# Supplementary material for: A pleurocidin analogue with greater conformational flexibility, enhanced antimicrobial potency and in vivo therapeutic efficacy
Source: Commun Biol. 2020 Nov 27;3:697. doi: 10.1038/s42003-020-01420-3 (PMC7699649; doi:10.1038/s42003-020-01420-3)
Supplement: Supplementary file 4 — Supplementary Data 1 [file 42003_2020_1420_MOESM4_ESM.zip]

Archive with 37 entries (37 files):
- Figure_1/Fig_1A.csv
- Figure_1/Fig_1B.csv
- Figure_1/Fig_1C.csv
- Figure_1/Fig_1D.csv
- Figure_1/Fig_1E.csv
- Figure_1/Fig_1F.csv
- Figure_1/Fig_1G.csv
- Figure_1/Fig_1H.csv
- Figure_1/Fig_1I.csv
- Figure_1/Fig_1J.csv
- Figure_1/Fig_1K.csv
- Figure_1/Fig_1L.csv
- Figure_2/Fig_2B.csv
- Figure_2/Fig_2E.csv
- Figure_2/Fig_2H.csv
- Figure_2/Figure-2-cfi.csv
- Figure_3/Fig_3O.csv
- Figure_3/Fig_3P.csv
- Figure_3/Figure_3A.csv
- Figure_3/Figure_3C.csv
- Figure_3/Figure_3E.csv
- Figure_3/Figure_3G.csv
- Figure_3/Figure_3I.csv
- Figure_3/Figure_3K.csv
- Figure_3/Figure-3-bdfhjl.csv
- Figure_3/Figure-3-mn.csv
- Figure_4/Fig_4C.txt
- Figure_4/Fig_4J.txt
- Figure_4/Fig_4K.txt
- Figure_4/Fig_4L.txt
- Figure_4/Figure_4A.txt
- Figure_4/Figure_4B.txt
- Figure_4/Figure_4G.txt
- Figure_4/Figure_4H.txt
- Figure_4/Figure_4I.txt
- Figure_4/Figure-4-de.xlsx
- Figure-5.xlsx
