# Supplementary material for: A pleurocidin analogue with greater conformational flexibility, enhanced antimicrobial potency and in vivo therapeutic efficacy
Source: Commun Biol. 2020 Nov 27;3:697. doi: 10.1038/s42003-020-01420-3 (PMC7699649; doi:10.1038/s42003-020-01420-3)
Supplement: Supplementary file 4 — Supplementary Data 1 [file 42003_2020_1420_MOESM4_ESM.zip › Figure_1/Fig_1A.csv]

Timestep_KR	Total_hbonds	Timestep_VA	Total_hbondsVA	Timestep_pleu	Total_hbonds_pleu
4900	21.24	4900	18.05	4900	15.65
5000	21.53	5000	18.36	5000	15.94
5100	21.83	5100	18.62	5100	16.32
5200	22.09	5200	18.9	5200	16.64
5300	22.37	5300	19.21	5300	16.89
5400	22.72	5400	19.53	5400	17.23
5500	22.99	5500	19.85	5500	17.54
5600	23.36	5600	20.09	5600	17.79
5700	23.75	5700	20.33	5700	18.09
5800	24.2	5800	20.54	5800	18.36
5900	24.63	5900	20.79	5900	18.66
6000	25.01	6000	21.01	6000	18.95
6100	25.42	6100	21.29	6100	19.2
6200	25.82	6200	21.47	6200	19.36
6300	26.18	6300	21.71	6300	19.58
6400	26.61	6400	21.96	6400	19.86
6500	26.98	6500	22.15	6500	20.09
6600	27.41	6600	22.39	6600	20.37
6700	27.86	6700	22.57	6700	20.63
6800	28.19	6800	22.75	6800	20.91
6900	28.65	6900	22.81	6900	21.19
7000	29.07	7000	22.87	7000	21.46
7100	29.39	7100	22.92	7100	21.74
7200	29.7	7200	22.97	7200	22.04
7300	29.99	7300	23.06	7300	22.32
7400	30.29	7400	23.15	7400	22.63
7500	30.56	7500	23.23	7500	22.91
7600	30.74	7600	23.32	7600	23.29
7700	31.01	7700	23.41	7700	23.54
7800	31.23	7800	23.53	7800	23.82
7900	31.48	7900	23.66	7900	24.09
8000	31.68	8000	23.75	8000	24.33
8100	31.93	8100	23.88	8100	24.62
8200	32.17	8200	23.99	8200	24.91
8300	32.38	8300	24.18	8300	25.19
8400	32.53	8400	24.31	8400	25.44
8500	32.67	8500	24.4	8500	25.74
8600	32.86	8600	24.47	8600	25.98
8700	33.05	8700	24.56	8700	26.21
8800	33.22	8800	24.68	8800	26.38
8900	33.42	8900	24.81	8900	26.59
9000	33.63	9000	24.97	9000	26.78
9100	33.81	9100	25.1	9100	27.02
9200	34.04	9200	25.23	9200	27.26
9300	34.19	9300	25.38	9300	27.4
9400	34.31	9400	25.48	9400	27.6
9500	34.49	9500	25.64	9500	27.79
9600	34.61	9600	25.73	9600	27.94
9700	34.75	9700	25.96	9700	28.09
9800	34.96	9800	26.15	9800	28.21
9900	35.22	9900	26.28	9900	28.47
10000	35.39	10000	26.46	10000	28.71
10100	35.56	10100	26.7	10100	28.92
10200	35.75	10200	26.93	10200	29.15
10300	35.97	10300	27.14	10300	29.29
10400	36.13	10400	27.29	10400	29.45
10500	36.3	10500	27.44	10500	29.62
10600	36.42	10600	27.6	10600	29.75
10700	36.59	10700	27.73	10700	29.86
10800	36.8	10800	27.9	10800	30.02
10900	37.02	10900	27.95	10900	30.19
11000	37.17	11000	28.11	11000	30.35
11100	37.31	11100	28.26	11100	30.44
11200	37.43	11200	28.43	11200	30.61
11300	37.53	11300	28.63	11300	30.74
11400	37.62	11400	28.72	11400	30.87
11500	37.79	11500	28.79	11500	31
11600	37.97	11600	28.91	11600	31.16
11700	38.13	11700	29	11700	31.39
11800	38.3	11800	29.06	11800	31.63
11900	38.31	11900	29.08	11900	31.78
12000	38.36	12000	29.14	12000	32.02
12100	38.45	12100	29.19	12100	32.2
12200	38.52	12200	29.25	12200	32.32
12300	38.6	12300	29.3	12300	32.46
12400	38.7	12400	29.39	12400	32.66
12500	38.88	12500	29.44	12500	32.86
12600	38.94	12600	29.41	12600	32.99
12700	39.07	12700	29.44	12700	33.16
12800	39.16	12800	29.55	12800	33.26
12900	39.38	12900	29.55	12900	33.35
13000	39.55	13000	29.53	13000	33.39
13100	39.74	13100	29.53	13100	33.5
13200	39.93	13200	29.58	13200	33.58
13300	40.14	13300	29.63	13300	33.68
13400	40.34	13400	29.65	13400	33.75
13500	40.53	13500	29.68	13500	33.85
13600	40.73	13600	29.72	13600	33.96
13700	40.91	13700	29.8	13700	34.04
13800	41.03	13800	29.84	13800	34.16
13900	41.12	13900	29.83	13900	34.31
14000	41.31	14000	29.86	14000	34.53
14100	41.51	14100	29.94	14100	34.69
14200	41.66	14200	30.05	14200	34.84
14300	41.73	14300	30.17	14300	34.92
14400	41.86	14400	30.31	14400	35.01
14500	41.96	14500	30.5	14500	35.14
14600	42.02	14600	30.66	14600	35.18
14700	42.14	14700	30.8	14700	35.33
14800	42.19	14800	30.83	14800	35.46
14900	42.31	14900	31.01	14900	35.59
15000	42.37	15000	31.13	15000	35.7
15100	42.46	15100	31.26	15100	35.71
15200	42.59	15200	31.37	15200	35.79
15300	42.69	15300	31.45	15300	35.95
15400	42.74	15400	31.48	15400	36.03
15500	42.78	15500	31.54	15500	36.15
15600	42.87	15600	31.66	15600	36.33
15700	42.91	15700	31.81	15700	36.42
15800	42.92	15800	31.94	15800	36.5
15900	42.94	15900	32.07	15900	36.57
16000	43.03	16000	32.25	16000	36.64
16100	43.12	16100	32.3	16100	36.81
16200	43.09	16200	32.4	16200	37
16300	43.1	16300	32.49	16300	37.2
16400	43.05	16400	32.56	16400	37.36
16500	42.96	16500	32.7	16500	37.53
16600	42.94	16600	32.8	16600	37.62
16700	42.92	16700	32.9	16700	37.73
16800	43.05	16800	32.99	16800	37.85
16900	43	16900	33.11	16900	38
17000	43.03	17000	33.27	17000	38.16
17100	43.13	17100	33.45	17100	38.25
17200	43.18	17200	33.67	17200	38.34
17300	43.23	17300	33.88	17300	38.43
17400	43.26	17400	34.04	17400	38.53
17500	43.4	17500	34.23	17500	38.6
17600	43.53	17600	34.39	17600	38.59
17700	43.6	17700	34.48	17700	38.71
17800	43.71	17800	34.6	17800	38.79
17900	43.72	17900	34.71	17900	38.89
18000	43.82	18000	34.86	18000	38.96
18100	43.93	18100	34.98	18100	38.95
18200	44.06	18200	35.14	18200	38.97
18300	44.14	18300	35.29	18300	38.97
18400	44.35	18400	35.4	18400	38.98
18500	44.53	18500	35.64	18500	38.97
18600	44.73	18600	35.72	18600	39.03
18700	44.95	18700	35.89	18700	39.13
18800	45.11	18800	36.06	18800	39.18
18900	45.24	18900	36.24	18900	39.23
19000	45.24	19000	36.35	19000	39.31
19100	45.36	19100	36.46	19100	39.37
19200	45.36	19200	36.58	19200	39.4
19300	45.49	19300	36.65	19300	39.43
19400	45.61	19400	36.79	19400	39.46
19500	45.64	19500	36.95	19500	39.45
19600	45.74	19600	37.06	19600	39.51
19700	45.82	19700	37.09	19700	39.59
19800	45.84	19800	37.13	19800	39.67
19900	45.85	19900	37.26	19900	39.6
20000	45.86	20000	37.32	20000	39.58
20100	45.85	20100	37.38	20100	39.62
20200	45.86	20200	37.47	20200	39.65
20300	45.83	20300	37.52	20300	39.71
20400	45.92	20400	37.61	20400	39.78
20500	45.97	20500	37.68	20500	39.88
20600	46.12	20600	37.74	20600	39.94
20700	46.21	20700	37.74	20700	40.04
20800	46.21	20800	37.75	20800	40.07
20900	46.26	20900	37.84	20900	40.08
21000	46.34	21000	37.94	21000	40.06
21100	46.47	21100	38.06	21100	40.12
21200	46.58	21200	38.08	21200	40.15
21300	46.78	21300	38.08	21300	40.17
21400	46.96	21400	38.1	21400	40.2
21500	47.11	21500	38.19	21500	40.15
21600	47.28	21600	38.24	21600	40.12
21700	47.33	21700	38.34	21700	40.11
21800	47.44	21800	38.39	21800	40.12
21900	47.68	21900	38.51	21900	40.17
22000	47.86	22000	38.61	22000	40.18
22100	48.02	22100	38.66	22100	40.23
22200	48.2	22200	38.76	22200	40.21
22300	48.35	22300	38.84	22300	40.25
22400	48.51	22400	38.88	22400	40.3
22500	48.64	22500	39.06	22500	40.36
22600	48.83	22600	39.26	22600	40.42
22700	49	22700	39.41	22700	40.5
22800	49.14	22800	39.52	22800	40.56
22900	49.32	22900	39.63	22900	40.58
23000	49.53	23000	39.82	23000	40.61
23100	49.72	23100	39.95	23100	40.54
23200	49.87	23200	40.06	23200	40.47
23300	50.01	23300	40.2	23300	40.5
23400	50.14	23400	40.34	23400	40.56
23500	50.27	23500	40.44	23500	40.65
23600	50.37	23600	40.51	23600	40.68
23700	50.41	23700	40.6	23700	40.78
23800	50.47	23800	40.68	23800	40.83
23900	50.6	23900	40.77	23900	40.9
24000	50.75	24000	40.9	24000	40.94
24100	50.89	24100	41.02	24100	41.01
24200	50.89	24200	41.07	24200	41.04
24300	51.04	24300	41.16	24300	41.1
24400	51.19	24400	41.17	24400	41.14
24500	51.32	24500	41.15	24500	41.21
24600	51.45	24600	41.09	24600	41.27
24700	51.63	24700	41.08	24700	41.28
24800	51.88	24800	41.15	24800	41.32
24900	52.08	24900	41.12	24900	41.37
25000	52.24	25000	41.11	25000	41.41
25100	52.42	25100	41.16	25100	41.44
25200	52.58	25200	41.19	25200	41.44
25300	52.75	25300	41.26	25300	41.49
25400	52.83	25400	41.33	25400	41.47
25500	52.97	25500	41.34	25500	41.49
25600	52.97	25600	41.4	25600	41.47
25700	53.01	25700	41.44	25700	41.42
25800	53.07	25800	41.47	25800	41.42
25900	53.19	25900	41.5	25900	41.49
26000	53.19	26000	41.46	26000	41.57
26100	53.23	26100	41.49	26100	41.57
26200	53.38	26200	41.59	26200	41.63
26300	53.53	26300	41.68	26300	41.65
26400	53.67	26400	41.82	26400	41.7
26500	53.78	26500	41.86	26500	41.71
26600	53.85	26600	41.89	26600	41.76
26700	53.91	26700	41.89	26700	41.77
26800	53.97	26800	41.88	26800	41.78
26900	54.04	26900	41.98	26900	41.76
27000	54.05	27000	42.05	27000	41.74
27100	54.06	27100	42.07	27100	41.71
27200	54.08	27200	42.18	27200	41.7
27300	54.14	27300	42.18	27300	41.7
27400	54.22	27400	42.22	27400	41.68
27500	54.21	27500	42.2	27500	41.72
27600	54.23	27600	42.22	27600	41.74
27700	54.29	27700	42.36	27700	41.74
27800	54.33	27800	42.44	27800	41.71
27900	54.49	27900	42.5	27900	41.68
28000	54.55	28000	42.6	28000	41.71
28100	54.57	28100	42.74	28100	41.69
28200	54.58	28200	42.8	28200	41.74
28300	54.66	28300	42.85	28300	41.78
28400	54.68	28400	42.88	28400	41.85
28500	54.78	28500	42.86	28500	41.9
28600	54.8	28600	42.91	28600	41.85
28700	54.88	28700	42.85	28700	41.81
28800	54.94	28800	42.78	28800	41.86
28900	55	28900	42.7	28900	41.95
29000	55.1	29000	42.65	29000	41.91
29100	55.13	29100	42.63	29100	41.84
29200	55.28	29200	42.66	29200	41.84
29300	55.23	29300	42.72	29300	41.94
29400	55.23	29400	42.73	29400	41.97
29500	55.29	29500	42.72	29500	42.01
29600	55.28	29600	42.74	29600	42.12
29700	55.38	29700	42.78	29700	42.14
29800	55.45	29800	42.85	29800	42.18
29900	55.48	29900	42.86	29900	42.27
30000	55.64	30000	42.92	30000	42.34
30100	55.69	30100	42.96	30100	42.38
30200	55.73	30200	43	30200	42.35
30300	55.85	30300	43.06	30300	42.32
30400	55.97	30400	43.1	30400	42.28
30500	56.08	30500	43.14	30500	42.28
30600	56.14	30600	43.25	30600	42.31
30700	56.23	30700	43.39	30700	42.41
30800	56.32	30800	43.46	30800	42.49
30900	56.38	30900	43.53	30900	42.55
31000	56.43	31000	43.5	31000	42.63
31100	56.43	31100	43.52	31100	42.68
31200	56.52	31200	43.53	31200	42.74
31300	56.5	31300	43.54	31300	42.85
31400	56.55	31400	43.63	31400	42.94
31500	56.59	31500	43.63	31500	43.02
31600	56.68	31600	43.62	31600	43.06
31700	56.76	31700	43.64	31700	43.07
31800	56.76	31800	43.72	31800	42.96
31900	56.76	31900	43.75	31900	42.89
32000	56.76	32000	43.71	32000	42.84
32100	56.68	32100	43.66	32100	42.78
32200	56.62	32200	43.58	32200	42.87
32300	56.64	32300	43.55	32300	42.82
32400	56.61	32400	43.57	32400	42.85
32500	56.64	32500	43.45	32500	42.8
32600	56.55	32600	43.32	32600	42.78
32700	56.48	32700	43.17	32700	42.73
32800	56.53	32800	43.08	32800	42.7
32900	56.39	32900	43.05	32900	42.73
33000	56.22	33000	43.01	33000	42.71
33100	56.04	33100	42.97	33100	42.75
33200	55.91	33200	42.9	33200	42.75
33300	55.77	33300	42.78	33300	42.75
33400	55.62	33400	42.69	33400	42.74
33500	55.57	33500	42.56	33500	42.69
33600	55.5	33600	42.47	33600	42.65
33700	55.42	33700	42.29	33700	42.53
33800	55.41	33800	42.12	33800	42.45
33900	55.31	33900	42.05	33900	42.39
34000	55.07	34000	41.9	34000	42.34
34100	54.94	34100	41.73	34100	42.34
34200	54.99	34200	41.6	34200	42.37
34300	54.9	34300	41.51	34300	42.35
34400	54.8	34400	41.47	34400	42.38
34500	54.75	34500	41.39	34500	42.33
34600	54.66	34600	41.36	34600	42.35
34700	54.58	34700	41.33	34700	42.34
34800	54.46	34800	41.28	34800	42.25
34900	54.31	34900	41.2	34900	42.2
35000	54.33	35000	41.2	35000	42.12
35100	54.19	35100	41.14	35100	42.07
35200	54.06	35200	41.08	35200	41.97
35300	53.96	35300	40.98	35300	41.88
35400	54.01	35400	40.93	35400	41.87
35500	54.11	35500	40.9	35500	41.8
35600	54.17	35600	40.81	35600	41.76
35700	54.2	35700	40.73	35700	41.75
35800	54.2	35800	40.68	35800	41.76
35900	54.09	35900	40.64	35900	41.61
36000	54.13	36000	40.62	36000	41.47
36100	54.16	36100	40.61	36100	41.37
36200	54.18	36200	40.56	36200	41.23
36300	54.25	36300	40.46	36300	41.1
36400	54.31	36400	40.31	36400	40.94
36500	54.4	36500	40.22	36500	40.84
36600	54.46	36600	40.17	36600	40.7
36700	54.57	36700	40.11	36700	40.6
36800	54.64	36800	40.12	36800	40.45
36900	54.76	36900	40.09	36900	40.35
37000	54.82	37000	40.05	37000	40.26
37100	54.86	37100	40.07	37100	40.22
37200	54.93	37200	39.97	37200	40.13
37300	55.04	37300	39.96	37300	40.06
37400	55.11	37400	39.92	37400	40.02
37500	55.22	37500	39.86	37500	39.94
37600	55.26	37600	39.79	37600	39.85
37700	55.35	37700	39.64	37700	39.77
37800	55.43	37800	39.55	37800	39.68
37900	55.39	37900	39.45	37900	39.58
38000	55.49	38000	39.26	38000	39.45
38100	55.62	38100	39.06	38100	39.37
38200	55.71	38200	38.96	38200	39.21
38300	55.8	38300	38.87	38300	39.05
38400	55.86	38400	38.8	38400	38.89
38500	55.84	38500	38.75	38500	38.69
38600	55.86	38600	38.71	38600	38.6
38700	55.77	38700	38.75	38700	38.46
38800	55.82	38800	38.81	38800	38.26
38900	55.79	38900	38.85	38900	38.08
39000	55.79	39000	38.93	39000	37.97
39100	55.81	39100	38.94	39100	37.93
39200	55.78	39200	38.82	39200	37.86
39300	55.87	39300	38.77	39300	37.75
39400	55.94	39400	38.65	39400	37.72
39500	56.05	39500	38.55	39500	37.63
39600	56.17	39600	38.54	39600	37.49
39700	56.19	39700	38.49	39700	37.43
39800	56.22	39800	38.45	39800	37.4
39900	56.19	39900	38.42	39900	37.3
40000	56.15	40000	38.4	40000	37.2
40100	56.16	40100	38.4	40100	37.08
40200	56.22	40200	38.37	40200	37.05
40300	56.29	40300	38.34	40300	37.08
40400	56.24	40400	38.34	40400	37.06
40500	56.22	40500	38.36	40500	37
40600	56.25	40600	38.29	40600	36.93
40700	56.21	40700	38.26	40700	36.8
40800	56.25	40800	38.26	40800	36.73
40900	56.19	40900	38.23	40900	36.64
41000	56.17	41000	38.27	41000	36.57
41100	56.25	41100	38.31	41100	36.5
41200	56.36	41200	38.34	41200	36.4
41300	56.46	41300	38.37	41300	36.26
41400	56.5	41400	38.42	41400	36.13
41500	56.57	41500	38.46	41500	36.04
41600	56.65	41600	38.49	41600	35.99
41700	56.71	41700	38.49	41700	35.93
41800	56.85	41800	38.46	41800	35.91
41900	56.86	41900	38.46	41900	35.96
42000	56.98	42000	38.51	42000	35.91
42100	57.16	42100	38.57	42100	35.88
42200	57.3	42200	38.63	42200	35.76
42300	57.36	42300	38.66	42300	35.71
42400	57.45	42400	38.68	42400	35.57
42500	57.44	42500	38.68	42500	35.5
42600	57.54	42600	38.82	42600	35.4
42700	57.6	42700	38.91	42700	35.32
42800	57.62	42800	38.93	42800	35.25
42900	57.75	42900	38.96	42900	35.16
43000	57.9	43000	38.99	43000	35.08
43100	58.12	43100	39.03	43100	35.07
43200	58.23	43200	39.16	43200	35.03
43300	58.35	43300	39.34	43300	34.88
43400	58.46	43400	39.47	43400	34.76
43500	58.55	43500	39.61	43500	34.69
43600	58.6	43600	39.78	43600	34.7
43700	58.7	43700	40	43700	34.74
43800	58.75	43800	40.21	43800	34.7
43900	58.86	43900	40.4	43900	34.65
44000	59.08	44000	40.58	44000	34.55
44100	59.26	44100	40.78	44100	34.44
44200	59.45	44200	40.92	44200	34.33
44300	59.64	44300	40.95	44300	34.28
44400	59.8	44400	41.05	44400	34.15
44500	60.01	44500	41.16	44500	34.1
44600	60.15	44600	41.23	44600	34
44700	60.33	44700	41.32	44700	33.9
44800	60.51	44800	41.43	44800	33.83
44900	60.76	44900	41.51	44900	33.72
45000	60.88	45000	41.53	45000	33.64
45100	61.06	45100	41.59	45100	33.59
45200	61.35	45200	41.63	45200	33.63
45300	61.54	45300	41.69	45300	33.57
45400	61.63	45400	41.73	45400	33.54
45500	61.69	45500	41.76	45500	33.53
45600	61.72	45600	41.88	45600	33.46
45700	61.84	45700	41.94	45700	33.42
45800	61.97	45800	42	45800	33.4
45900	62.13	45900	42.07	45900	33.39
46000	62.23	46000	42.18	46000	33.37
46100	62.36	46100	42.23	46100	33.38
46200	62.52	46200	42.23	46200	33.41
46300	62.53	46300	42.28	46300	33.39
46400	62.55	46400	42.39	46400	33.43
46500	62.69	46500	42.51	46500	33.51
46600	62.77	46600	42.64	46600	33.56
46700	62.87	46700	42.84	46700	33.57
46800	62.93	46800	42.98	46800	33.63
46900	62.92	46900	43.04	46900	33.66
47000	63.01	47000	43.11	47000	33.64
47100	63.07	47100	43.15	47100	33.6
47200	63.19	47200	43.23	47200	33.55
47300	63.2	47300	43.22	47300	33.48
47400	63.22	47400	43.28	47400	33.43
47500	63.14	47500	43.47	47500	33.38
47600	63.12	47600	43.68	47600	33.28
47700	63	47700	43.9	47700	33.16
47800	62.94	47800	44.04	47800	33.1
47900	63.01	47900	44.21	47900	33.06
48000	63.03	48000	44.38	48000	33.01
48100	62.99	48100	44.54	48100	32.93
48200	63.01	48200	44.74	48200	32.97
48300	63.04	48300	44.84	48300	33.01
48400	63.01	48400	44.97	48400	32.98
48500	63.01	48500	45.08	48500	32.99
48600	62.94	48600	45.24	48600	32.92
48700	62.98	48700	45.3	48700	32.91
48800	62.94	48800	45.43	48800	32.98
48900	63.05	48900	45.51	48900	32.97
49000	63.16	49000	45.57	49000	32.94
49100	63.26	49100	45.64	49100	32.93
49200	63.35	49200	45.79	49200	32.89
49300	63.53	49300	45.86	49300	32.87
49400	63.53	49400	46.09	49400	32.79
49500	63.56	49500	46.25	49500	32.85
49600	63.56	49600	46.36	49600	32.81
49700	63.62	49700	46.43	49700	32.7
49800	63.59	49800	46.52	49800	32.57
49900	63.74	49900	46.7	49900	32.51
50000	63.81	50000	46.82	50000	32.43
50100	63.9	50100	46.95	50100	32.42
50200	63.97	50200	47.04	50200	32.34
50300	63.97	50300	47.18	50300	32.21
50400	64.04	50400	47.25	50400	32.07
50500	64.08	50500	47.31	50500	31.93
50600	64.08	50600	47.36	50600	31.83
50700	64.24	50700	47.43	50700	31.73
50800	64.29	50800	47.54	50800	31.63
50900	64.41	50900	47.59	50900	31.53
51000	64.52	51000	47.57	51000	31.44
51100	64.61	51100	47.55	51100	31.32
51200	64.67	51200	47.57	51200	31.2
51300	64.76	51300	47.59	51300	31.1
51400	64.81	51400	47.6	51400	30.98
51500	64.81	51500	47.55	51500	30.95
51600	64.77	51600	47.59	51600	30.89
51700	64.92	51700	47.66	51700	30.81
51800	64.96	51800	47.78	51800	30.76
51900	65.08	51900	47.84	51900	30.6
52000	65.08	52000	47.96	52000	30.47
52100	65.07	52100	47.99	52100	30.33
52200	65.07	52200	48.09	52200	30.19
52300	65.12	52300	48.19	52300	30.1
52400	65.13	52400	48.29	52400	30.02
52500	65.14	52500	48.47	52500	29.99
52600	65.25	52600	48.4	52600	29.87
52700	65.32	52700	48.44	52700	29.78
52800	65.36	52800	48.41	52800	29.76
52900	65.46	52900	48.38	52900	29.72
53000	65.49	53000	48.34	53000	29.64
53100	65.51	53100	48.42	53100	29.58
53200	65.6	53200	48.41	53200	29.53
53300	65.64	53300	48.41	53300	29.58
53400	65.67	53400	48.42	53400	29.6
53500	65.76	53500	48.43	53500	29.54
53600	65.91	53600	48.36	53600	29.48
53700	65.96	53700	48.3	53700	29.44
53800	66.01	53800	48.24	53800	29.44
53900	65.98	53900	48.17	53900	29.52
54000	65.93	54000	48.19	54000	29.6
54100	65.82	54100	48.1	54100	29.61
54200	65.77	54200	48.11	54200	29.66
54300	65.73	54300	48.15	54300	29.69
54400	65.62	54400	48.08	54400	29.78
54500	65.42	54500	48.13	54500	29.8
54600	65.36	54600	48.21	54600	29.85
54700	65.21	54700	48.3	54700	29.89
54800	65.19	54800	48.37	54800	29.93
54900	65.05	54900	48.42	54900	29.99
55000	65.02	55000	48.51	55000	30.08
55100	65.01	55100	48.55	55100	30.12
55200	64.95	55200	48.63	55200	30.11
55300	64.91	55300	48.64	55300	30.13
55400	64.86	55400	48.7	55400	30.14
55500	64.89	55500	48.81	55500	30.15
55600	64.92	55600	48.87	55600	30.2
55700	64.88	55700	48.98	55700	30.27
55800	64.8	55800	49.14	55800	30.24
55900	64.81	55900	49.25	55900	30.3
56000	64.75	56000	49.33	56000	30.36
56100	64.69	56100	49.45	56100	30.4
56200	64.54	56200	49.58	56200	30.44
56300	64.53	56300	49.71	56300	30.45
56400	64.48	56400	49.75	56400	30.43
56500	64.33	56500	49.83	56500	30.36
56600	64.28	56600	49.87	56600	30.35
56700	64.16	56700	49.85	56700	30.41
56800	64.04	56800	49.8	56800	30.39
56900	64.08	56900	49.88	56900	30.35
57000	63.98	57000	49.88	57000	30.37
57100	63.95	57100	49.91	57100	30.4
57200	63.9	57200	49.92	57200	30.43
57300	63.83	57300	50	57300	30.5
57400	63.77	57400	50.02	57400	30.54
57500	63.83	57500	50	57500	30.54
57600	63.86	57600	49.94	57600	30.65
57700	63.9	57700	49.92	57700	30.74
57800	63.99	57800	49.96	57800	30.83
57900	63.92	57900	49.99	57900	30.92
58000	63.94	58000	50.04	58000	30.97
58100	63.97	58100	50.04	58100	31.09
58200	63.98	58200	50.04	58200	31.12
58300	64.01	58300	50.09	58300	31.21
58400	64.18	58400	50.13	58400	31.37
58500	64.32	58500	50.15	58500	31.45
58600	64.53	58600	50.17	58600	31.6
58700	64.69	58700	50.21	58700	31.73
58800	64.77	58800	50.19	58800	31.87
58900	64.83	58900	50.2	58900	31.92
59000	64.86	59000	50.18	59000	32.05
59100	64.94	59100	50.2	59100	32.16
59200	65.02	59200	50.25	59200	32.27
59300	65.07	59300	50.37	59300	32.41
59400	65.24	59400	50.34	59400	32.59
59500	65.3	59500	50.33	59500	32.62
59600	65.43	59600	50.32	59600	32.71
59700	65.52	59700	50.34	59700	32.82
59800	65.64	59800	50.31	59800	32.95
59900	65.64	59900	50.28	59900	33.05
60000	65.56	60000	50.2	60000	33.23
60100	65.56	60100	50.12	60100	33.3
60200	65.54	60200	50.04	60200	33.4
60300	65.55	60300	50.01	60300	33.48
60400	65.56	60400	49.97	60400	33.61
60500	65.62	60500	49.86	60500	33.77
60600	65.7	60600	49.73	60600	33.88
60700	65.77	60700	49.66	60700	34.04
60800	65.87	60800	49.5	60800	34.15
60900	65.91	60900	49.42	60900	34.24
61000	65.91	61000	49.44	61000	34.37
61100	65.94	61100	49.43	61100	34.47
61200	65.88	61200	49.36	61200	34.62
61300	65.79	61300	49.29	61300	34.75
61400	65.7	61400	49.16	61400	34.84
61500	65.74	61500	49.17	61500	34.86
61600	65.73	61600	49.11	61600	34.89
61700	65.71	61700	49	61700	35
61800	65.68	61800	48.88	61800	35.1
61900	65.66	61900	48.84	61900	35.24
62000	65.7	62000	48.75	62000	35.34
62100	65.78	62100	48.7	62100	35.45
62200	65.73	62200	48.66	62200	35.58
62300	65.72	62300	48.62	62300	35.64
62400	65.73	62400	48.59	62400	35.69
62500	65.82	62500	48.52	62500	35.75
62600	65.78	62600	48.55	62600	35.94
62700	65.73	62700	48.53	62700	36.09
62800	65.76	62800	48.65	62800	36.14
62900	65.66	62900	48.73	62900	36.17
63000	65.64	63000	48.75	63000	36.21
63100	65.6	63100	48.74	63100	36.25
63200	65.55	63200	48.73	63200	36.34
63300	65.61	63300	48.68	63300	36.38
63400	65.65	63400	48.7	63400	36.47
63500	65.53	63500	48.68	63500	36.53
63600	65.49	63600	48.62	63600	36.56
63700	65.57	63700	48.56	63700	36.6
63800	65.66	63800	48.52	63800	36.71
63900	65.76	63900	48.48	63900	36.69
64000	65.81	64000	48.39	64000	36.69
64100	65.83	64100	48.29	64100	36.69
64200	65.84	64200	48.27	64200	36.7
64300	65.87	64300	48.24	64300	36.7
64400	65.97	64400	48.23	64400	36.7
64500	66.07	64500	48.11	64500	36.77
64600	66.1	64600	48.05	64600	36.77
64700	66.13	64700	47.94	64700	36.78
64800	66.1	64800	47.82	64800	36.79
64900	66.09	64900	47.82	64900	36.93
65000	66.01	65000	47.76	65000	36.95
65100	65.97	65100	47.7	65100	36.95
65200	65.85	65200	47.68	65200	37.01
65300	65.8	65300	47.68	65300	37
65400	65.77	65400	47.67	65400	37.01
65500	65.67	65500	47.65	65500	37.07
65600	65.64	65600	47.61	65600	37.12
65700	65.62	65700	47.57	65700	37.09
65800	65.62	65800	47.47	65800	37.18
65900	65.55	65900	47.39	65900	37.18
66000	65.56	66000	47.36	66000	37.25
66100	65.47	66100	47.3	66100	37.28
66200	65.45	66200	47.25	66200	37.33
66300	65.43	66300	47.14	66300	37.45
66400	65.41	66400	47.19	66400	37.5
66500	65.46	66500	47.2	66500	37.52
66600	65.44	66600	47.23	66600	37.5
66700	65.35	66700	47.25	66700	37.45
66800	65.34	66800	47.35	66800	37.41
66900	65.23	66900	47.33	66900	37.37
67000	65.18	67000	47.36	67000	37.38
67100	65.13	67100	47.44	67100	37.41
67200	64.99	67200	47.48	67200	37.45
67300	64.92	67300	47.59	67300	37.42
67400	64.87	67400	47.68	67400	37.42
67500	64.76	67500	47.61	67500	37.44
67600	64.67	67600	47.68	67600	37.46
67700	64.64	67700	47.71	67700	37.47
67800	64.52	67800	47.75	67800	37.48
67900	64.58	67900	47.84	67900	37.51
68000	64.45	68000	47.9	68000	37.53
68100	64.35	68100	47.9	68100	37.55
68200	64.25	68200	47.82	68200	37.59
68300	64.1	68300	47.73	68300	37.56
68400	63.8	68400	47.67	68400	37.56
68500	63.57	68500	47.65	68500	37.66
68600	63.32	68600	47.64	68600	37.73
68700	63.1	68700	47.63	68700	37.75
68800	62.96	68800	47.67	68800	37.72
68900	62.83	68900	47.72	68900	37.84
69000	62.75	69000	47.76	69000	37.89
69100	62.63	69100	47.76	69100	37.87
69200	62.51	69200	47.64	69200	37.91
69300	62.28	69300	47.5	69300	37.89
69400	62.12	69400	47.45	69400	37.83
69500	62.04	69500	47.39	69500	37.84
69600	61.96	69600	47.36	69600	37.86
69700	61.92	69700	47.37	69700	37.9
69800	61.91	69800	47.46	69800	37.85
69900	61.89	69900	47.5	69900	37.86
70000	61.92	70000	47.55	70000	37.85
70100	61.97	70100	47.59	70100	37.88
70200	62.06	70200	47.73	70200	37.89
70300	62.11	70300	47.78	70300	37.88
70400	62.09	70400	47.9	70400	37.89
70500	62.09	70500	48.12	70500	37.87
70600	62.02	70600	48.29	70600	37.9
70700	61.92	70700	48.45	70700	37.85
70800	61.73	70800	48.63	70800	37.81
70900	61.55	70900	48.77	70900	37.8
71000	61.42	71000	48.87	71000	37.74
71100	61.23	71100	49.01	71100	37.76
71200	61.16	71200	49.2	71200	37.76
71300	61.08	71300	49.4	71300	37.8
71400	60.98	71400	49.57	71400	37.88
71500	60.82	71500	49.73	71500	37.92
71600	60.76	71600	49.87	71600	37.98
71700	60.66	71700	50.03	71700	37.97
71800	60.53	71800	50.21	71800	38
71900	60.52	71900	50.37	71900	38.01
72000	60.38	72000	50.5	72000	38.13
72100	60.18	72100	50.64	72100	38.25
72200	60.12	72200	50.71	72200	38.34
72300	60.03	72300	50.81	72300	38.48
72400	59.98	72400	50.82	72400	38.61
72500	59.93	72500	50.84	72500	38.69
72600	59.84	72600	50.92	72600	38.72
72700	59.8	72700	51	72700	38.75
72800	59.68	72800	51.04	72800	38.81
72900	59.68	72900	51.08	72900	38.85
73000	59.7	73000	51.16	73000	38.93
73100	59.66	73100	51.2	73100	39
73200	59.6	73200	51.33	73200	39.02
73300	59.57	73300	51.45	73300	39.04
73400	59.47	73400	51.55	73400	39.04
73500	59.45	73500	51.71	73500	39.04
73600	59.36	73600	51.91	73600	39.09
73700	59.24	73700	52.16	73700	39.07
73800	59.12	73800	52.36	73800	38.97
73900	59.03	73900	52.52	73900	38.94
74000	58.92	74000	52.73	74000	38.96
74100	58.86	74100	53.04	74100	39.05
74200	58.77	74200	53.2	74200	39.07
74300	58.74	74300	53.45	74300	39.09
74400	58.71	74400	53.58	74400	39.07
74500	58.66	74500	53.78	74500	39.04
74600	58.65	74600	53.93	74600	39.06
74700	58.69	74700	54.01	74700	39.14
74800	58.62	74800	54.09	74800	39.25
74900	58.62	74900	54.08	74900	39.24
75000	58.72	75000	54.08	75000	39.37
75100	58.66	75100	54.14	75100	39.46
75200	58.69	75200	54.14	75200	39.51
75300	58.67	75300	54.21	75300	39.64
75400	58.75	75400	54.26	75400	39.78
75500	58.74	75500	54.33	75500	39.83
75600	58.78	75600	54.42	75600	39.86
75700	58.82	75700	54.5	75700	40.01
75800	58.86	75800	54.59	75800	40
75900	58.93	75900	54.68	75900	40.08
76000	58.96	76000	54.72	76000	40.05
76100	59.05	76100	54.69	76100	40.07
76200	59.12	76200	54.73	76200	40.07
76300	59.21	76300	54.88	76300	39.97
76400	59.24	76400	54.98	76400	39.94
76500	59.28	76500	54.99	76500	39.93
76600	59.37	76600	55.02	76600	39.97
76700	59.48	76700	55.09	76700	40.04
76800	59.64	76800	55.16	76800	40.16
76900	59.77	76900	55.21	76900	40.34
77000	59.91	77000	55.28	77000	40.37
77100	60.03	77100	55.24	77100	40.4
77200	60.22	77200	55.23	77200	40.51
77300	60.37	77300	55.16	77300	40.61
77400	60.52	77400	55.15	77400	40.72
77500	60.65	77500	55.21	77500	40.86
77600	60.73	77600	55.24	77600	40.93
77700	60.78	77700	55.27	77700	41.1
77800	60.93	77800	55.24	77800	41.26
77900	60.95	77900	55.1	77900	41.36
78000	61.05	78000	55.01	78000	41.54
78100	61.18	78100	55.02	78100	41.66
78200	61.35	78200	55.04	78200	41.76
78300	61.5	78300	55.11	78300	41.91
78400	61.74	78400	55.14	78400	41.97
78500	61.96	78500	55.19	78500	42.01
78600	62.15	78600	55.21	78600	42.07
78700	62.28	78700	55.17	78700	42.14
78800	62.43	78800	55.18	78800	42.25
78900	62.59	78900	55.15	78900	42.33
79000	62.71	79000	55.2	79000	42.42
79100	62.81	79100	55.26	79100	42.57
79200	62.93	79200	55.33	79200	42.59
79300	63.12	79300	55.43	79300	42.65
79400	63.19	79400	55.54	79400	42.77
79500	63.33	79500	55.57	79500	42.85
79600	63.37	79600	55.64	79600	42.93
79700	63.38	79700	55.66	79700	43.05
79800	63.37	79800	55.53	79800	43.18
79900	63.45	79900	55.34	79900	43.31
80000	63.52	80000	55.32	80000	43.39
80100	63.53	80100	55.26	80100	43.49
80200	63.52	80200	55.1	80200	43.58
80300	63.47	80300	55.01	80300	43.71
80400	63.47	80400	54.83	80400	43.79
80500	63.44	80500	54.69	80500	43.92
80600	63.46	80600	54.68	80600	43.96
80700	63.48	80700	54.52	80700	44.03
80800	63.57	80800	54.43	80800	44.21
80900	63.81	80900	54.34	80900	44.39
81000	64	81000	54.33	81000	44.54
81100	64.16	81100	54.17	81100	44.65
81200	64.21	81200	54.08	81200	44.74
81300	64.37	81300	53.93	81300	44.79
81400	64.58	81400	53.88	81400	44.87
81500	64.77	81500	53.7	81500	44.97
81600	64.84	81600	53.63	81600	45.09
81700	64.97	81700	53.64	81700	45.18
81800	65.1	81800	53.5	81800	45.21
81900	65.16	81900	53.44	81900	45.32
82000	65.35	82000	53.45	82000	45.31
82100	65.54	82100	53.42	82100	45.31
82200	65.75	82200	53.38	82200	45.29
82300	66.02	82300	53.38	82300	45.29
82400	66.15	82400	53.45	82400	45.35
82500	66.29	82500	53.49	82500	45.35
82600	66.48	82600	53.46	82600	45.4
82700	66.65	82700	53.44	82700	45.51
82800	66.83	82800	53.45	82800	45.56
82900	67.04	82900	53.4	82900	45.68
83000	67.17	83000	53.39	83000	45.8
83100	67.32	83100	53.31	83100	45.91
83200	67.52	83200	53.22	83200	46.05
83300	67.66	83300	53.21	83300	46.12
83400	67.87	83400	53.1	83400	46.17
83500	68.08	83500	52.97	83500	46.28
83600	68.25	83600	52.84	83600	46.32
83700	68.45	83700	52.7	83700	46.4
83800	68.63	83800	52.6	83800	46.52
83900	68.82	83900	52.58	83900	46.54
84000	69.07	84000	52.41	84000	46.57
84100	69.38	84100	52.28	84100	46.6
84200	69.58	84200	52.25	84200	46.62
84300	69.68	84300	52.15	84300	46.71
84400	69.77	84400	52.2	84400	46.73
84500	69.85	84500	52.16	84500	46.71
84600	70.04	84600	52.08	84600	46.75
84700	70.22	84700	52.01	84700	46.72
84800	70.38	84800	52.04	84800	46.69
84900	70.54	84900	52	84900	46.71
85000	70.6	85000	52.03	85000	46.57
85100	70.8	85100	52.05	85100	46.55
85200	71.02	85200	52.1	85200	46.53
85300	71.31	85300	52.13	85300	46.55
85400	71.4	85400	52.11	85400	46.54
85500	71.67	85500	52.04	85500	46.51
85600	71.84	85600	51.96	85600	46.53
85700	72	85700	51.95	85700	46.45
85800	72.06	85800	51.94	85800	46.52
85900	72.15	85900	51.95	85900	46.57
86000	72.28	86000	51.95	86000	46.62
86100	72.38	86100	52.08	86100	46.65
86200	72.49	86200	52.07	86200	46.7
86300	72.51	86300	51.99	86300	46.82
86400	72.61	86400	51.86	86400	46.87
86500	72.63	86500	51.87	86500	47.01
86600	72.68	86600	51.86	86600	47.05
86700	72.77	86700	51.89	86700	47.09
86800	72.8	86800	51.92	86800	47.09
86900	72.86	86900	51.93	86900	47.04
87000	72.95	87000	51.95	87000	47.05
87100	73.04	87100	51.95	87100	47.12
87200	72.99	87200	52.04	87200	47.08
87300	73.01	87300	52.1	87300	47.16
87400	73.13	87400	52.17	87400	47.15
87500	73.15	87500	52.29	87500	47.16
87600	73.26	87600	52.24	87600	47.21
87700	73.37	87700	52.33	87700	47.16
87800	73.49	87800	52.4	87800	47.06
87900	73.57	87900	52.6	87900	46.99
88000	73.63	88000	52.76	88000	46.97
88100	73.59	88100	52.88	88100	46.95
88200	73.53	88200	52.89	88200	46.86
88300	73.55	88300	52.97	88300	46.82
88400	73.46	88400	53.07	88400	46.79
88500	73.52	88500	53.07	88500	46.71
88600	73.49	88600	53.09	88600	46.68
88700	73.59	88700	53.2	88700	46.71
88800	73.64	88800	53.2	88800	46.71
88900	73.6	88900	53.26	88900	46.67
89000	73.6	89000	53.26	89000	46.68
89100	73.63	89100	53.21	89100	46.66
89200	73.65	89200	53.21	89200	46.7
89300	73.67	89300	53.11	89300	46.69
89400	73.78	89400	53.06	89400	46.67
89500	73.86	89500	53.04	89500	46.71
89600	73.91	89600	52.99	89600	46.76
89700	73.95	89700	53.01	89700	46.77
89800	74.09	89800	53.1	89800	46.76
89900	74.12	89900	53.28	89900	46.72
90000	74.18	90000	53.28	90000	46.66
90100	74.21	90100	53.34	90100	46.65
90200	74.25	90200	53.44	90200	46.62
90300	74.27	90300	53.52	90300	46.55
90400	74.37	90400	53.55	90400	46.5
90500	74.52	90500	53.54	90500	46.42
90600	74.69	90600	53.49	90600	46.35
90700	74.86	90700	53.46	90700	46.3
90800	75.12	90800	53.41	90800	46.14
90900	75.27	90900	53.4	90900	46.03
91000	75.33	91000	53.29	91000	45.94
91100	75.47	91100	53.38	91100	45.87
91200	75.73	91200	53.42	91200	45.76
91300	75.82	91300	53.49	91300	45.69
91400	75.89	91400	53.55	91400	45.6
91500	75.98	91500	53.75	91500	45.52
91600	76.12	91600	53.75	91600	45.43
91700	76.18	91700	53.77	91700	45.27
91800	76.36	91800	53.88	91800	45.19
91900	76.55	91900	53.87	91900	45.05
92000	76.63	92000	53.8	92000	44.98
92100	76.71	92100	53.81	92100	44.91
92200	76.77	92200	53.76	92200	44.85
92300	76.73	92300	53.74	92300	44.8
92400	76.76	92400	53.7	92400	44.71
92500	76.74	92500	53.65	92500	44.65
92600	76.79	92600	53.66	92600	44.52
92700	76.83	92700	53.6	92700	44.3
92800	76.89	92800	53.6	92800	44.18
92900	76.86	92900	53.63	92900	43.97
93000	76.81	93000	53.59	93000	43.85
93100	76.78	93100	53.61	93100	43.72
93200	76.81	93200	53.56	93200	43.52
93300	76.73	93300	53.49	93300	43.45
93400	76.71	93400	53.59	93400	43.35
93500	76.63	93500	53.67	93500	43.24
93600	76.52	93600	53.7	93600	43.15
93700	76.48	93700	53.66	93700	43.18
93800	76.49	93800	53.62	93800	43.13
93900	76.46	93900	53.59	93900	43.1
94000	76.44	94000	53.61	94000	43.08
94100	76.45	94100	53.61	94100	43.05
94200	76.45	94200	53.56	94200	43.04
94300	76.45	94300	53.41	94300	42.94
94400	76.49	94400	53.24	94400	42.93
94500	76.62	94500	53.14	94500	42.81
94600	76.63	94600	53.07	94600	42.7
94700	76.65	94700	53.08	94700	42.6
94800	76.64	94800	53.02	94800	42.56
94900	76.66	94900	53.06	94900	42.42
95000	76.7	95000	53.01	95000	42.39
95100	76.75	95100	52.99	95100	42.31
95200	76.77	95200	52.91	95200	42.27
95300	76.65	95300	52.84	95300	42.15
95400	76.72	95400	52.8	95400	42.05
95500	76.69	95500	52.76	95500	41.96
95600	76.66	95600	52.82	95600	41.95
95700	76.67	95700	52.77	95700	41.96
95800	76.77	95800	52.76	95800	41.89
95900	76.76	95900	52.64	95900	41.79
96000	76.79	96000	52.59	96000	41.85
96100	76.88	96100	52.51	96100	41.83
96200	76.84	96200	52.56	96200	41.75
96300	76.89	96300	52.61	96300	41.72
96400	76.93	96400	52.63	96400	41.73
96500	77.01	96500	52.64	96500	41.7
96600	77.01	96600	52.6	96600	41.71
96700	77	96700	52.5	96700	41.72
96800	76.94	96800	52.35	96800	41.79
96900	76.88	96900	52.27	96900	41.76
97000	76.86	97000	52.23	97000	41.78
97100	76.8	97100	52.17	97100	41.76
97200	76.77	97200	52.08	97200	41.75
97300	76.72	97300	52.07	97300	41.68
97400	76.57	97400	51.96	97400	41.59
97500	76.58	97500	51.89	97500	41.53
97600	76.49	97600	51.82	97600	41.44
97700	76.44	97700	51.71	97700	41.42
97800	76.25	97800	51.62	97800	41.43
97900	76.18	97900	51.48	97900	41.38
98000	76.09	98000	51.38	98000	41.39
98100	76.08	98100	51.24	98100	41.46
98200	76.03	98200	51.2	98200	41.53
98300	75.95	98300	51.08	98300	41.48
98400	76	98400	50.93	98400	41.42
98500	75.85	98500	50.89	98500	41.47
98600	75.79	98600	50.83	98600	41.48
98700	75.66	98700	50.69	98700	41.41
98800	75.62	98800	50.59	98800	41.41
98900	75.65	98900	50.61	98900	41.41
99000	75.6	99000	50.58	99000	41.31
99100	75.49	99100	50.6	99100	41.23
99200	75.42	99200	50.62	99200	41.18
99300	75.36	99300	50.73	99300	41.09
99400	75.27	99400	50.74	99400	41.04
99500	75.18	99500	50.79	99500	40.87
99600	75.09	99600	50.79	99600	40.73
99700	74.92	99700	50.73	99700	40.6
99800	74.81	99800	50.71	99800	40.53
99900	74.73	99900	50.69	99900	40.43
100000	74.67	100000	50.75	100000	40.43
100100	74.59	100100	50.87	100100	40.38
100200	74.48	100200	50.83	100200	40.43
100300	74.47	100300	50.75	100300	40.43
100400	74.43	100400	50.77	100400	40.5
100500	74.3	100500	50.76	100500	40.51
100600	74.16	100600	50.88	100600	40.59
100700	73.96	100700	51	100700	40.58
100800	73.7	100800	51.11	100800	40.71
100900	73.43	100900	51.16	100900	40.73
101000	73.32	101000	51.26	101000	40.76
101100	73.17	101100	51.23	101100	40.79
101200	72.87	101200	51.24	101200	40.81
101300	72.64	101300	51.29	101300	40.84
101400	72.43	101400	51.26	101400	40.88
101500	72.3	101500	51.17	101500	40.95
101600	72.1	101600	51.22	101600	41.03
101700	71.87	101700	51.21	101700	41.2
101800	71.62	101800	51.22	101800	41.23
101900	71.28	101900	51.2	101900	41.35
102000	71	102000	51.26	102000	41.46
102100	70.71	102100	51.38	102100	41.59
102200	70.44	102200	51.52	102200	41.67
102300	70.22	102300	51.58	102300	41.66
102400	69.96	102400	51.59	102400	41.56
102500	69.83	102500	51.73	102500	41.54
102600	69.61	102600	51.8	102600	41.62
102700	69.49	102700	51.86	102700	41.69
102800	69.31	102800	51.91	102800	41.76
102900	69.15	102900	52.01	102900	41.93
103000	69.02	103000	52.2	103000	41.98
103100	68.91	103100	52.29	103100	42.04
103200	68.69	103200	52.45	103200	42.14
103300	68.6	103300	52.56	103300	42.12
103400	68.5	103400	52.58	103400	42.12
103500	68.4	103500	52.58	103500	42.17
103600	68.45	103600	52.67	103600	42.21
103700	68.35	103700	52.76	103700	42.15
103800	68.24	103800	52.81	103800	42.17
103900	68.15	103900	52.85	103900	42.24
104000	68.09	104000	52.92	104000	42.3
104100	67.81	104100	52.94	104100	42.3
104200	67.64	104200	52.96	104200	42.37
104300	67.58	104300	53.05	104300	42.46
104400	67.53	104400	53.21	104400	42.51
104500	67.45	104500	53.34	104500	42.71
104600	67.38	104600	53.42	104600	42.81
104700	67.26	104700	53.43	104700	42.84
104800	67.21	104800	53.54	104800	42.86
104900	67.17	104900	53.5	104900	42.94
105000	67.14	105000	53.55	105000	43
105100	67.09	105100	53.55	105100	43.07
105200	66.91	105200	53.6	105200	43.1
105300	66.82	105300	53.68	105300	43.16
105400	66.74	105400	53.77	105400	43.18
105500	66.57	105500	53.83	105500	43.27
105600	66.47	105600	53.84	105600	43.21
105700	66.3	105700	53.82	105700	43.14
105800	66.19	105800	53.79	105800	43.02
105900	66.13	105900	53.85	105900	43
106000	65.97	106000	53.86	106000	42.88
106100	65.72	106100	53.9	106100	42.81
106200	65.62	106200	53.89	106200	42.78
106300	65.46	106300	53.92	106300	42.71
106400	65.29	106400	53.97	106400	42.62
106500	65.14	106500	53.98	106500	42.48
106600	65.02	106600	54.02	106600	42.32
106700	64.85	106700	54.07	106700	42.14
106800	64.72	106800	54.05	106800	41.98
106900	64.64	106900	54.1	106900	41.87
107000	64.46	107000	54.09	107000	41.78
107100	64.43	107100	54.12	107100	41.7
107200	64.41	107200	54.11	107200	41.63
107300	64.35	107300	54.1	107300	41.62
107400	64.39	107400	54.07	107400	41.63
107500	64.32	107500	53.98	107500	41.63
107600	64.39	107600	53.98	107600	41.59
107700	64.38	107700	53.96	107700	41.47
107800	64.45	107800	53.95	107800	41.39
107900	64.42	107900	53.87	107900	41.38
108000	64.43	108000	53.79	108000	41.22
108100	64.47	108100	53.76	108100	41.1
108200	64.49	108200	53.74	108200	41.02
108300	64.44	108300	53.75	108300	40.95
108400	64.34	108400	53.79	108400	40.93
108500	64.43	108500	53.75	108500	40.86
108600	64.46	108600	53.74	108600	40.73
108700	64.47	108700	53.8	108700	40.66
108800	64.49	108800	53.79	108800	40.57
108900	64.44	108900	53.63	108900	40.47
109000	64.44	109000	53.6	109000	40.49
109100	64.46	109100	53.53	109100	40.44
109200	64.42	109200	53.52	109200	40.38
109300	64.45	109300	53.52	109300	40.39
109400	64.44	109400	53.55	109400	40.34
109500	64.38	109500	53.56	109500	40.34
109600	64.45	109600	53.58	109600	40.3
109700	64.57	109700	53.63	109700	40.31
109800	64.58	109800	53.67	109800	40.32
109900	64.63	109900	53.67	109900	40.39
110000	64.7	110000	53.62	110000	40.37
110100	64.76	110100	53.51	110100	40.33
110200	64.82	110200	53.52	110200	40.32
110300	64.88	110300	53.57	110300	40.34
110400	64.89	110400	53.68	110400	40.38
110500	65.01	110500	53.79	110500	40.43
110600	65.09	110600	53.71	110600	40.4
110700	65.18	110700	53.69	110700	40.51
110800	65.23	110800	53.69	110800	40.55
110900	65.32	110900	53.66	110900	40.73
111000	65.36	111000	53.6	111000	40.89
111100	65.48	111100	53.6	111100	40.99
111200	65.6	111200	53.56	111200	41.1
111300	65.81	111300	53.48	111300	41.23
111400	65.98	111400	53.48	111400	41.36
111500	66.19	111500	53.55	111500	41.37
111600	66.42	111600	53.49	111600	41.31
111700	66.64	111700	53.5	111700	41.3
111800	66.8	111800	53.54	111800	41.42
111900	67.02	111900	53.62	111900	41.36
112000	67.24	112000	53.69	112000	41.34
112100	67.53	112100	53.64	112100	41.3
112200	67.75	112200	53.64	112200	41.3
112300	67.99	112300	53.62	112300	41.35
112400	68.15	112400	53.65	112400	41.47
112500	68.31	112500	53.64	112500	41.58
112600	68.49	112600	53.68	112600	41.66
112700	68.55	112700	53.77	112700	41.74
112800	68.66	112800	53.8	112800	41.88
112900	68.71	112900	53.88	112900	41.93
113000	68.81	113000	53.84	113000	42.01
113100	68.9	113100	53.85	113100	42.08
113200	69.07	113200	53.81	113200	42.2
113300	69.18	113300	53.76	113300	42.38
113400	69.15	113400	53.75	113400	42.53
113500	69.22	113500	53.8	113500	42.59
113600	69.24	113600	53.8	113600	42.68
113700	69.29	113700	53.84	113700	42.76
113800	69.3	113800	53.96	113800	42.88
113900	69.36	113900	54.04	113900	42.96
114000	69.33	114000	54.15	114000	42.95
114100	69.4	114100	54.19	114100	43.04
114200	69.46	114200	54.21	114200	43.05
114300	69.52	114300	54.3	114300	43.11
114400	69.56	114400	54.23	114400	43.16
114500	69.57	114500	54.22	114500	43.18
114600	69.61	114600	54.25	114600	43.17
114700	69.63	114700	54.32	114700	43.33
114800	69.66	114800	54.31	114800	43.35
114900	69.65	114900	54.46	114900	43.42
115000	69.64	115000	54.58	115000	43.48
115100	69.61	115100	54.74	115100	43.56
115200	69.64	115200	54.83	115200	43.62
115300	69.7	115300	54.9	115300	43.76
115400	69.71	115400	54.92	115400	43.81
115500	69.78	115500	54.96	115500	43.85
115600	69.78	115600	54.96	115600	43.93
115700	69.85	115700	55.04	115700	44.05
115800	69.89	115800	55.1	115800	44.32
115900	69.89	115900	55.14	115900	44.42
116000	69.93	116000	55.14	116000	44.46
116100	69.99	116100	55.14	116100	44.62
116200	70.05	116200	55.17	116200	44.71
116300	70.08	116300	55.16	116300	44.77
116400	70.1	116400	55.13	116400	44.81
116500	70.2	116500	55.16	116500	44.91
116600	70.34	116600	55.16	116600	45.14
116700	70.44	116700	55.18	116700	45.33
116800	70.61	116800	55.29	116800	45.48
116900	70.73	116900	55.35	116900	45.63
117000	70.82	117000	55.46	117000	45.76
117100	70.86	117100	55.55	117100	45.88
117200	70.98	117200	55.61	117200	46.03
117300	71.08	117300	55.63	117300	46.1
117400	71.13	117400	55.69	117400	46.23
117500	71.21	117500	55.79	117500	46.36
117600	71.25	117600	55.88	117600	46.49
117700	71.28	117700	55.97	117700	46.69
117800	71.31	117800	55.99	117800	46.84
117900	71.39	117900	56.1	117900	47.01
118000	71.45	118000	56.16	118000	47.27
118100	71.55	118100	56.17	118100	47.41
118200	71.57	118200	56.23	118200	47.63
118300	71.68	118300	56.26	118300	47.75
118400	71.81	118400	56.29	118400	47.89
118500	71.83	118500	56.39	118500	48.02
118600	71.94	118600	56.41	118600	48.14
118700	71.97	118700	56.47	118700	48.27
118800	71.95	118800	56.56	118800	48.33
118900	71.97	118900	56.68	118900	48.43
119000	72	119000	56.74	119000	48.51
119100	72.03	119100	56.88	119100	48.62
119200	72.1	119200	56.94	119200	48.73
119300	72.02	119300	56.94	119300	48.74
119400	72.04	119400	57	119400	48.76
119500	72.09	119500	56.99	119500	48.85
119600	72.12	119600	57.03	119600	48.93
119700	72.16	119700	57.06	119700	48.93
119800	72.21	119800	57.07	119800	48.96
119900	72.26	119900	57.09	119900	48.94
120000	72.3	120000	57.18	120000	49
120100	72.38	120100	57.29	120100	49.11
120200	72.43	120200	57.3	120200	49.14
120300	72.37	120300	57.32	120300	49.16
120400	72.43	120400	57.17	120400	49.17
120500	72.43	120500	57.14	120500	49.16
120600	72.41	120600	57.19	120600	49.23
120700	72.42	120700	57.3	120700	49.22
120800	72.47	120800	57.39	120800	49.17
120900	72.54	120900	57.46	120900	49.03
121000	72.57	121000	57.58	121000	48.88
121100	72.52	121100	57.61	121100	48.85
121200	72.57	121200	57.66	121200	48.83
121300	72.54	121300	57.71	121300	48.78
121400	72.49	121400	57.75	121400	48.71
121500	72.39	121500	57.76	121500	48.7
121600	72.27	121600	57.86	121600	48.73
121700	72.15	121700	57.83	121700	48.74
121800	72.06	121800	57.78	121800	48.64
121900	71.98	121900	57.77	121900	48.65
122000	71.92	122000	57.68	122000	48.64
122100	71.89	122100	57.63	122100	48.55
122200	71.93	122200	57.54	122200	48.58
122300	71.95	122300	57.52	122300	48.6
122400	72.08	122400	57.52	122400	48.64
122500	72.02	122500	57.47	122500	48.61
122600	72.01	122600	57.4	122600	48.5
122700	72.13	122700	57.37	122700	48.49
122800	72.2	122800	57.34	122800	48.41
122900	72.32	122900	57.23	122900	48.36
123000	72.42	123000	57.16	123000	48.29
123100	72.44	123100	57.19	123100	48.2
123200	72.58	123200	57.14	123200	48.09
123300	72.62	123300	57.13	123300	47.98
123400	72.73	123400	57.13	123400	47.95
123500	72.78	123500	57.17	123500	47.95
123600	72.86	123600	57.2	123600	47.91
123700	72.93	123700	57.17	123700	47.88
123800	73.02	123800	57.08	123800	47.79
123900	73.16	123900	56.94	123900	47.74
124000	73.31	124000	56.86	124000	47.72
124100	73.37	124100	56.95	124100	47.73
124200	73.43	124200	56.96	124200	47.74
124300	73.5	124300	57	124300	47.71
124400	73.48	124400	57.17	124400	47.72
124500	73.46	124500	57.23	124500	47.71
124600	73.51	124600	57.34	124600	47.77
124700	73.65	124700	57.39	124700	47.71
124800	73.74	124800	57.39	124800	47.76
124900	73.82	124900	57.45	124900	47.74
125000	73.93	125000	57.44	125000	47.79
125100	74.04	125100	57.34	125100	47.81
125200	74.11	125200	57.38	125200	47.79
125300	74.28	125300	57.39	125300	47.73
125400	74.37	125400	57.39	125400	47.72
125500	74.44	125500	57.44	125500	47.75
125600	74.51	125600	57.49	125600	47.75
125700	74.59	125700	57.48	125700	47.73
125800	74.66	125800	57.49	125800	47.64
125900	74.75	125900	57.53	125900	47.57
126000	74.78	126000	57.7	126000	47.61
126100	74.93	126100	57.83	126100	47.5
126200	74.98	126200	57.9	126200	47.43
126300	75.14	126300	57.9	126300	47.41
126400	75.26	126400	57.96	126400	47.45
126500	75.29	126500	57.88	126500	47.45
126600	75.3	126600	57.82	126600	47.42
126700	75.38	126700	57.82	126700	47.4
126800	75.37	126800	57.77	126800	47.32
126900	75.41	126900	57.84	126900	47.31
127000	75.56	127000	57.82	127000	47.29
127100	75.68	127100	57.84	127100	47.28
127200	75.79	127200	57.83	127200	47.26
127300	75.9	127300	57.85	127300	47.26
127400	76.03	127400	57.9	127400	47.15
127500	76.18	127500	57.9	127500	47.06
127600	76.26	127600	57.94	127600	47
127700	76.4	127700	57.88	127700	46.93
127800	76.57	127800	57.93	127800	46.87
127900	76.71	127900	57.97	127900	46.81
128000	76.79	128000	58.02	128000	46.63
128100	76.88	128100	58.22	128100	46.54
128200	77.02	128200	58.29	128200	46.41
128300	77.1	128300	58.33	128300	46.32
128400	77.17	128400	58.38	128400	46.22
128500	77.2	128500	58.44	128500	46.09
128600	77.23	128600	58.45	128600	45.97
128700	77.33	128700	58.47	128700	45.91
128800	77.46	128800	58.5	128800	45.82
128900	77.65	128900	58.53	128900	45.78
129000	77.79	129000	58.53	129000	45.68
129100	77.93	129100	58.52	129100	45.64
129200	78.09	129200	58.5	129200	45.63
129300	78.38	129300	58.51	129300	45.64
129400	78.58	129400	58.49	129400	45.73
129500	78.64	129500	58.56	129500	45.81
129600	78.66	129600	58.61	129600	45.86
129700	78.72	129700	58.66	129700	45.93
129800	78.82	129800	58.78	129800	45.94
129900	78.82	129900	58.84	129900	45.93
130000	78.86	130000	58.93	130000	45.84
130100	78.84	130100	58.84	130100	45.8
130200	78.84	130200	58.94	130200	45.71
130300	78.91	130300	59.03	130300	45.72
130400	78.99	130400	59.19	130400	45.65
130500	79.05	130500	59.22	130500	45.64
130600	79.04	130600	59.16	130600	45.54
130700	79.19	130700	59.12	130700	45.45
130800	79.28	130800	59.03	130800	45.48
130900	79.3	130900	58.99	130900	45.44
131000	79.32	131000	58.94	131000	45.43
131100	79.32	131100	58.88	131100	45.34
131200	79.28	131200	58.85	131200	45.28
131300	79.29	131300	58.87	131300	45.3
131400	79.4	131400	58.87	131400	45.32
131500	79.4	131500	58.8	131500	45.4
131600	79.54	131600	58.77	131600	45.42
131700	79.7	131700	58.78	131700	45.47
131800	79.83	131800	58.84	131800	45.63
131900	79.94	131900	58.87	131900	45.78
132000	79.94	132000	58.91	132000	45.88
132100	79.93	132100	58.96	132100	46.04
132200	79.89	132200	59.05	132200	46.11
132300	79.87	132300	59.04	132300	46.19
132400	79.88	132400	59.01	132400	46.28
132500	79.9	132500	59.05	132500	46.37
132600	79.95	132600	59.17	132600	46.53
132700	79.95	132700	59.21	132700	46.64
132800	79.94	132800	59.15	132800	46.79
132900	79.86	132900	59.22	132900	46.92
133000	79.8	133000	59.32	133000	47.05
133100	79.74	133100	59.31	133100	47.19
133200	79.64	133200	59.35	133200	47.33
133300	79.61	133300	59.31	133300	47.41
133400	79.61	133400	59.34	133400	47.49
133500	79.57	133500	59.32	133500	47.52
133600	79.51	133600	59.28	133600	47.64
133700	79.5	133700	59.31	133700	47.76
133800	79.56	133800	59.35	133800	47.85
133900	79.48	133900	59.47	133900	47.93
134000	79.41	134000	59.47	134000	48.01
134100	79.44	134100	59.38	134100	48.01
134200	79.47	134200	59.43	134200	48
134300	79.43	134300	59.44	134300	48.08
134400	79.42	134400	59.42	134400	48.12
134500	79.5	134500	59.43	134500	48.17
134600	79.56	134600	59.28	134600	48.2
134700	79.52	134700	59.27	134700	48.27
134800	79.53	134800	59.37	134800	48.34
134900	79.52	134900	59.42	134900	48.36
135000	79.59	135000	59.41	135000	48.32
135100	79.56	135100	59.54	135100	48.3
135200	79.51	135200	59.56	135200	48.36
135300	79.39	135300	59.63	135300	48.43
135400	79.4	135400	59.78	135400	48.49
135500	79.33	135500	59.94	135500	48.48
135600	79.32	135600	60.02	135600	48.57
135700	79.23	135700	60.14	135700	48.66
135800	79.18	135800	60.13	135800	48.7
135900	79.15	135900	60.21	135900	48.76
136000	79.25	136000	60.17	136000	48.77
136100	79.21	136100	60.1	136100	48.83
136200	79.28	136200	60.15	136200	48.87
136300	79.24	136300	60.27	136300	49.01
136400	79.28	136400	60.32	136400	49.13
136500	79.19	136500	60.45	136500	49.23
136600	79.15	136600	60.6	136600	49.29
136700	79.13	136700	60.64	136700	49.39
136800	79.13	136800	60.72	136800	49.51
136900	79.03	136900	60.7	136900	49.51
137000	78.85	137000	60.72	137000	49.53
137100	78.8	137100	60.8	137100	49.59
137200	78.69	137200	60.9	137200	49.68
137300	78.58	137300	60.99	137300	49.72
137400	78.45	137400	61.08	137400	49.87
137500	78.34	137500	61.14	137500	50.05
137600	78.25	137600	61.2	137600	50.14
137700	78.21	137700	61.3	137700	50.16
137800	78.07	137800	61.35	137800	50.26
137900	77.93	137900	61.41	137900	50.32
138000	77.85	138000	61.51	138000	50.49
138100	77.76	138100	61.45	138100	50.64
138200	77.66	138200	61.53	138200	50.79
138300	77.64	138300	61.62	138300	50.99
138400	77.56	138400	61.68	138400	51.17
138500	77.54	138500	61.73	138500	51.38
138600	77.49	138600	61.89	138600	51.64
138700	77.5	138700	61.94	138700	51.85
138800	77.37	138800	61.95	138800	52.04
138900	77.17	138900	61.94	138900	52.24
139000	77.14	139000	61.96	139000	52.41
139100	77.09	139100	61.97	139100	52.52
139200	76.97	139200	62.04	139200	52.71
139300	76.76	139300	61.99	139300	52.92
139400	76.58	139400	61.92	139400	53.08
139500	76.59	139500	61.82	139500	53.24
139600	76.58	139600	61.74	139600	53.38
139700	76.58	139700	61.65	139700	53.54
139800	76.54	139800	61.51	139800	53.72
139900	76.51	139900	61.47	139900	54.01
140000	76.4	140000	61.32	140000	54.28
140100	76.41	140100	61.34	140100	54.53
140200	76.46	140200	61.25	140200	54.74
140300	76.5	140300	61.17	140300	54.91
140400	76.47	140400	61.1	140400	55.12
140500	76.42	140500	61.07	140500	55.26
140600	76.56	140600	61.07	140600	55.45
140700	76.5	140700	61	140700	55.6
140800	76.52	140800	60.97	140800	55.69
140900	76.58	140900	61.02	140900	55.84
141000	76.61	141000	61.09	141000	55.96
141100	76.73	141100	61.16	141100	56.14
141200	76.82	141200	61.15	141200	56.27
141300	76.95	141300	61.13	141300	56.34
141400	76.98	141400	61.08	141400	56.45
141500	77.06	141500	61.08	141500	56.47
141600	77.02	141600	61.09	141600	56.47
141700	77.03	141700	61.13	141700	56.47
141800	77.05	141800	61.15	141800	56.44
141900	77.02	141900	61.13	141900	56.39
142000	77.11	142000	61.06	142000	56.36
142100	77.13	142100	61.05	142100	56.35
142200	77.19	142200	61.05	142200	56.34
142300	77.27	142300	61.05	142300	56.41
142400	77.35	142400	61.04	142400	56.48
142500	77.44	142500	61.01	142500	56.49
142600	77.47	142600	60.81	142600	56.49
142700	77.53	142700	60.72	142700	56.47
142800	77.6	142800	60.71	142800	56.35
142900	77.73	142900	60.65	142900	56.28
143000	77.88	143000	60.59	143000	56.2
143100	78.02	143100	60.56	143100	56.16
143200	78.13	143200	60.57	143200	56.14
143300	78.28	143300	60.65	143300	56.12
143400	78.52	143400	60.53	143400	56.06
143500	78.75	143500	60.47	143500	56.08
143600	78.9	143600	60.52	143600	56.04
143700	79	143700	60.59	143700	56.02
143800	78.98	143800	60.63	143800	56.04
143900	79.08	143900	60.65	143900	56.03
144000	79.11	144000	60.69	144000	56.04
144100	79.13	144100	60.72	144100	56
144200	79.18	144200	60.7	144200	56.03
144300	79.22	144300	60.64	144300	55.9
144400	79.3	144400	60.66	144400	55.91
144500	79.26	144500	60.65	144500	55.84
144600	79.23	144600	60.77	144600	55.83
144700	79.17	144700	60.87	144700	55.89
144800	79.16	144800	60.8	144800	55.77
144900	79.2	144900	60.71	144900	55.74
145000	79.07	145000	60.7	145000	55.79
145100	79.11	145100	60.69	145100	55.8
145200	79.26	145200	60.67	145200	55.8
145300	79.36	145300	60.62	145300	55.74
145400	79.48	145400	60.47	145400	55.65
145500	79.68	145500	60.33	145500	55.61
145600	79.77	145600	60.19	145600	55.53
145700	79.88	145700	60.1	145700	55.44
145800	79.97	145800	60.16	145800	55.39
145900	80.06	145900	60.06	145900	55.41
146000	80.1	146000	60.04	146000	55.49
146100	80.19	146100	59.99	146100	55.53
146200	80.26	146200	59.87	146200	55.64
146300	80.38	146300	59.82	146300	55.56
146400	80.43	146400	59.75	146400	55.52
146500	80.57	146500	59.65	146500	55.52
146600	80.58	146600	59.56	146600	55.52
146700	80.63	146700	59.43	146700	55.47
146800	80.67	146800	59.4	146800	55.42
146900	80.77	146900	59.29	146900	55.43
147000	80.9	147000	59.15	147000	55.46
147100	80.86	147100	59.01	147100	55.38
147200	80.83	147200	58.91	147200	55.26
147300	80.86	147300	58.77	147300	55.19
147400	80.9	147400	58.7	147400	55.13
147500	80.91	147500	58.64	147500	54.99
147600	80.99	147600	58.62	147600	54.97
147700	80.94	147700	58.6	147700	54.93
147800	80.89	147800	58.59	147800	54.9
147900	80.93	147900	58.57	147900	54.81
148000	80.93	148000	58.53	148000	54.78
148100	80.87	148100	58.48	148100	54.71
148200	80.84	148200	58.48	148200	54.6
148300	80.77	148300	58.51	148300	54.52
148400	80.75	148400	58.5	148400	54.47
148500	80.75	148500	58.42	148500	54.37
148600	80.7	148600	58.34	148600	54.3
148700	80.66	148700	58.24	148700	54.22
148800	80.68	148800	58.22	148800	54.21
148900	80.78	148900	58.21	148900	54.18
149000	80.7	149000	58.23	149000	54.2
149100	80.67	149100	58.2	149100	54.28
149200	80.73	149200	58.18	149200	54.18
149300	80.75	149300	58.26	149300	54.15
149400	80.81	149400	58.29	149400	54.1
149500	80.81	149500	58.33	149500	54.04
149600	80.84	149600	58.29	149600	54.04
149700	80.88	149700	58.26	149700	53.99
149800	80.89	149800	58.31	149800	53.92
149900	80.91	149900	58.34	149900	53.85
150000	81.09	150000	58.45	150000	53.77
150100	81.16	150100	58.42	150100	53.61
150200	81.16	150200	58.42	150200	53.56
150300	81.09	150300	58.43	150300	53.59
150400	81.04	150400	58.44	150400	53.51
150500	81.03	150500	58.43	150500	53.43
150600	80.86	150600	58.48	150600	53.43
150700	80.84	150700	58.52	150700	53.41
150800	80.75	150800	58.57	150800	53.32
150900	80.73	150900	58.54	150900	53.3
151000	80.73	151000	58.44	151000	53.29
151100	80.7	151100	58.42	151100	53.36
151200	80.69	151200	58.49	151200	53.45
151300	80.51	151300	58.49	151300	53.36
151400	80.34	151400	58.49	151400	53.25
151500	80.29	151500	58.57	151500	53.19
151600	80.21	151600	58.56	151600	53.26
151700	80.07	151700	58.5	151700	53.33
151800	79.98	151800	58.4	151800	53.39
151900	79.95	151900	58.33	151900	53.46
152000	79.9	152000	58.33	152000	53.54
152100	79.88	152100	58.27	152100	53.62
152200	79.84	152200	58.16	152200	53.72
152300	79.81	152300	58.18	152300	53.77
152400	79.74	152400	58.22	152400	53.72
152500	79.71	152500	58.28	152500	53.78
152600	79.64	152600	58.44	152600	53.81
152700	79.5	152700	58.54	152700	53.96
152800	79.44	152800	58.6	152800	54.08
152900	79.38	152900	58.65	152900	54.28
153000	79.29	153000	58.6	153000	54.45
153100	79.24	153100	58.66	153100	54.57
153200	79.07	153200	58.67	153200	54.61
153300	78.92	153300	58.72	153300	54.69
153400	78.65	153400	58.82	153400	54.77
153500	78.47	153500	58.92	153500	54.8
153600	78.33	153600	58.89	153600	54.83
153700	78.21	153700	58.83	153700	54.84
153800	78.08	153800	58.79	153800	54.86
153900	77.92	153900	58.73	153900	54.85
154000	77.82	154000	58.74	154000	54.91
154100	77.74	154100	58.76	154100	54.93
154200	77.6	154200	58.72	154200	54.91
154300	77.55	154300	58.69	154300	55
154400	77.5	154400	58.6	154400	54.93
154500	77.42	154500	58.59	154500	55.02
154600	77.29	154600	58.53	154600	55.06
154700	77.24	154700	58.48	154700	55.01
154800	77.26	154800	58.46	154800	55.06
154900	77.09	154900	58.46	154900	55.06
155000	77.07	155000	58.46	155000	54.99
155100	77.01	155100	58.39	155100	54.99
155200	76.92	155200	58.36	155200	55.05
155300	76.79	155300	58.35	155300	55.13
155400	76.58	155400	58.31	155400	55.29
155500	76.37	155500	58.19	155500	55.39
155600	76.26	155600	58.1	155600	55.49
155700	76.11	155700	57.94	155700	55.57
155800	75.91	155800	57.85	155800	55.68
155900	75.82	155900	57.72	155900	55.7
156000	75.74	156000	57.57	156000	55.7
156100	75.58	156100	57.5	156100	55.71
156200	75.45	156200	57.42	156200	55.68
156300	75.28	156300	57.3	156300	55.78
156400	75.22	156400	57.25	156400	55.84
156500	75.1	156500	57.25	156500	55.91
156600	75.1	156600	57.2	156600	55.91
156700	75.11	156700	57.28	156700	55.95
156800	75.08	156800	57.3	156800	55.95
156900	75.01	156900	57.33	156900	56.05
157000	75.05	157000	57.38	157000	56.02
157100	75.11	157100	57.37	157100	56.06
157200	75.21	157200	57.4	157200	56.2
157300	75.36	157300	57.45	157300	56.36
157400	75.35	157400	57.43	157400	56.43
157500	75.41	157500	57.45	157500	56.55
157600	75.43	157600	57.32	157600	56.69
157700	75.45	157700	57.27	157700	56.84
157800	75.56	157800	57.2	157800	56.93
157900	75.58	157900	57.17	157900	57.08
158000	75.56	158000	57.14	158000	57.22
158100	75.6	158100	57.2	158100	57.34
158200	75.64	158200	57.17	158200	57.52
158300	75.71	158300	57.1	158300	57.7
158400	75.81	158400	57.08	158400	57.83
158500	75.9	158500	57.03	158500	57.97
158600	75.91	158600	57.03	158600	58.06
158700	75.89	158700	57.08	158700	58.23
158800	75.91	158800	57.07	158800	58.3
158900	75.84	158900	57.03	158900	58.32
159000	75.85	159000	57.04	159000	58.36
159100	75.85	159100	57	159100	58.37
159200	75.82	159200	56.95	159200	58.38
159300	75.86	159300	56.88	159300	58.35
159400	75.86	159400	56.86	159400	58.37
159500	75.86	159500	56.89	159500	58.33
159600	75.83	159600	56.91	159600	58.29
159700	75.71	159700	57.01	159700	58.28
159800	75.61	159800	56.97	159800	58.29
159900	75.61	159900	57.01	159900	58.23
160000	75.49	160000	56.94	160000	58.24
160100	75.38	160100	56.92	160100	58.31
160200	75.25	160200	56.97	160200	58.39
160300	75.19	160300	56.96	160300	58.39
160400	75.11	160400	56.98	160400	58.44
160500	74.97	160500	57	160500	58.56
160600	74.96	160600	57	160600	58.55
160700	74.86	160700	57.12	160700	58.67
160800	74.79	160800	57.19	160800	58.74
160900	74.7	160900	57.26	160900	58.82
161000	74.72	161000	57.39	161000	58.83
161100	74.61	161100	57.47	161100	58.81
161200	74.57	161200	57.47	161200	58.74
161300	74.63	161300	57.4	161300	58.88
161400	74.74	161400	57.43	161400	59.01
161500	74.73	161500	57.4	161500	59.1
161600	74.75	161600	57.44	161600	59.16
161700	74.78	161700	57.5	161700	59.17
161800	74.84	161800	57.55	161800	59.12
161900	74.86	161900	57.57	161900	59.16
162000	74.85	162000	57.62	162000	59.13
162100	74.82	162100	57.67	162100	59.09
162200	74.77	162200	57.67	162200	59.11
162300	74.71	162300	57.7	162300	59.1
162400	74.69	162400	57.7	162400	59.13
162500	74.58	162500	57.58	162500	59.19
162600	74.55	162600	57.55	162600	59.24
162700	74.5	162700	57.5	162700	59.16
162800	74.46	162800	57.49	162800	59.18
162900	74.39	162900	57.34	162900	59.12
163000	74.38	163000	57.35	163000	59.09
163100	74.39	163100	57.21	163100	59.07
163200	74.45	163200	57.1	163200	59.11
163300	74.42	163300	56.97	163300	59.11
163400	74.46	163400	56.92	163400	59.1
163500	74.45	163500	56.78	163500	59.13
163600	74.52	163600	56.72	163600	59.16
163700	74.53	163700	56.63	163700	59.2
163800	74.64	163800	56.65	163800	59.24
163900	74.65	163900	56.6	163900	59.21
164000	74.75	164000	56.51	164000	59.16
164100	74.76	164100	56.48	164100	59.17
164200	74.84	164200	56.44	164200	59.16
164300	74.84	164300	56.45	164300	59.08
164400	74.87	164400	56.39	164400	59.13
164500	74.95	164500	56.22	164500	59.09
164600	75.03	164600	56.12	164600	59.17
164700	75.15	164700	55.9	164700	59.17
164800	75.14	164800	55.87	164800	59.22
164900	75.24	164900	55.8	164900	59.27
165000	75.2	165000	55.73	165000	59.3
165100	75.17	165100	55.66	165100	59.32
165200	75.15	165200	55.61	165200	59.28
165300	75.12	165300	55.48	165300	59.21
165400	75.1	165400	55.42	165400	59.16
165500	75.2	165500	55.44	165500	59.14
165600	75.25	165600	55.52	165600	59.1
165700	75.36	165700	55.63	165700	59.04
165800	75.55	165800	55.51	165800	58.9
165900	75.57	165900	55.52	165900	58.88
166000	75.6	166000	55.51	166000	58.87
166100	75.7	166100	55.44	166100	58.88
166200	75.76	166200	55.38	166200	58.88
166300	75.86	166300	55.26	166300	58.81
166400	75.86	166400	55.17	166400	58.69
166500	76	166500	55.05	166500	58.57
166600	76.03	166600	54.89	166600	58.57
166700	75.97	166700	54.7	166700	58.53
166800	76	166800	54.5	166800	58.58
166900	76.06	166900	54.36	166900	58.59
167000	76.05	167000	54.3	167000	58.64
167100	75.92	167100	54.19	167100	58.75
167200	75.88	167200	54.03	167200	58.72
167300	75.71	167300	53.9	167300	58.6
167400	75.64	167400	53.79	167400	58.55
167500	75.56	167500	53.67	167500	58.46
167600	75.47	167600	53.64	167600	58.31
167700	75.46	167700	53.55	167700	58.25
167800	75.45	167800	53.51	167800	58.19
167900	75.5	167900	53.39	167900	58.14
168000	75.65	168000	53.25	168000	58.01
168100	75.68	168100	53.09	168100	57.96
168200	75.72	168200	52.96	168200	57.87
168300	75.72	168300	52.78	168300	57.71
168400	75.72	168400	52.61	168400	57.61
168500	75.77	168500	52.62	168500	57.53
168600	75.89	168600	52.59	168600	57.39
168700	75.9	168700	52.43	168700	57.16
168800	75.94	168800	52.34	168800	57.02
168900	76.03	168900	52.3	168900	56.93
169000	76.02	169000	52.15	169000	56.8
169100	76.03	169100	52.13	169100	56.67
169200	76.1	169200	52.09	169200	56.59
169300	76.08	169300	52.07	169300	56.54
169400	76.17	169400	52.07	169400	56.43
169500	76.19	169500	52.12	169500	56.41
169600	76.22	169600	52.13	169600	56.36
169700	76.28	169700	52.03	169700	56.36
169800	76.37	169800	52	169800	56.34
169900	76.4	169900	51.85	169900	56.34
170000	76.33	170000	51.8	170000	56.28
170100	76.37	170100	51.8	170100	56.19
170200	76.5	170200	51.75	170200	56.05
170300	76.64	170300	51.73	170300	55.96
170400	76.76	170400	51.71	170400	55.83
170500	76.89	170500	51.69	170500	55.69
170600	77.06	170600	51.67	170600	55.57
170700	77.17	170700	51.53	170700	55.42
170800	77.3	170800	51.46	170800	55.34
170900	77.37	170900	51.35	170900	55.22
171000	77.35	171000	51.19	171000	55.25
171100	77.37	171100	51.14	171100	55.18
171200	77.44	171200	51.09	171200	55.21
171300	77.53	171300	51.12	171300	55.14
171400	77.6	171400	51.16	171400	55.03
171500	77.65	171500	51.19	171500	54.99
171600	77.75	171600	51.2	171600	54.93
171700	77.86	171700	51.2	171700	54.85
171800	77.89	171800	51.17	171800	54.82
171900	78.01	171900	51.24	171900	54.71
172000	78.1	172000	51.26	172000	54.7
172100	78.28	172100	51.33	172100	54.68
172200	78.39	172200	51.38	172200	54.66
172300	78.44	172300	51.33	172300	54.59
172400	78.48	172400	51.28	172400	54.52
172500	78.63	172500	51.31	172500	54.44
172600	78.72	172600	51.26	172600	54.35
172700	78.79	172700	51.27	172700	54.25
172800	78.86	172800	51.25	172800	54.11
172900	78.96	172900	51.33	172900	53.92
173000	78.99	173000	51.38	173000	53.77
173100	79.06	173100	51.48	173100	53.75
173200	79.08	173200	51.54	173200	53.7
173300	79.18	173300	51.56	173300	53.66
173400	79.3	173400	51.54	173400	53.64
173500	79.39	173500	51.56	173500	53.6
173600	79.37	173600	51.64	173600	53.59
173700	79.48	173700	51.76	173700	53.53
173800	79.58	173800	51.75	173800	53.49
173900	79.72	173900	51.83	173900	53.49
174000	79.72	174000	51.96	174000	53.58
174100	79.8	174100	51.95	174100	53.62
174200	79.93	174200	52.07	174200	53.67
174300	80.06	174300	52.11	174300	53.75
174400	80.13	174400	52.21	174400	53.76
174500	80.31	174500	52.29	174500	53.78
174600	80.43	174600	52.33	174600	53.68
174700	80.45	174700	52.51	174700	53.65
174800	80.51	174800	52.56	174800	53.68
174900	80.6	174900	52.61	174900	53.68
175000	80.71	175000	52.61	175000	53.69
175100	80.81	175100	52.62	175100	53.67
175200	80.93	175200	52.64	175200	53.64
175300	81.1	175300	52.68	175300	53.69
175400	81.22	175400	52.82	175400	53.7
175500	81.26	175500	52.88	175500	53.67
175600	81.38	175600	52.94	175600	53.68
175700	81.42	175700	52.93	175700	53.73
175800	81.43	175800	52.98	175800	53.78
175900	81.56	175900	53.05	175900	53.77
176000	81.61	176000	53.13	176000	53.77
176100	81.71	176100	53.21	176100	53.78
176200	81.79	176200	53.33	176200	53.78
176300	81.85	176300	53.49	176300	53.74
176400	81.85	176400	53.6	176400	53.75
176500	81.81	176500	53.72	176500	53.79
176600	81.81	176600	53.88	176600	53.74
176700	81.95	176700	54.06	176700	53.72
176800	81.93	176800	54.25	176800	53.66
176900	81.89	176900	54.41	176900	53.61
177000	81.86	177000	54.55	177000	53.61
177100	81.99	177100	54.74	177100	53.56
177200	81.98	177200	54.97	177200	53.51
177300	82.08	177300	55.09	177300	53.49
177400	82.22	177400	55.24	177400	53.43
177500	82.37	177500	55.32	177500	53.41
177600	82.46	177600	55.45	177600	53.37
177700	82.51	177700	55.55	177700	53.33
177800	82.55	177800	55.68	177800	53.25
177900	82.55	177900	55.76	177900	53.23
178000	82.54	178000	55.85	178000	53.2
178100	82.57	178100	55.94	178100	53.09
178200	82.62	178200	55.96	178200	52.97
178300	82.74	178300	56.04	178300	52.95
178400	82.83	178400	56.13	178400	52.89
178500	82.77	178500	56.16	178500	52.77
178600	82.84	178600	56.19	178600	52.82
178700	82.95	178700	56.41	178700	52.81
178800	82.98	178800	56.56	178800	52.82
178900	83.06	178900	56.72	178900	52.77
179000	83.22	179000	56.88	179000	52.71
179100	83.25	179100	56.91	179100	52.65
179200	83.28	179200	56.91	179200	52.65
179300	83.44	179300	56.96	179300	52.65
179400	83.4	179400	57.1	179400	52.57
179500	83.44	179500	57.11	179500	52.41
179600	83.57	179600	57.22	179600	52.37
179700	83.68	179700	57.39	179700	52.3
179800	83.73	179800	57.4	179800	52.29
179900	83.88	179900	57.47	179900	52.27
180000	83.97	180000	57.54	180000	52.24
180100	84.12	180100	57.65	180100	52.29
180200	84.18	180200	57.78	180200	52.28
180300	84.24	180300	57.82	180300	52.23
180400	84.27	180400	57.83	180400	52.22
180500	84.43	180500	57.92	180500	52.31
180600	84.48	180600	57.93	180600	52.36
180700	84.54	180700	57.99	180700	52.44
180800	84.68	180800	58.02	180800	52.54
180900	84.74	180900	58.11	180900	52.58
181000	84.82	181000	58.21	181000	52.55
181100	85.02	181100	58.17	181100	52.52
181200	85.22	181200	58.19	181200	52.48
181300	85.21	181300	58.23	181300	52.47
181400	85.34	181400	58.23	181400	52.5
181500	85.55	181500	58.17	181500	52.47
181600	85.58	181600	58.08	181600	52.48
181700	85.67	181700	58.06	181700	52.53
181800	85.68	181800	58.11	181800	52.59
181900	85.7	181900	58.15	181900	52.69
182000	85.73	182000	58.22	182000	52.72
182100	85.67	182100	58.2	182100	52.73
182200	85.69	182200	58.32	182200	52.66
182300	85.79	182300	58.41	182300	52.67
182400	85.8	182400	58.54	182400	52.73
182500	85.87	182500	58.6	182500	52.72
182600	85.94	182600	58.65	182600	52.7
182700	86.07	182700	58.69	182700	52.78
182800	86.13	182800	58.75	182800	52.86
182900	86.17	182900	58.76	182900	53.03
183000	86.31	183000	58.79	183000	53.22
183100	86.31	183100	58.78	183100	53.27
183200	86.4	183200	58.84	183200	53.31
183300	86.46	183300	58.94	183300	53.38
183400	86.44	183400	59.04	183400	53.39
183500	86.43	183500	59.09	183500	53.37
183600	86.5	183600	59.1	183600	53.42
183700	86.51	183700	59.09	183700	53.45
183800	86.41	183800	59.1	183800	53.44
183900	86.38	183900	59.15	183900	53.54
184000	86.49	184000	59.11	184000	53.49
184100	86.59	184100	59.1	184100	53.48
184200	86.5	184200	59.03	184200	53.49
184300	86.44	184300	59.05	184300	53.62
184400	86.41	184400	59.01	184400	53.67
184500	86.33	184500	59.14	184500	53.7
184600	86.32	184600	59.18	184600	53.77
184700	86.32	184700	59.21	184700	53.85
184800	86.37	184800	59.3	184800	53.92
184900	86.46	184900	59.42	184900	53.99
185000	86.53	185000	59.64	185000	54.1
185100	86.69	185100	59.75	185100	54.22
185200	86.72	185200	59.8	185200	54.35
185300	86.78	185300	59.89	185300	54.38
185400	86.86	185400	59.97	185400	54.43
185500	86.89	185500	60.11	185500	54.48
185600	86.9	185600	60.19	185600	54.47
185700	86.99	185700	60.37	185700	54.52
185800	87.03	185800	60.6	185800	54.66
185900	87.02	185900	60.81	185900	54.78
186000	87.07	186000	60.84	186000	54.72
186100	87.03	186100	61.04	186100	54.72
186200	87.06	186200	61.12	186200	54.76
186300	87.08	186300	61.18	186300	54.82
186400	87.22	186400	61.26	186400	54.91
186500	87.24	186500	61.38	186500	54.86
186600	87.34	186600	61.51	186600	54.93
186700	87.25	186700	61.61	186700	55.03
186800	87.34	186800	61.68	186800	55.1
186900	87.42	186900	61.68	186900	55.15
187000	87.51	187000	61.62	187000	55.22
187100	87.46	187100	61.59	187100	55.25
187200	87.46	187200	61.51	187200	55.29
187300	87.48	187300	61.52	187300	55.43
187400	87.43	187400	61.47	187400	55.57
187500	87.3	187500	61.46	187500	55.66
187600	87.28	187600	61.37	187600	55.76
187700	87.25	187700	61.29	187700	55.87
187800	87.22	187800	61.25	187800	55.99
187900	87.11	187900	61.21	187900	56.11
188000	87.13	188000	61.28	188000	56.15
188100	87.13	188100	61.27	188100	56.19
188200	87.1	188200	61.3	188200	56.31
188300	86.95	188300	61.39	188300	56.44
188400	86.79	188400	61.52	188400	56.48
188500	86.73	188500	61.58	188500	56.57
188600	86.63	188600	61.6	188600	56.52
188700	86.69	188700	61.58	188700	56.44
188800	86.62	188800	61.58	188800	56.39
188900	86.5	188900	61.56	188900	56.37
189000	86.37	189000	61.56	189000	56.37
189100	86.33	189100	61.64	189100	56.35
189200	86.3	189200	61.68	189200	56.31
189300	86.24	189300	61.65	189300	56.32
189400	86.26	189400	61.55	189400	56.43
189500	86.29	189500	61.55	189500	56.55
189600	86.16	189600	61.55	189600	56.56
189700	86.08	189700	61.56	189700	56.59
189800	86.1	189800	61.6	189800	56.57
189900	85.95	189900	61.65	189900	56.54
190000	86	190000	61.69	190000	56.57
190100	85.95	190100	61.62	190100	56.57
190200	85.91	190200	61.51	190200	56.65
190300	85.9	190300	61.54	190300	56.66
190400	85.89	190400	61.56	190400	56.68
190500	85.79	190500	61.57	190500	56.54
190600	85.63	190600	61.61	190600	56.53
190700	85.52	190700	61.62	190700	56.4
190800	85.32	190800	61.65	190800	56.27
190900	85.23	190900	61.66	190900	56.22
191000	85.16	191000	61.63	191000	56.15
191100	84.98	191100	61.68	191100	56.08
191200	84.74	191200	61.69	191200	56.03
191300	84.67	191300	61.75	191300	56
191400	84.49	191400	61.79	191400	55.93
191500	84.23	191500	61.85	191500	55.84
191600	84.05	191600	61.93	191600	55.72
191700	83.8	191700	61.98	191700	55.66
191800	83.73	191800	62.01	191800	55.58
191900	83.5	191900	61.95	191900	55.5
192000	83.36	192000	61.85	192000	55.41
192100	83.22	192100	61.86	192100	55.32
192200	83.07	192200	61.82	192200	55.28
192300	82.93	192300	61.77	192300	55.26
192400	82.84	192400	61.64	192400	55.21
192500	82.64	192500	61.6	192500	55.1
192600	82.48	192600	61.57	192600	55.04
192700	82.35	192700	61.5	192700	54.92
192800	82.19	192800	61.48	192800	54.79
192900	82.01	192900	61.58	192900	54.6
193000	81.8	193000	61.57	193000	54.41
193100	81.71	193100	61.58	193100	54.23
193200	81.49	193200	61.55	193200	54.08
193300	81.35	193300	61.52	193300	53.97
193400	81.22	193400	61.55	193400	53.89
193500	81.08	193500	61.59	193500	53.88
193600	81.03	193600	61.54	193600	53.76
193700	80.9	193700	61.5	193700	53.73
193800	80.82	193800	61.52	193800	53.68
193900	80.71	193900	61.43	193900	53.57
194000	80.39	194000	61.38	194000	53.55
194100	80.1	194100	61.39	194100	53.54
194200	79.96	194200	61.48	194200	53.46
194300	79.86	194300	61.53	194300	53.31
194400	79.71	194400	61.56	194400	53.2
194500	79.6	194500	61.47	194500	53.09
194600	79.39	194600	61.52	194600	52.93
194700	79.3	194700	61.51	194700	52.73
194800	79.11	194800	61.38	194800	52.53
194900	78.86	194900	61.24	194900	52.36
195000	78.74	195000	61.07	195000	52.18
