# Supplementary material for: A pleurocidin analogue with greater conformational flexibility, enhanced antimicrobial potency and in vivo therapeutic efficacy
Source: Commun Biol. 2020 Nov 27;3:697. doi: 10.1038/s42003-020-01420-3 (PMC7699649; doi:10.1038/s42003-020-01420-3)
Supplement: Supplementary file 4 — Supplementary Data 1 [file 42003_2020_1420_MOESM4_ESM.zip › Figure_1/Fig_1B.csv]

Timestep_KR	Total_hbond_KR	Timestep_VA	Total_hbond_Va	Timestep_pleu	Total_hbond_pleu
4900	14.6	4900	14.6	4900	10.39
5000	14.83	5000	14.83	5000	10.66
5100	15.06	5100	15.06	5100	10.88
5200	15.34	5200	15.34	5200	11.08
5300	15.54	5300	15.54	5300	11.28
5400	15.82	5400	15.82	5400	11.47
5500	16.12	5500	16.12	5500	11.66
5600	16.4	5600	16.4	5600	11.86
5700	16.69	5700	16.69	5700	12.03
5800	17.01	5800	17.01	5800	12.25
5900	17.31	5900	17.31	5900	12.46
6000	17.6	6000	17.6	6000	12.68
6100	17.86	6100	17.86	6100	12.83
6200	18.09	6200	18.09	6200	13.09
6300	18.34	6300	18.34	6300	13.31
6400	18.56	6400	18.56	6400	13.52
6500	18.82	6500	18.82	6500	13.73
6600	19.04	6600	19.04	6600	13.93
6700	19.31	6700	19.31	6700	14.13
6800	19.57	6800	19.57	6800	14.31
6900	19.82	6900	19.82	6900	14.46
7000	20.09	7000	20.09	7000	14.72
7100	20.39	7100	20.39	7100	14.94
7200	20.66	7200	20.66	7200	15.15
7300	20.91	7300	20.91	7300	15.35
7400	21.2	7400	21.2	7400	15.56
7500	21.4	7500	21.4	7500	15.78
7600	21.65	7600	21.65	7600	15.99
7700	21.93	7700	21.93	7700	16.2
7800	22.16	7800	22.16	7800	16.42
7900	22.44	7900	22.44	7900	16.62
8000	22.64	8000	22.64	8000	16.81
8100	22.82	8100	22.82	8100	16.98
8200	23.03	8200	23.03	8200	17.22
8300	23.21	8300	23.21	8300	17.45
8400	23.39	8400	23.39	8400	17.62
8500	23.64	8500	23.64	8500	17.83
8600	23.79	8600	23.79	8600	18
8700	23.99	8700	23.99	8700	18.2
8800	24.14	8800	24.14	8800	18.35
8900	24.28	8900	24.28	8900	18.48
9000	24.41	9000	24.41	9000	18.56
9100	24.56	9100	24.56	9100	18.67
9200	24.76	9200	24.76	9200	18.81
9300	24.87	9300	24.87	9300	18.96
9400	25	9400	25	9400	19.12
9500	25.12	9500	25.12	9500	19.31
9600	25.24	9600	25.24	9600	19.46
9700	25.37	9700	25.37	9700	19.57
9800	25.55	9800	25.55	9800	19.67
9900	25.68	9900	25.68	9900	19.75
10000	25.9	10000	25.9	10000	19.87
10100	26.07	10100	26.07	10100	20.04
10200	26.25	10200	26.25	10200	20.21
10300	26.43	10300	26.43	10300	20.41
10400	26.56	10400	26.56	10400	20.51
10500	26.74	10500	26.74	10500	20.61
10600	26.85	10600	26.85	10600	20.76
10700	27.16	10700	27.16	10700	20.9
10800	27.39	10800	27.39	10800	21.03
10900	27.71	10900	27.71	10900	21.2
11000	28	11000	28	11000	21.35
11100	28.19	11100	28.19	11100	21.51
11200	28.34	11200	28.34	11200	21.71
11300	28.44	11300	28.44	11300	21.88
11400	28.58	11400	28.58	11400	22.1
11500	28.76	11500	28.76	11500	22.34
11600	28.79	11600	28.79	11600	22.5
11700	28.83	11700	28.83	11700	22.68
11800	28.87	11800	28.87	11800	22.77
11900	28.98	11900	28.98	11900	22.92
12000	29.02	12000	29.02	12000	23.06
12100	29.1	12100	29.1	12100	23.16
12200	29.17	12200	29.17	12200	23.35
12300	29.24	12300	29.24	12300	23.54
12400	29.25	12400	29.25	12400	23.73
12500	29.38	12500	29.38	12500	23.88
12600	29.46	12600	29.46	12600	24.06
12700	29.49	12700	29.49	12700	24.18
12800	29.57	12800	29.57	12800	24.34
12900	29.66	12900	29.66	12900	24.47
13000	29.77	13000	29.77	13000	24.62
13100	29.93	13100	29.93	13100	24.81
13200	30.12	13200	30.12	13200	24.92
13300	30.36	13300	30.36	13300	25.11
13400	30.54	13400	30.54	13400	25.23
13500	30.72	13500	30.72	13500	25.37
13600	30.85	13600	30.85	13600	25.54
13700	30.99	13700	30.99	13700	25.6
13800	31.17	13800	31.17	13800	25.66
13900	31.34	13900	31.34	13900	25.79
14000	31.58	14000	31.58	14000	25.78
14100	31.78	14100	31.78	14100	25.74
14200	31.96	14200	31.96	14200	25.71
14300	32.12	14300	32.12	14300	25.8
14400	32.22	14400	32.22	14400	25.91
14500	32.38	14500	32.38	14500	26
14600	32.58	14600	32.58	14600	26.1
14700	32.81	14700	32.81	14700	26.21
14800	32.99	14800	32.99	14800	26.33
14900	33.2	14900	33.2	14900	26.34
15000	33.36	15000	33.36	15000	26.4
15100	33.5	15100	33.5	15100	26.53
15200	33.61	15200	33.61	15200	26.67
15300	33.8	15300	33.8	15300	26.84
15400	33.95	15400	33.95	15400	26.99
15500	34.12	15500	34.12	15500	27.11
15600	34.26	15600	34.26	15600	27.15
15700	34.36	15700	34.36	15700	27.24
15800	34.48	15800	34.48	15800	27.24
15900	34.62	15900	34.62	15900	27.22
16000	34.72	16000	34.72	16000	27.26
16100	34.88	16100	34.88	16100	27.36
16200	35.02	16200	35.02	16200	27.34
16300	35.2	16300	35.2	16300	27.4
16400	35.44	16400	35.44	16400	27.5
16500	35.59	16500	35.59	16500	27.61
16600	35.78	16600	35.78	16600	27.71
16700	35.89	16700	35.89	16700	27.82
16800	36.08	16800	36.08	16800	27.99
16900	36.32	16900	36.32	16900	28.21
17000	36.5	17000	36.5	17000	28.26
17100	36.69	17100	36.69	17100	28.39
17200	36.91	17200	36.91	17200	28.48
17300	37.13	17300	37.13	17300	28.65
17400	37.3	17400	37.3	17400	28.78
17500	37.48	17500	37.48	17500	28.9
17600	37.63	17600	37.63	17600	28.97
17700	37.73	17700	37.73	17700	28.98
17800	37.92	17800	37.92	17800	29.01
17900	38	17900	38	17900	29.11
18000	38.18	18000	38.18	18000	29.09
18100	38.36	18100	38.36	18100	29.16
18200	38.55	18200	38.55	18200	29.15
18300	38.72	18300	38.72	18300	29.18
18400	38.86	18400	38.86	18400	29.25
18500	38.96	18500	38.96	18500	29.32
18600	39.13	18600	39.13	18600	29.35
18700	39.27	18700	39.27	18700	29.36
18800	39.42	18800	39.42	18800	29.42
18900	39.54	18900	39.54	18900	29.49
19000	39.67	19000	39.67	19000	29.57
19100	39.75	19100	39.75	19100	29.64
19200	39.87	19200	39.87	19200	29.73
19300	40.11	19300	40.11	19300	29.85
19400	40.36	19400	40.36	19400	29.9
19500	40.55	19500	40.55	19500	29.92
19600	40.73	19600	40.73	19600	29.96
19700	40.93	19700	40.93	19700	30.06
19800	41.12	19800	41.12	19800	30.14
19900	41.35	19900	41.35	19900	30.25
20000	41.44	20000	41.44	20000	30.25
20100	41.61	20100	41.61	20100	30.21
20200	41.87	20200	41.87	20200	30.19
20300	42.11	20300	42.11	20300	30.12
20400	42.37	20400	42.37	20400	30.17
20500	42.53	20500	42.53	20500	30.24
20600	42.76	20600	42.76	20600	30.22
20700	42.92	20700	42.92	20700	30.2
20800	43.08	20800	43.08	20800	30.22
20900	43.19	20900	43.19	20900	30.22
21000	43.25	21000	43.25	21000	30.28
21100	43.44	21100	43.44	21100	30.29
21200	43.64	21200	43.64	21200	30.24
21300	43.91	21300	43.91	21300	30.29
21400	44.09	21400	44.09	21400	30.32
21500	44.24	21500	44.24	21500	30.3
21600	44.51	21600	44.51	21600	30.37
21700	44.72	21700	44.72	21700	30.41
21800	44.85	21800	44.85	21800	30.47
21900	44.91	21900	44.91	21900	30.51
22000	45.01	22000	45.01	22000	30.61
22100	45.06	22100	45.06	22100	30.7
22200	45.18	22200	45.18	22200	30.74
22300	45.32	22300	45.32	22300	30.71
22400	45.46	22400	45.46	22400	30.77
22500	45.54	22500	45.54	22500	30.8
22600	45.68	22600	45.68	22600	30.88
22700	45.71	22700	45.71	22700	30.91
22800	45.83	22800	45.83	22800	30.92
22900	45.91	22900	45.91	22900	30.92
23000	46	23000	46	23000	30.96
23100	46.07	23100	46.07	23100	30.96
23200	46.14	23200	46.14	23200	31.03
23300	46.16	23300	46.16	23300	31.02
23400	46.23	23400	46.23	23400	31.09
23500	46.19	23500	46.19	23500	31.09
23600	46.19	23600	46.19	23600	31.07
23700	46.23	23700	46.23	23700	31.06
23800	46.08	23800	46.08	23800	31.01
23900	46.06	23900	46.06	23900	31
24000	46.02	24000	46.02	24000	31.04
24100	46	24100	46	24100	31.2
24200	45.99	24200	45.99	24200	31.28
24300	45.98	24300	45.98	24300	31.33
24400	45.9	24400	45.9	24400	31.33
24500	45.82	24500	45.82	24500	31.32
24600	45.73	24600	45.73	24600	31.28
24700	45.67	24700	45.67	24700	31.21
24800	45.66	24800	45.66	24800	31.12
24900	45.58	24900	45.58	24900	31.06
25000	45.56	25000	45.56	25000	30.99
25100	45.53	25100	45.53	25100	30.89
25200	45.52	25200	45.52	25200	30.82
25300	45.5	25300	45.5	25300	30.73
25400	45.4	25400	45.4	25400	30.66
25500	45.33	25500	45.33	25500	30.61
25600	45.26	25600	45.26	25600	30.67
25700	45.28	25700	45.28	25700	30.72
25800	45.25	25800	45.25	25800	30.78
25900	45.28	25900	45.28	25900	30.9
26000	45.33	26000	45.33	26000	30.94
26100	45.33	26100	45.33	26100	31
26200	45.36	26200	45.36	26200	31.08
26300	45.35	26300	45.35	26300	31.14
26400	45.26	26400	45.26	26400	31.09
26500	45.24	26500	45.24	26500	31
26600	45.19	26600	45.19	26600	31.04
26700	45.18	26700	45.18	26700	31.12
26800	45.17	26800	45.17	26800	31.01
26900	45.17	26900	45.17	26900	30.89
27000	45.22	27000	45.22	27000	30.87
27100	45.14	27100	45.14	27100	30.83
27200	44.98	27200	44.98	27200	30.8
27300	44.89	27300	44.89	27300	30.75
27400	44.8	27400	44.8	27400	30.68
27500	44.79	27500	44.79	27500	30.64
27600	44.7	27600	44.7	27600	30.66
27700	44.63	27700	44.63	27700	30.71
27800	44.57	27800	44.57	27800	30.72
27900	44.56	27900	44.56	27900	30.66
28000	44.44	28000	44.44	28000	30.75
28100	44.37	28100	44.37	28100	30.72
28200	44.3	28200	44.3	28200	30.7
28300	44.23	28300	44.23	28300	30.62
28400	44.21	28400	44.21	28400	30.55
28500	44.2	28500	44.2	28500	30.43
28600	44.12	28600	44.12	28600	30.44
28700	43.99	28700	43.99	28700	30.37
28800	43.93	28800	43.93	28800	30.3
28900	43.9	28900	43.9	28900	30.25
29000	43.91	29000	43.91	29000	30.2
29100	43.93	29100	43.93	29100	30.14
29200	43.85	29200	43.85	29200	30.07
29300	43.7	29300	43.7	29300	29.9
29400	43.59	29400	43.59	29400	29.85
29500	43.46	29500	43.46	29500	29.81
29600	43.32	29600	43.32	29600	29.76
29700	43.09	29700	43.09	29700	29.71
29800	42.92	29800	42.92	29800	29.66
29900	42.75	29900	42.75	29900	29.58
30000	42.63	30000	42.63	30000	29.51
30100	42.46	30100	42.46	30100	29.55
30200	42.21	30200	42.21	30200	29.57
30300	41.92	30300	41.92	30300	29.61
30400	41.61	30400	41.61	30400	29.58
30500	41.38	30500	41.38	30500	29.61
30600	41.12	30600	41.12	30600	29.68
30700	40.78	30700	40.78	30700	29.76
30800	40.48	30800	40.48	30800	29.83
30900	40.21	30900	40.21	30900	29.86
31000	40.05	31000	40.05	31000	29.88
31100	39.85	31100	39.85	31100	29.87
31200	39.66	31200	39.66	31200	29.96
31300	39.45	31300	39.45	31300	29.94
31400	39.28	31400	39.28	31400	29.94
31500	39.14	31500	39.14	31500	29.96
31600	38.97	31600	38.97	31600	29.93
31700	38.84	31700	38.84	31700	29.87
31800	38.79	31800	38.79	31800	29.87
31900	38.71	31900	38.71	31900	29.83
32000	38.62	32000	38.62	32000	29.76
32100	38.59	32100	38.59	32100	29.7
32200	38.48	32200	38.48	32200	29.6
32300	38.33	32300	38.33	32300	29.56
32400	38.19	32400	38.19	32400	29.42
32500	38.08	32500	38.08	32500	29.33
32600	38	32600	38	32600	29.19
32700	38.01	32700	38.01	32700	29.18
32800	37.97	32800	37.97	32800	29.19
32900	37.88	32900	37.88	32900	29.18
33000	37.84	33000	37.84	33000	29.14
33100	37.79	33100	37.79	33100	29.13
33200	37.67	33200	37.67	33200	29.11
33300	37.54	33300	37.54	33300	29.09
33400	37.42	33400	37.42	33400	29.09
33500	37.4	33500	37.4	33500	29.12
33600	37.4	33600	37.4	33600	29.13
33700	37.33	33700	37.33	33700	29.21
33800	37.43	33800	37.43	33800	29.3
33900	37.47	33900	37.47	33900	29.31
34000	37.37	34000	37.37	34000	29.29
34100	37.33	34100	37.33	34100	29.23
34200	37.37	34200	37.37	34200	29.23
34300	37.36	34300	37.36	34300	29.21
34400	37.44	34400	37.44	34400	29.19
34500	37.45	34500	37.45	34500	29.23
34600	37.51	34600	37.51	34600	29.24
34700	37.56	34700	37.56	34700	29.29
34800	37.6	34800	37.6	34800	29.36
34900	37.58	34900	37.58	34900	29.38
35000	37.6	35000	37.6	35000	29.48
35100	37.62	35100	37.62	35100	29.56
35200	37.53	35200	37.53	35200	29.6
35300	37.52	35300	37.52	35300	29.67
35400	37.49	35400	37.49	35400	29.76
35500	37.4	35500	37.4	35500	29.84
35600	37.33	35600	37.33	35600	29.87
35700	37.21	35700	37.21	35700	29.9
35800	37.09	35800	37.09	35800	29.93
35900	36.91	35900	36.91	35900	29.92
36000	36.69	36000	36.69	36000	29.9
36100	36.51	36100	36.51	36100	29.91
36200	36.32	36200	36.32	36200	29.87
36300	36.14	36300	36.14	36300	29.76
36400	36.11	36400	36.11	36400	29.76
36500	35.98	36500	35.98	36500	29.79
36600	35.87	36600	35.87	36600	29.76
36700	35.78	36700	35.78	36700	29.64
36800	35.64	36800	35.64	36800	29.63
36900	35.43	36900	35.43	36900	29.63
37000	35.27	37000	35.27	37000	29.63
37100	35.15	37100	35.15	37100	29.53
37200	35.17	37200	35.17	37200	29.5
37300	35.09	37300	35.09	37300	29.41
37400	35	37400	35	37400	29.38
37500	34.87	37500	34.87	37500	29.28
37600	34.82	37600	34.82	37600	29.22
37700	34.8	37700	34.8	37700	29.19
37800	34.68	37800	34.68	37800	29.13
37900	34.53	37900	34.53	37900	29.11
38000	34.47	38000	34.47	38000	29.11
38100	34.39	38100	34.39	38100	29.17
38200	34.33	38200	34.33	38200	29.27
38300	34.31	38300	34.31	38300	29.41
38400	34.22	38400	34.22	38400	29.56
38500	34.14	38500	34.14	38500	29.71
38600	34.15	38600	34.15	38600	29.73
38700	34.17	38700	34.17	38700	29.87
38800	34.16	38800	34.16	38800	29.95
38900	34.14	38900	34.14	38900	30.02
39000	34.02	39000	34.02	39000	30.14
39100	34.03	39100	34.03	39100	30.32
39200	34	39200	34	39200	30.44
39300	33.99	39300	33.99	39300	30.6
39400	33.87	39400	33.87	39400	30.71
39500	33.84	39500	33.84	39500	30.8
39600	33.82	39600	33.82	39600	30.92
39700	33.89	39700	33.89	39700	30.97
39800	34	39800	34	39800	31.05
39900	34.11	39900	34.11	39900	31.13
40000	34.23	40000	34.23	40000	31.31
40100	34.32	40100	34.32	40100	31.41
40200	34.42	40200	34.42	40200	31.5
40300	34.55	40300	34.55	40300	31.56
40400	34.72	40400	34.72	40400	31.58
40500	34.82	40500	34.82	40500	31.6
40600	34.97	40600	34.97	40600	31.63
40700	35.19	40700	35.19	40700	31.63
40800	35.35	40800	35.35	40800	31.66
40900	35.55	40900	35.55	40900	31.61
41000	35.69	41000	35.69	41000	31.57
41100	35.79	41100	35.79	41100	31.57
41200	35.91	41200	35.91	41200	31.6
41300	35.98	41300	35.98	41300	31.67
41400	36.05	41400	36.05	41400	31.71
41500	36.2	41500	36.2	41500	31.76
41600	36.23	41600	36.23	41600	31.86
41700	36.31	41700	36.31	41700	32
41800	36.33	41800	36.33	41800	32.08
41900	36.47	41900	36.47	41900	32.13
42000	36.64	42000	36.64	42000	32.19
42100	36.74	42100	36.74	42100	32.34
42200	36.8	42200	36.8	42200	32.41
42300	36.9	42300	36.9	42300	32.53
42400	37.05	42400	37.05	42400	32.65
42500	37.14	42500	37.14	42500	32.74
42600	37.22	42600	37.22	42600	32.8
42700	37.31	42700	37.31	42700	32.88
42800	37.37	42800	37.37	42800	32.95
42900	37.47	42900	37.47	42900	33.07
43000	37.52	43000	37.52	43000	33.17
43100	37.53	43100	37.53	43100	33.23
43200	37.58	43200	37.58	43200	33.31
43300	37.62	43300	37.62	43300	33.42
43400	37.65	43400	37.65	43400	33.53
43500	37.7	43500	37.7	43500	33.63
43600	37.77	43600	37.77	43600	33.7
43700	37.81	43700	37.81	43700	33.73
43800	37.84	43800	37.84	43800	33.73
43900	37.83	43900	37.83	43900	33.68
44000	37.95	44000	37.95	44000	33.73
44100	38.06	44100	38.06	44100	33.79
44200	38.03	44200	38.03	44200	33.81
44300	38.09	44300	38.09	44300	33.83
44400	38.1	44400	38.1	44400	33.9
44500	38.16	44500	38.16	44500	33.89
44600	38.22	44600	38.22	44600	34
44700	38.24	44700	38.24	44700	34.09
44800	38.18	44800	38.18	44800	34.12
44900	38.23	44900	38.23	44900	34.21
45000	38.17	45000	38.17	45000	34.21
45100	38.14	45100	38.14	45100	34.26
45200	38.22	45200	38.22	45200	34.36
45300	38.2	45300	38.2	45300	34.45
45400	38.26	45400	38.26	45400	34.51
45500	38.26	45500	38.26	45500	34.52
45600	38.34	45600	38.34	45600	34.5
45700	38.41	45700	38.41	45700	34.44
45800	38.52	45800	38.52	45800	34.41
45900	38.56	45900	38.56	45900	34.43
46000	38.68	46000	38.68	46000	34.46
46100	38.82	46100	38.82	46100	34.44
46200	38.94	46200	38.94	46200	34.47
46300	39.07	46300	39.07	46300	34.56
46400	39.06	46400	39.06	46400	34.63
46500	39.21	46500	39.21	46500	34.72
46600	39.32	46600	39.32	46600	34.75
46700	39.42	46700	39.42	46700	34.86
46800	39.44	46800	39.44	46800	34.97
46900	39.56	46900	39.56	46900	35.06
47000	39.66	47000	39.66	47000	35.11
47100	39.74	47100	39.74	47100	35.28
47200	39.72	47200	39.72	47200	35.41
47300	39.79	47300	39.79	47300	35.57
47400	39.89	47400	39.89	47400	35.65
47500	39.96	47500	39.96	47500	35.83
47600	40.06	47600	40.06	47600	35.93
47700	40.14	47700	40.14	47700	36.04
47800	40.26	47800	40.26	47800	36.17
47900	40.36	47900	40.36	47900	36.28
48000	40.4	48000	40.4	48000	36.32
48100	40.42	48100	40.42	48100	36.36
48200	40.36	48200	40.36	48200	36.45
48300	40.34	48300	40.34	48300	36.46
48400	40.4	48400	40.4	48400	36.44
48500	40.46	48500	40.46	48500	36.43
48600	40.49	48600	40.49	48600	36.52
48700	40.51	48700	40.51	48700	36.53
48800	40.51	48800	40.51	48800	36.55
48900	40.51	48900	40.51	48900	36.55
49000	40.51	49000	40.51	49000	36.51
49100	40.47	49100	40.47	49100	36.41
49200	40.49	49200	40.49	49200	36.37
49300	40.52	49300	40.52	49300	36.36
49400	40.59	49400	40.59	49400	36.33
49500	40.64	49500	40.64	49500	36.34
49600	40.68	49600	40.68	49600	36.31
49700	40.71	49700	40.71	49700	36.34
49800	40.63	49800	40.63	49800	36.33
49900	40.46	49900	40.46	49900	36.31
50000	40.33	50000	40.33	50000	36.25
50100	40.26	50100	40.26	50100	36.21
50200	40.2	50200	40.2	50200	36.19
50300	40.15	50300	40.15	50300	36.19
50400	40.1	50400	40.1	50400	36.23
50500	40.11	50500	40.11	50500	36.31
50600	40.11	50600	40.11	50600	36.31
50700	40.06	50700	40.06	50700	36.37
50800	40.03	50800	40.03	50800	36.38
50900	39.94	50900	39.94	50900	36.54
51000	39.94	51000	39.94	51000	36.62
51100	40.03	51100	40.03	51100	36.73
51200	40.04	51200	40.04	51200	36.75
51300	40.03	51300	40.03	51300	36.75
51400	40.11	51400	40.11	51400	36.73
51500	40.04	51500	40.04	51500	36.74
51600	40.11	51600	40.11	51600	36.71
51700	40.12	51700	40.12	51700	36.66
51800	40.16	51800	40.16	51800	36.66
51900	40.12	51900	40.12	51900	36.66
52000	40.15	52000	40.15	52000	36.62
52100	40.14	52100	40.14	52100	36.62
52200	40.22	52200	40.22	52200	36.73
52300	40.26	52300	40.26	52300	36.76
52400	40.21	52400	40.21	52400	36.81
52500	40.22	52500	40.22	52500	36.9
52600	40.16	52600	40.16	52600	37.08
52700	40.14	52700	40.14	52700	37.16
52800	40.17	52800	40.17	52800	37.23
52900	40.23	52900	40.23	52900	37.32
53000	40.34	53000	40.34	53000	37.38
53100	40.43	53100	40.43	53100	37.43
53200	40.45	53200	40.45	53200	37.47
53300	40.57	53300	40.57	53300	37.45
53400	40.66	53400	40.66	53400	37.41
53500	40.66	53500	40.66	53500	37.38
53600	40.7	53600	40.7	53600	37.43
53700	40.8	53700	40.8	53700	37.53
53800	40.9	53800	40.9	53800	37.66
53900	41.02	53900	41.02	53900	37.82
54000	41.06	54000	41.06	54000	37.88
54100	41.14	54100	41.14	54100	37.96
54200	41.29	54200	41.29	54200	37.98
54300	41.41	54300	41.41	54300	38.08
54400	41.55	54400	41.55	54400	38.16
54500	41.71	54500	41.71	54500	38.27
54600	41.77	54600	41.77	54600	38.25
54700	41.83	54700	41.83	54700	38.35
54800	41.95	54800	41.95	54800	38.41
54900	42.05	54900	42.05	54900	38.49
55000	42.21	55000	42.21	55000	38.56
55100	42.42	55100	42.42	55100	38.61
55200	42.54	55200	42.54	55200	38.67
55300	42.7	55300	42.7	55300	38.67
55400	42.86	55400	42.86	55400	38.72
55500	43.14	55500	43.14	55500	38.77
55600	43.33	55600	43.33	55600	38.87
55700	43.5	55700	43.5	55700	38.97
55800	43.65	55800	43.65	55800	39.1
55900	43.89	55900	43.89	55900	39.19
56000	44.07	56000	44.07	56000	39.32
56100	44.16	56100	44.16	56100	39.51
56200	44.35	56200	44.35	56200	39.67
56300	44.46	56300	44.46	56300	39.83
56400	44.66	56400	44.66	56400	39.98
56500	44.78	56500	44.78	56500	40.08
56600	44.92	56600	44.92	56600	40.17
56700	45.07	56700	45.07	56700	40.23
56800	45.25	56800	45.25	56800	40.33
56900	45.36	56900	45.36	56900	40.46
57000	45.45	57000	45.45	57000	40.59
57100	45.61	57100	45.61	57100	40.64
57200	45.77	57200	45.77	57200	40.77
57300	45.88	57300	45.88	57300	40.89
57400	46.03	57400	46.03	57400	40.98
57500	46.2	57500	46.2	57500	41.14
57600	46.32	57600	46.32	57600	41.36
57700	46.48	57700	46.48	57700	41.52
57800	46.58	57800	46.58	57800	41.74
57900	46.8	57900	46.8	57900	41.94
58000	47.03	58000	47.03	58000	42.13
58100	47.28	58100	47.28	58100	42.25
58200	47.59	58200	47.59	58200	42.33
58300	47.89	58300	47.89	58300	42.5
58400	48.13	58400	48.13	58400	42.71
58500	48.34	58500	48.34	58500	42.97
58600	48.54	58600	48.54	58600	43.09
58700	48.76	58700	48.76	58700	43.3
58800	48.98	58800	48.98	58800	43.49
58900	49.19	58900	49.19	58900	43.66
59000	49.39	59000	49.39	59000	43.83
59100	49.49	59100	49.49	59100	43.99
59200	49.62	59200	49.62	59200	44.18
59300	49.73	59300	49.73	59300	44.41
59400	49.87	59400	49.87	59400	44.6
59500	49.99	59500	49.99	59500	44.78
59600	50.11	59600	50.11	59600	45.05
59700	50.27	59700	50.27	59700	45.22
59800	50.42	59800	50.42	59800	45.44
59900	50.63	59900	50.63	59900	45.57
60000	50.85	60000	50.85	60000	45.77
60100	51.02	60100	51.02	60100	45.9
60200	51.15	60200	51.15	60200	46.08
60300	51.34	60300	51.34	60300	46.21
60400	51.5	60400	51.5	60400	46.45
60500	51.62	60500	51.62	60500	46.55
60600	51.65	60600	51.65	60600	46.67
60700	51.7	60700	51.7	60700	46.82
60800	51.77	60800	51.77	60800	46.9
60900	51.89	60900	51.89	60900	46.92
61000	51.93	61000	51.93	61000	46.96
61100	51.96	61100	51.96	61100	47.01
61200	52.06	61200	52.06	61200	47.12
61300	52.25	61300	52.25	61300	47.23
61400	52.29	61400	52.29	61400	47.34
61500	52.32	61500	52.32	61500	47.45
61600	52.44	61600	52.44	61600	47.55
61700	52.56	61700	52.56	61700	47.69
61800	52.72	61800	52.72	61800	47.77
61900	52.86	61900	52.86	61900	47.95
62000	52.93	62000	52.93	62000	48.15
62100	52.99	62100	52.99	62100	48.25
62200	53.06	62200	53.06	62200	48.33
62300	53.11	62300	53.11	62300	48.42
62400	53.23	62400	53.23	62400	48.59
62500	53.28	62500	53.28	62500	48.7
62600	53.36	62600	53.36	62600	48.75
62700	53.45	62700	53.45	62700	48.91
62800	53.54	62800	53.54	62800	48.97
62900	53.57	62900	53.57	62900	48.99
63000	53.47	63000	53.47	63000	49.06
63100	53.46	63100	53.46	63100	49.11
63200	53.52	63200	53.52	63200	49.23
63300	53.51	63300	53.51	63300	49.36
63400	53.51	63400	53.51	63400	49.49
63500	53.57	63500	53.57	63500	49.66
63600	53.54	63600	53.54	63600	49.8
63700	53.56	63700	53.56	63700	49.87
63800	53.55	63800	53.55	63800	50.03
63900	53.53	63900	53.53	63900	50.16
64000	53.58	64000	53.58	64000	50.3
64100	53.56	64100	53.56	64100	50.37
64200	53.53	64200	53.53	64200	50.51
64300	53.45	64300	53.45	64300	50.59
64400	53.38	64400	53.38	64400	50.65
64500	53.28	64500	53.28	64500	50.68
64600	53.32	64600	53.32	64600	50.77
64700	53.28	64700	53.28	64700	50.76
64800	53.32	64800	53.32	64800	50.84
64900	53.21	64900	53.21	64900	50.96
65000	53.2	65000	53.2	65000	51.06
65100	53.14	65100	53.14	65100	51.14
65200	53.14	65200	53.14	65200	51.15
65300	53.06	65300	53.06	65300	51.19
65400	52.96	65400	52.96	65400	51.14
65500	52.81	65500	52.81	65500	51.22
65600	52.75	65600	52.75	65600	51.33
65700	52.72	65700	52.72	65700	51.43
65800	52.63	65800	52.63	65800	51.45
65900	52.53	65900	52.53	65900	51.46
66000	52.53	66000	52.53	66000	51.47
66100	52.53	66100	52.53	66100	51.42
66200	52.5	66200	52.5	66200	51.47
66300	52.52	66300	52.52	66300	51.48
66400	52.46	66400	52.46	66400	51.49
66500	52.39	66500	52.39	66500	51.52
66600	52.34	66600	52.34	66600	51.59
66700	52.19	66700	52.19	66700	51.66
66800	52.15	66800	52.15	66800	51.73
66900	52.08	66900	52.08	66900	51.73
67000	52.05	67000	52.05	67000	51.69
67100	52	67100	52	67100	51.8
67200	51.91	67200	51.91	67200	51.82
67300	51.88	67300	51.88	67300	51.84
67400	51.82	67400	51.82	67400	51.89
67500	51.74	67500	51.74	67500	51.8
67600	51.61	67600	51.61	67600	51.7
67700	51.47	67700	51.47	67700	51.63
67800	51.41	67800	51.41	67800	51.55
67900	51.29	67900	51.29	67900	51.49
68000	51.2	68000	51.2	68000	51.39
68100	51.12	68100	51.12	68100	51.36
68200	50.94	68200	50.94	68200	51.33
68300	50.78	68300	50.78	68300	51.25
68400	50.6	68400	50.6	68400	51.15
68500	50.5	68500	50.5	68500	51.01
68600	50.37	68600	50.37	68600	51
68700	50.19	68700	50.19	68700	50.87
68800	50.03	68800	50.03	68800	50.8
68900	49.91	68900	49.91	68900	50.76
69000	49.84	69000	49.84	69000	50.78
69100	49.81	69100	49.81	69100	50.79
69200	49.75	69200	49.75	69200	50.74
69300	49.66	69300	49.66	69300	50.68
69400	49.58	69400	49.58	69400	50.66
69500	49.48	69500	49.48	69500	50.59
69600	49.46	69600	49.46	69600	50.43
69700	49.35	69700	49.35	69700	50.38
69800	49.25	69800	49.25	69800	50.31
69900	49.19	69900	49.19	69900	50.33
70000	49.17	70000	49.17	70000	50.27
70100	49.09	70100	49.09	70100	50.26
70200	48.98	70200	48.98	70200	50.19
70300	48.94	70300	48.94	70300	50.19
70400	48.9	70400	48.9	70400	50.05
70500	48.89	70500	48.89	70500	50.07
70600	48.96	70600	48.96	70600	50.04
70700	48.96	70700	48.96	70700	50.01
70800	48.89	70800	48.89	70800	50.01
70900	48.77	70900	48.77	70900	49.93
71000	48.69	71000	48.69	71000	49.87
71100	48.61	71100	48.61	71100	49.77
71200	48.56	71200	48.56	71200	49.65
71300	48.49	71300	48.49	71300	49.55
71400	48.44	71400	48.44	71400	49.54
71500	48.47	71500	48.47	71500	49.52
71600	48.34	71600	48.34	71600	49.48
71700	48.22	71700	48.22	71700	49.39
71800	48.11	71800	48.11	71800	49.47
71900	48.03	71900	48.03	71900	49.4
72000	47.96	72000	47.96	72000	49.31
72100	47.95	72100	47.95	72100	49.18
72200	47.88	72200	47.88	72200	49.11
72300	47.79	72300	47.79	72300	49.01
72400	47.75	72400	47.75	72400	48.83
72500	47.73	72500	47.73	72500	48.72
72600	47.69	72600	47.69	72600	48.63
72700	47.67	72700	47.67	72700	48.43
72800	47.58	72800	47.58	72800	48.31
72900	47.5	72900	47.5	72900	48.25
73000	47.5	73000	47.5	73000	48.16
73100	47.4	73100	47.4	73100	48.04
73200	47.31	73200	47.31	73200	47.85
73300	47.2	73300	47.2	73300	47.72
73400	47.13	73400	47.13	73400	47.54
73500	47.07	73500	47.07	73500	47.4
73600	46.95	73600	46.95	73600	47.32
73700	46.85	73700	46.85	73700	47.2
73800	46.82	73800	46.82	73800	47.04
73900	46.8	73900	46.8	73900	46.91
74000	46.69	74000	46.69	74000	46.78
74100	46.62	74100	46.62	74100	46.75
74200	46.56	74200	46.56	74200	46.67
74300	46.52	74300	46.52	74300	46.62
74400	46.44	74400	46.44	74400	46.6
74500	46.37	74500	46.37	74500	46.56
74600	46.19	74600	46.19	74600	46.48
74700	46.11	74700	46.11	74700	46.5
74800	45.98	74800	45.98	74800	46.43
74900	46.03	74900	46.03	74900	46.33
75000	45.95	75000	45.95	75000	46.24
75100	45.87	75100	45.87	75100	46.17
75200	45.85	75200	45.85	75200	46.11
75300	45.78	75300	45.78	75300	46.06
75400	45.8	75400	45.8	75400	46.11
75500	45.77	75500	45.77	75500	46.12
75600	45.7	75600	45.7	75600	46.05
75700	45.67	75700	45.67	75700	46.02
75800	45.63	75800	45.63	75800	46.04
75900	45.59	75900	45.59	75900	46.06
76000	45.53	76000	45.53	76000	46.03
76100	45.53	76100	45.53	76100	46.05
76200	45.49	76200	45.49	76200	46
76300	45.49	76300	45.49	76300	45.97
76400	45.45	76400	45.45	76400	45.94
76500	45.42	76500	45.42	76500	45.9
76600	45.43	76600	45.43	76600	45.92
76700	45.4	76700	45.4	76700	45.86
76800	45.3	76800	45.3	76800	45.77
76900	45.29	76900	45.29	76900	45.76
77000	45.26	77000	45.26	77000	45.78
77100	45.17	77100	45.17	77100	45.68
77200	45.16	77200	45.16	77200	45.56
77300	45.08	77300	45.08	77300	45.45
77400	45.06	77400	45.06	77400	45.37
77500	45.11	77500	45.11	77500	45.34
77600	45.14	77600	45.14	77600	45.32
77700	45.16	77700	45.16	77700	45.26
77800	45.15	77800	45.15	77800	45.2
77900	45.09	77900	45.09	77900	45.09
78000	45.06	78000	45.06	78000	45.07
78100	44.91	78100	44.91	78100	45.06
78200	44.92	78200	44.92	78200	44.99
78300	44.88	78300	44.88	78300	45
78400	44.8	78400	44.8	78400	45.05
78500	44.74	78500	44.74	78500	45.08
78600	44.69	78600	44.69	78600	45.04
78700	44.71	78700	44.71	78700	45.04
78800	44.77	78800	44.77	78800	45.04
78900	44.8	78900	44.8	78900	44.98
79000	44.79	79000	44.79	79000	44.94
79100	44.76	79100	44.76	79100	44.88
79200	44.76	79200	44.76	79200	44.87
79300	44.76	79300	44.76	79300	44.82
79400	44.73	79400	44.73	79400	44.81
79500	44.7	79500	44.7	79500	44.81
79600	44.64	79600	44.64	79600	44.84
79700	44.65	79700	44.65	79700	44.84
79800	44.64	79800	44.64	79800	44.8
79900	44.58	79900	44.58	79900	44.83
80000	44.41	80000	44.41	80000	44.85
80100	44.37	80100	44.37	80100	44.86
80200	44.41	80200	44.41	80200	44.89
80300	44.34	80300	44.34	80300	44.91
80400	44.26	80400	44.26	80400	44.92
80500	44.21	80500	44.21	80500	44.86
80600	44.09	80600	44.09	80600	44.86
80700	44	80700	44	80700	44.86
80800	44.02	80800	44.02	80800	44.84
80900	44.07	80900	44.07	80900	44.87
81000	44.08	81000	44.08	81000	44.92
81100	44.1	81100	44.1	81100	45.01
81200	44.02	81200	44.02	81200	45.08
81300	43.93	81300	43.93	81300	45.16
81400	43.94	81400	43.94	81400	45.16
81500	43.83	81500	43.83	81500	45.12
81600	43.91	81600	43.91	81600	45.1
81700	43.92	81700	43.92	81700	45.14
81800	43.87	81800	43.87	81800	45.11
81900	43.86	81900	43.86	81900	45.2
82000	43.84	82000	43.84	82000	45.3
82100	43.77	82100	43.77	82100	45.4
82200	43.67	82200	43.67	82200	45.44
82300	43.6	82300	43.6	82300	45.49
82400	43.5	82400	43.5	82400	45.47
82500	43.4	82500	43.4	82500	45.44
82600	43.34	82600	43.34	82600	45.48
82700	43.22	82700	43.22	82700	45.5
82800	43.16	82800	43.16	82800	45.54
82900	43.11	82900	43.11	82900	45.57
83000	43.14	83000	43.14	83000	45.6
83100	43.18	83100	43.18	83100	45.68
83200	43.28	83200	43.28	83200	45.74
83300	43.4	83300	43.4	83300	45.75
83400	43.46	83400	43.46	83400	45.84
83500	43.49	83500	43.49	83500	45.79
83600	43.58	83600	43.58	83600	45.76
83700	43.68	83700	43.68	83700	45.8
83800	43.67	83800	43.67	83800	45.77
83900	43.7	83900	43.7	83900	45.7
84000	43.74	84000	43.74	84000	45.71
84100	43.84	84100	43.84	84100	45.68
84200	43.88	84200	43.88	84200	45.64
84300	43.87	84300	43.87	84300	45.58
84400	43.91	84400	43.91	84400	45.58
84500	43.94	84500	43.94	84500	45.65
84600	43.99	84600	43.99	84600	45.72
84700	43.97	84700	43.97	84700	45.65
84800	43.96	84800	43.96	84800	45.68
84900	43.95	84900	43.95	84900	45.62
85000	43.98	85000	43.98	85000	45.61
85100	44.04	85100	44.04	85100	45.62
85200	44.08	85200	44.08	85200	45.69
85300	44.2	85300	44.2	85300	45.73
85400	44.22	85400	44.22	85400	45.75
85500	44.29	85500	44.29	85500	45.72
85600	44.38	85600	44.38	85600	45.74
85700	44.39	85700	44.39	85700	45.7
85800	44.46	85800	44.46	85800	45.67
85900	44.48	85900	44.48	85900	45.66
86000	44.51	86000	44.51	86000	45.66
86100	44.58	86100	44.58	86100	45.56
86200	44.59	86200	44.59	86200	45.53
86300	44.59	86300	44.59	86300	45.43
86400	44.66	86400	44.66	86400	45.37
86500	44.64	86500	44.64	86500	45.37
86600	44.63	86600	44.63	86600	45.25
86700	44.73	86700	44.73	86700	45.19
86800	44.77	86800	44.77	86800	45.13
86900	44.75	86900	44.75	86900	44.96
87000	44.73	87000	44.73	87000	44.88
87100	44.74	87100	44.74	87100	44.81
87200	44.81	87200	44.81	87200	44.84
87300	44.83	87300	44.83	87300	44.83
87400	44.78	87400	44.78	87400	44.82
87500	44.75	87500	44.75	87500	44.81
87600	44.75	87600	44.75	87600	44.79
87700	44.83	87700	44.83	87700	44.78
87800	44.93	87800	44.93	87800	44.74
87900	45.01	87900	45.01	87900	44.78
88000	45.15	88000	45.15	88000	44.83
88100	45.31	88100	45.31	88100	44.84
88200	45.43	88200	45.43	88200	44.85
88300	45.57	88300	45.57	88300	44.77
88400	45.72	88400	45.72	88400	44.7
88500	45.81	88500	45.81	88500	44.65
88600	45.91	88600	45.91	88600	44.66
88700	46.02	88700	46.02	88700	44.69
88800	46.08	88800	46.08	88800	44.68
88900	46.18	88900	46.18	88900	44.74
89000	46.33	89000	46.33	89000	44.77
89100	46.44	89100	46.44	89100	44.9
89200	46.52	89200	46.52	89200	44.88
89300	46.65	89300	46.65	89300	44.87
89400	46.81	89400	46.81	89400	44.79
89500	46.93	89500	46.93	89500	44.75
89600	47.04	89600	47.04	89600	44.7
89700	47.13	89700	47.13	89700	44.7
89800	47.23	89800	47.23	89800	44.71
89900	47.36	89900	47.36	89900	44.63
90000	47.56	90000	47.56	90000	44.55
90100	47.68	90100	47.68	90100	44.47
90200	47.75	90200	47.75	90200	44.41
90300	47.83	90300	47.83	90300	44.34
90400	47.92	90400	47.92	90400	44.34
90500	47.94	90500	47.94	90500	44.3
90600	48.09	90600	48.09	90600	44.27
90700	48.23	90700	48.23	90700	44.19
90800	48.33	90800	48.33	90800	44.23
90900	48.36	90900	48.36	90900	44.27
91000	48.36	91000	48.36	91000	44.27
91100	48.28	91100	48.28	91100	44.21
91200	48.3	91200	48.3	91200	44.2
91300	48.32	91300	48.32	91300	44.17
91400	48.25	91400	48.25	91400	44.16
91500	48.31	91500	48.31	91500	44.11
91600	48.29	91600	48.29	91600	44.06
91700	48.33	91700	48.33	91700	44.01
91800	48.39	91800	48.39	91800	43.85
91900	48.4	91900	48.4	91900	43.75
92000	48.47	92000	48.47	92000	43.62
92100	48.55	92100	48.55	92100	43.61
92200	48.77	92200	48.77	92200	43.62
92300	48.95	92300	48.95	92300	43.63
92400	49.11	92400	49.11	92400	43.68
92500	49.31	92500	49.31	92500	43.67
92600	49.47	92600	49.47	92600	43.55
92700	49.56	92700	49.56	92700	43.51
92800	49.65	92800	49.65	92800	43.53
92900	49.75	92900	49.75	92900	43.5
93000	49.76	93000	49.76	93000	43.52
93100	49.84	93100	49.84	93100	43.57
93200	49.87	93200	49.87	93200	43.64
93300	49.86	93300	49.86	93300	43.8
93400	49.92	93400	49.92	93400	43.91
93500	49.98	93500	49.98	93500	44.07
93600	50	93600	50	93600	44.16
93700	50.01	93700	50.01	93700	44.23
93800	50.1	93800	50.1	93800	44.32
93900	50.1	93900	50.1	93900	44.52
94000	50.13	94000	50.13	94000	44.64
94100	50.14	94100	50.14	94100	44.73
94200	50.13	94200	50.13	94200	44.81
94300	50.19	94300	50.19	94300	44.86
94400	50.31	94400	50.31	94400	44.77
94500	50.38	94500	50.38	94500	44.73
94600	50.42	94600	50.42	94600	44.7
94700	50.5	94700	50.5	94700	44.74
94800	50.62	94800	50.62	94800	44.83
94900	50.7	94900	50.7	94900	44.96
95000	50.78	95000	50.78	95000	45.01
95100	50.76	95100	50.76	95100	45.01
95200	50.73	95200	50.73	95200	45.05
95300	50.72	95300	50.72	95300	45.1
95400	50.73	95400	50.73	95400	45.1
95500	50.78	95500	50.78	95500	45.15
95600	50.77	95600	50.77	95600	45.13
95700	50.8	95700	50.8	95700	45.16
95800	50.85	95800	50.85	95800	45.2
95900	50.89	95900	50.89	95900	45.25
96000	50.93	96000	50.93	96000	45.36
96100	50.93	96100	50.93	96100	45.5
96200	51.04	96200	51.04	96200	45.54
96300	51.06	96300	51.06	96300	45.66
96400	51.08	96400	51.08	96400	45.71
96500	51.2	96500	51.2	96500	45.73
96600	51.23	96600	51.23	96600	45.82
96700	51.16	96700	51.16	96700	45.96
96800	51.28	96800	51.28	96800	46.11
96900	51.39	96900	51.39	96900	46.33
97000	51.5	97000	51.5	97000	46.42
97100	51.64	97100	51.64	97100	46.58
97200	51.64	97200	51.64	97200	46.62
97300	51.73	97300	51.73	97300	46.63
97400	51.85	97400	51.85	97400	46.71
97500	51.9	97500	51.9	97500	46.74
97600	52.01	97600	52.01	97600	46.84
97700	52.06	97700	52.06	97700	46.95
97800	52.01	97800	52.01	97800	46.95
97900	52.02	97900	52.02	97900	47.01
98000	51.96	98000	51.96	98000	46.98
98100	52.09	98100	52.09	98100	46.98
98200	52.15	98200	52.15	98200	46.97
98300	52.21	98300	52.21	98300	47.03
98400	52.28	98400	52.28	98400	47.07
98500	52.26	98500	52.26	98500	47.13
98600	52.28	98600	52.28	98600	47.16
98700	52.33	98700	52.33	98700	47.1
98800	52.31	98800	52.31	98800	47.12
98900	52.33	98900	52.33	98900	47.02
99000	52.27	99000	52.27	99000	47
99100	52.3	99100	52.3	99100	46.91
99200	52.38	99200	52.38	99200	46.82
99300	52.44	99300	52.44	99300	46.79
99400	52.45	99400	52.45	99400	46.87
99500	52.57	99500	52.57	99500	46.93
99600	52.63	99600	52.63	99600	47.02
99700	52.67	99700	52.67	99700	46.99
99800	52.69	99800	52.69	99800	46.97
99900	52.72	99900	52.72	99900	47.01
100000	52.76	100000	52.76	100000	47
100100	52.83	100100	52.83	100100	47.05
100200	52.84	100200	52.84	100200	47.08
100300	52.86	100300	52.86	100300	47.07
100400	52.95	100400	52.95	100400	47.15
100500	53.02	100500	53.02	100500	47.18
100600	53.07	100600	53.07	100600	47.23
100700	53.08	100700	53.08	100700	47.26
100800	53.19	100800	53.19	100800	47.3
100900	53.3	100900	53.3	100900	47.32
101000	53.52	101000	53.52	101000	47.43
101100	53.75	101100	53.75	101100	47.51
101200	54.03	101200	54.03	101200	47.49
101300	54.23	101300	54.23	101300	47.49
101400	54.45	101400	54.45	101400	47.53
101500	54.62	101500	54.62	101500	47.62
101600	54.75	101600	54.75	101600	47.71
101700	54.89	101700	54.89	101700	47.77
101800	55.01	101800	55.01	101800	47.98
101900	55.15	101900	55.15	101900	48.05
102000	55.19	102000	55.19	102000	48.24
102100	55.29	102100	55.29	102100	48.32
102200	55.28	102200	55.28	102200	48.4
102300	55.31	102300	55.31	102300	48.53
102400	55.37	102400	55.37	102400	48.66
102500	55.4	102500	55.4	102500	48.78
102600	55.45	102600	55.45	102600	48.93
102700	55.59	102700	55.59	102700	49.11
102800	55.65	102800	55.65	102800	49.2
102900	55.75	102900	55.75	102900	49.32
103000	55.88	103000	55.88	103000	49.36
103100	56.03	103100	56.03	103100	49.41
103200	56.1	103200	56.1	103200	49.45
103300	56.2	103300	56.2	103300	49.5
103400	56.29	103400	56.29	103400	49.52
103500	56.33	103500	56.33	103500	49.52
103600	56.43	103600	56.43	103600	49.53
103700	56.49	103700	56.49	103700	49.56
103800	56.58	103800	56.58	103800	49.56
103900	56.73	103900	56.73	103900	49.49
104000	56.85	104000	56.85	104000	49.45
104100	56.87	104100	56.87	104100	49.39
104200	56.97	104200	56.97	104200	49.39
104300	57.09	104300	57.09	104300	49.42
104400	57.1	104400	57.1	104400	49.42
104500	57.15	104500	57.15	104500	49.44
104600	57.2	104600	57.2	104600	49.4
104700	57.31	104700	57.31	104700	49.34
104800	57.41	104800	57.41	104800	49.23
104900	57.44	104900	57.44	104900	49.15
105000	57.44	105000	57.44	105000	49.12
105100	57.46	105100	57.46	105100	49.1
105200	57.41	105200	57.41	105200	49.07
105300	57.39	105300	57.39	105300	49.05
105400	57.41	105400	57.41	105400	49.06
105500	57.35	105500	57.35	105500	49.06
105600	57.36	105600	57.36	105600	49.12
105700	57.31	105700	57.31	105700	49.18
105800	57.22	105800	57.22	105800	49.18
105900	57.22	105900	57.22	105900	49.18
106000	57.15	106000	57.15	106000	49.18
106100	57.13	106100	57.13	106100	49.23
106200	57.05	106200	57.05	106200	49.24
106300	56.97	106300	56.97	106300	49.25
106400	56.91	106400	56.91	106400	49.31
106500	56.83	106500	56.83	106500	49.35
106600	56.79	106600	56.79	106600	49.34
106700	56.83	106700	56.83	106700	49.29
106800	56.79	106800	56.79	106800	49.22
106900	56.67	106900	56.67	106900	49.23
107000	56.59	107000	56.59	107000	49.28
107100	56.59	107100	56.59	107100	49.24
107200	56.6	107200	56.6	107200	49.23
107300	56.71	107300	56.71	107300	49.22
107400	56.75	107400	56.75	107400	49.21
107500	56.82	107500	56.82	107500	49.22
107600	56.85	107600	56.85	107600	49.14
107700	56.8	107700	56.8	107700	49.05
107800	56.82	107800	56.82	107800	49.1
107900	56.85	107900	56.85	107900	49.01
108000	56.82	108000	56.82	108000	48.96
108100	56.71	108100	56.71	108100	48.97
108200	56.62	108200	56.62	108200	48.97
108300	56.56	108300	56.56	108300	49
108400	56.61	108400	56.61	108400	48.96
108500	56.67	108500	56.67	108500	48.91
108600	56.71	108600	56.71	108600	48.89
108700	56.71	108700	56.71	108700	48.94
108800	56.78	108800	56.78	108800	48.89
108900	56.83	108900	56.83	108900	49.01
109000	56.95	109000	56.95	109000	49.06
109100	57.01	109100	57.01	109100	49.08
109200	57.08	109200	57.08	109200	49.24
109300	57.13	109300	57.13	109300	49.32
109400	57.21	109400	57.21	109400	49.25
109500	57.18	109500	57.18	109500	49.28
109600	57.14	109600	57.14	109600	49.3
109700	57.12	109700	57.12	109700	49.34
109800	57.16	109800	57.16	109800	49.43
109900	57.22	109900	57.22	109900	49.42
110000	57.23	110000	57.23	110000	49.48
110100	57.24	110100	57.24	110100	49.45
110200	57.29	110200	57.29	110200	49.46
110300	57.27	110300	57.27	110300	49.61
110400	57.23	110400	57.23	110400	49.54
110500	57.27	110500	57.27	110500	49.56
110600	57.2	110600	57.2	110600	49.56
110700	57.29	110700	57.29	110700	49.63
110800	57.28	110800	57.28	110800	49.6
110900	57.26	110900	57.26	110900	49.63
111000	57.22	111000	57.22	111000	49.6
111100	57.14	111100	57.14	111100	49.61
111200	56.99	111200	56.99	111200	49.63
111300	56.96	111300	56.96	111300	49.58
111400	56.92	111400	56.92	111400	49.6
111500	56.82	111500	56.82	111500	49.62
111600	56.74	111600	56.74	111600	49.57
111700	56.6	111700	56.6	111700	49.58
111800	56.49	111800	56.49	111800	49.57
111900	56.38	111900	56.38	111900	49.49
112000	56.34	112000	56.34	112000	49.41
112100	56.28	112100	56.28	112100	49.42
112200	56.19	112200	56.19	112200	49.37
112300	56.19	112300	56.19	112300	49.3
112400	56.1	112400	56.1	112400	49.32
112500	56.04	112500	56.04	112500	49.34
112600	55.98	112600	55.98	112600	49.32
112700	55.92	112700	55.92	112700	49.27
112800	55.94	112800	55.94	112800	49.16
112900	55.95	112900	55.95	112900	49.12
113000	55.92	113000	55.92	113000	49.09
113100	55.79	113100	55.79	113100	49.1
113200	55.7	113200	55.7	113200	49.14
113300	55.65	113300	55.65	113300	49.04
113400	55.56	113400	55.56	113400	49.09
113500	55.49	113500	55.49	113500	49.1
113600	55.42	113600	55.42	113600	49.12
113700	55.42	113700	55.42	113700	49.11
113800	55.28	113800	55.28	113800	49.15
113900	55.21	113900	55.21	113900	49.18
114000	55.17	114000	55.17	114000	49.28
114100	55.16	114100	55.16	114100	49.39
114200	55.15	114200	55.15	114200	49.47
114300	55.08	114300	55.08	114300	49.52
114400	55	114400	55	114400	49.59
114500	55	114500	55	114500	49.6
114600	54.93	114600	54.93	114600	49.69
114700	54.87	114700	54.87	114700	49.83
114800	54.7	114800	54.7	114800	49.82
114900	54.59	114900	54.59	114900	49.83
115000	54.57	115000	54.57	115000	49.82
115100	54.57	115100	54.57	115100	49.83
115200	54.64	115200	54.64	115200	49.79
115300	54.63	115300	54.63	115300	49.72
115400	54.57	115400	54.57	115400	49.61
115500	54.56	115500	54.56	115500	49.55
115600	54.57	115600	54.57	115600	49.47
115700	54.55	115700	54.55	115700	49.41
115800	54.67	115800	54.67	115800	49.36
115900	54.66	115900	54.66	115900	49.3
116000	54.7	116000	54.7	116000	49.15
116100	54.74	116100	54.74	116100	49.04
116200	54.76	116200	54.76	116200	49.04
116300	54.82	116300	54.82	116300	49.04
116400	54.88	116400	54.88	116400	48.92
116500	54.91	116500	54.91	116500	48.83
116600	55.02	116600	55.02	116600	48.84
116700	55.12	116700	55.12	116700	48.8
116800	55.22	116800	55.22	116800	48.88
116900	55.39	116900	55.39	116900	48.85
117000	55.56	117000	55.56	117000	48.81
117100	55.61	117100	55.61	117100	48.8
117200	55.67	117200	55.67	117200	48.79
117300	55.67	117300	55.67	117300	48.86
117400	55.72	117400	55.72	117400	48.78
117500	55.69	117500	55.69	117500	48.64
117600	55.66	117600	55.66	117600	48.6
117700	55.72	117700	55.72	117700	48.55
117800	55.77	117800	55.77	117800	48.56
117900	55.81	117900	55.81	117900	48.63
118000	55.94	118000	55.94	118000	48.71
118100	56.01	118100	56.01	118100	48.72
118200	56.04	118200	56.04	118200	48.74
118300	56.01	118300	56.01	118300	48.74
118400	55.99	118400	55.99	118400	48.77
118500	56.04	118500	56.04	118500	48.87
118600	56.02	118600	56.02	118600	48.93
118700	56.02	118700	56.02	118700	48.96
118800	56.03	118800	56.03	118800	49.01
118900	56.09	118900	56.09	118900	49.06
119000	56.1	119000	56.1	119000	49.03
119100	56.14	119100	56.14	119100	49.08
119200	56.14	119200	56.14	119200	49.09
119300	56.17	119300	56.17	119300	49.06
119400	56.14	119400	56.14	119400	49.21
119500	56.15	119500	56.15	119500	49.19
119600	56.2	119600	56.2	119600	49.26
119700	56.25	119700	56.25	119700	49.36
119800	56.26	119800	56.26	119800	49.36
119900	56.22	119900	56.22	119900	49.4
120000	56.23	120000	56.23	120000	49.41
120100	56.25	120100	56.25	120100	49.44
120200	56.37	120200	56.37	120200	49.48
120300	56.41	120300	56.41	120300	49.42
120400	56.5	120400	56.5	120400	49.46
120500	56.54	120500	56.54	120500	49.54
120600	56.65	120600	56.65	120600	49.56
120700	56.68	120700	56.68	120700	49.58
120800	56.69	120800	56.69	120800	49.63
120900	56.8	120900	56.8	120900	49.65
121000	56.9	121000	56.9	121000	49.75
121100	57.08	121100	57.08	121100	49.81
121200	57.18	121200	57.18	121200	49.92
121300	57.17	121300	57.17	121300	50.11
121400	57.19	121400	57.19	121400	50.15
121500	57.3	121500	57.3	121500	50.21
121600	57.31	121600	57.31	121600	50.34
121700	57.43	121700	57.43	121700	50.42
121800	57.58	121800	57.58	121800	50.39
121900	57.68	121900	57.68	121900	50.46
122000	57.72	122000	57.72	122000	50.5
122100	57.77	122100	57.77	122100	50.47
122200	57.9	122200	57.9	122200	50.48
122300	57.97	122300	57.97	122300	50.47
122400	58.04	122400	58.04	122400	50.44
122500	58.03	122500	58.03	122500	50.42
122600	58.09	122600	58.09	122600	50.45
122700	58.21	122700	58.21	122700	50.48
122800	58.28	122800	58.28	122800	50.54
122900	58.36	122900	58.36	122900	50.57
123000	58.43	123000	58.43	123000	50.68
123100	58.59	123100	58.59	123100	50.73
123200	58.73	123200	58.73	123200	50.73
123300	58.79	123300	58.79	123300	50.75
123400	58.93	123400	58.93	123400	50.7
123500	59.09	123500	59.09	123500	50.71
123600	59.26	123600	59.26	123600	50.68
123700	59.31	123700	59.31	123700	50.7
123800	59.53	123800	59.53	123800	50.71
123900	59.66	123900	59.66	123900	50.78
124000	59.77	124000	59.77	124000	50.77
124100	59.91	124100	59.91	124100	50.67
124200	60	124200	60	124200	50.67
124300	60.16	124300	60.16	124300	50.72
124400	60.29	124400	60.29	124400	50.83
124500	60.4	124500	60.4	124500	50.86
124600	60.61	124600	60.61	124600	50.9
124700	60.77	124700	60.77	124700	50.86
124800	60.96	124800	60.96	124800	50.98
124900	61.16	124900	61.16	124900	51
125000	61.31	125000	61.31	125000	51.09
125100	61.51	125100	61.51	125100	51.17
125200	61.63	125200	61.63	125200	51.19
125300	61.77	125300	61.77	125300	51.19
125400	61.98	125400	61.98	125400	51.35
125500	62.11	125500	62.11	125500	51.42
125600	62.2	125600	62.2	125600	51.45
125700	62.39	125700	62.39	125700	51.49
125800	62.45	125800	62.45	125800	51.54
125900	62.52	125900	62.52	125900	51.6
126000	62.63	126000	62.63	126000	51.69
126100	62.71	126100	62.71	126100	51.77
126200	62.82	126200	62.82	126200	51.81
126300	62.89	126300	62.89	126300	51.83
126400	62.91	126400	62.91	126400	51.96
126500	62.97	126500	62.97	126500	52.07
126600	62.96	126600	62.96	126600	52.1
126700	62.94	126700	62.94	126700	52.24
126800	62.88	126800	62.88	126800	52.33
126900	62.86	126900	62.86	126900	52.34
127000	62.79	127000	62.79	127000	52.4
127100	62.7	127100	62.7	127100	52.48
127200	62.7	127200	62.7	127200	52.63
127300	62.66	127300	62.66	127300	52.69
127400	62.62	127400	62.62	127400	52.85
127500	62.63	127500	62.63	127500	53.06
127600	62.69	127600	62.69	127600	53.14
127700	62.71	127700	62.71	127700	53.25
127800	62.73	127800	62.73	127800	53.28
127900	62.75	127900	62.75	127900	53.35
128000	62.7	128000	62.7	128000	53.42
128100	62.61	128100	62.61	128100	53.48
128200	62.56	128200	62.56	128200	53.49
128300	62.54	128300	62.54	128300	53.57
128400	62.52	128400	62.52	128400	53.67
128500	62.46	128500	62.46	128500	53.72
128600	62.52	128600	62.52	128600	53.71
128700	62.49	128700	62.49	128700	53.72
128800	62.4	128800	62.4	128800	53.74
128900	62.33	128900	62.33	128900	53.71
129000	62.31	129000	62.31	129000	53.72
129100	62.28	129100	62.28	129100	53.7
129200	62.24	129200	62.24	129200	53.73
129300	62.13	129300	62.13	129300	53.86
129400	62.05	129400	62.05	129400	53.87
129500	62.1	129500	62.1	129500	53.87
129600	62.09	129600	62.09	129600	53.79
129700	62.04	129700	62.04	129700	53.68
129800	61.96	129800	61.96	129800	53.61
129900	61.94	129900	61.94	129900	53.57
130000	61.81	130000	61.81	130000	53.57
130100	61.72	130100	61.72	130100	53.53
130200	61.56	130200	61.56	130200	53.48
130300	61.51	130300	61.51	130300	53.43
130400	61.4	130400	61.4	130400	53.47
130500	61.38	130500	61.38	130500	53.37
130600	61.27	130600	61.27	130600	53.42
130700	61.19	130700	61.19	130700	53.35
130800	61.1	130800	61.1	130800	53.33
130900	61	130900	61	130900	53.32
131000	60.81	131000	60.81	131000	53.23
131100	60.61	131100	60.61	131100	53.18
131200	60.43	131200	60.43	131200	53.18
131300	60.31	131300	60.31	131300	53.11
131400	60.2	131400	60.2	131400	53.1
131500	60.01	131500	60.01	131500	53.1
131600	59.88	131600	59.88	131600	53.08
131700	59.74	131700	59.74	131700	53.1
131800	59.58	131800	59.58	131800	53.13
131900	59.38	131900	59.38	131900	53.1
132000	59.28	132000	59.28	132000	53.13
132100	59.21	132100	59.21	132100	53.23
132200	59.07	132200	59.07	132200	53.3
132300	59.01	132300	59.01	132300	53.34
132400	58.98	132400	58.98	132400	53.41
132500	58.95	132500	58.95	132500	53.43
132600	58.85	132600	58.85	132600	53.46
132700	58.77	132700	58.77	132700	53.48
132800	58.67	132800	58.67	132800	53.54
132900	58.58	132900	58.58	132900	53.49
133000	58.49	133000	58.49	133000	53.49
133100	58.34	133100	58.34	133100	53.39
133200	58.29	133200	58.29	133200	53.38
133300	58.36	133300	58.36	133300	53.38
133400	58.35	133400	58.35	133400	53.28
133500	58.34	133500	58.34	133500	53.23
133600	58.34	133600	58.34	133600	53.15
133700	58.34	133700	58.34	133700	53.07
133800	58.3	133800	58.3	133800	52.98
133900	58.32	133900	58.32	133900	52.88
134000	58.34	134000	58.34	134000	52.88
134100	58.29	134100	58.29	134100	52.9
134200	58.25	134200	58.25	134200	52.86
134300	58.26	134300	58.26	134300	52.84
134400	58.27	134400	58.27	134400	52.76
134500	58.2	134500	58.2	134500	52.83
134600	58.2	134600	58.2	134600	52.76
134700	58.2	134700	58.2	134700	52.81
134800	58.2	134800	58.2	134800	52.83
134900	58.2	134900	58.2	134900	52.86
135000	58.19	135000	58.19	135000	52.9
135100	58.2	135100	58.2	135100	53.01
135200	58.19	135200	58.19	135200	53.1
135300	58.32	135300	58.32	135300	53.17
135400	58.33	135400	58.33	135400	53.18
135500	58.38	135500	58.38	135500	53.21
135600	58.39	135600	58.39	135600	53.22
135700	58.42	135700	58.42	135700	53.18
135800	58.44	135800	58.44	135800	53.16
135900	58.53	135900	58.53	135900	53.11
136000	58.52	136000	58.52	136000	53.07
136100	58.54	136100	58.54	136100	52.96
136200	58.58	136200	58.58	136200	52.88
136300	58.65	136300	58.65	136300	52.81
136400	58.77	136400	58.77	136400	52.77
136500	58.85	136500	58.85	136500	52.69
136600	58.87	136600	58.87	136600	52.63
136700	58.91	136700	58.91	136700	52.5
136800	58.98	136800	58.98	136800	52.4
136900	59.02	136900	59.02	136900	52.41
137000	59.02	137000	59.02	137000	52.36
137100	59.1	137100	59.1	137100	52.24
137200	59.2	137200	59.2	137200	52.08
137300	59.25	137300	59.25	137300	52
137400	59.17	137400	59.17	137400	51.97
137500	59.23	137500	59.23	137500	51.9
137600	59.15	137600	59.15	137600	51.91
137700	59.1	137700	59.1	137700	51.96
137800	59.11	137800	59.11	137800	51.93
137900	59.12	137900	59.12	137900	51.84
138000	59.06	138000	59.06	138000	51.85
138100	59.19	138100	59.19	138100	51.92
138200	59.32	138200	59.32	138200	52
138300	59.38	138300	59.38	138300	51.94
138400	59.36	138400	59.36	138400	51.85
138500	59.34	138500	59.34	138500	51.75
138600	59.33	138600	59.33	138600	51.76
138700	59.37	138700	59.37	138700	51.74
138800	59.5	138800	59.5	138800	51.75
138900	59.43	138900	59.43	138900	51.71
139000	59.47	139000	59.47	139000	51.71
139100	59.47	139100	59.47	139100	51.67
139200	59.52	139200	59.52	139200	51.61
139300	59.6	139300	59.6	139300	51.49
139400	59.7	139400	59.7	139400	51.35
139500	59.74	139500	59.74	139500	51.3
139600	59.89	139600	59.89	139600	51.27
139700	60.04	139700	60.04	139700	51.3
139800	60.25	139800	60.25	139800	51.32
139900	60.4	139900	60.4	139900	51.45
140000	60.61	140000	60.61	140000	51.51
140100	60.8	140100	60.8	140100	51.58
140200	60.98	140200	60.98	140200	51.59
140300	61.13	140300	61.13	140300	51.68
140400	61.26	140400	61.26	140400	51.65
140500	61.32	140500	61.32	140500	51.74
140600	61.4	140600	61.4	140600	51.7
140700	61.47	140700	61.47	140700	51.77
140800	61.53	140800	61.53	140800	51.76
140900	61.63	140900	61.63	140900	51.76
141000	61.71	141000	61.71	141000	51.8
141100	61.8	141100	61.8	141100	51.88
141200	61.91	141200	61.91	141200	51.84
141300	62.02	141300	62.02	141300	51.86
141400	62.14	141400	62.14	141400	51.83
141500	62.43	141500	62.43	141500	51.81
141600	62.61	141600	62.61	141600	51.81
141700	62.65	141700	62.65	141700	51.74
141800	62.72	141800	62.72	141800	51.63
141900	62.88	141900	62.88	141900	51.58
142000	62.96	142000	62.96	142000	51.45
142100	63.02	142100	63.02	142100	51.27
142200	63.12	142200	63.12	142200	51.1
142300	63.18	142300	63.18	142300	50.99
142400	63.34	142400	63.34	142400	50.81
142500	63.48	142500	63.48	142500	50.73
142600	63.62	142600	63.62	142600	50.61
142700	63.67	142700	63.67	142700	50.45
142800	63.82	142800	63.82	142800	50.32
142900	63.84	142900	63.84	142900	50.22
143000	63.89	143000	63.89	143000	50.1
143100	64.02	143100	64.02	143100	50.08
143200	64.03	143200	64.03	143200	49.99
143300	63.96	143300	63.96	143300	49.98
143400	63.98	143400	63.98	143400	49.96
143500	64.01	143500	64.01	143500	49.9
143600	64.02	143600	64.02	143600	49.91
143700	64.05	143700	64.05	143700	49.87
143800	63.97	143800	63.97	143800	49.82
143900	63.85	143900	63.85	143900	49.75
144000	63.74	144000	63.74	144000	49.65
144100	63.8	144100	63.8	144100	49.62
144200	63.83	144200	63.83	144200	49.58
144300	63.71	144300	63.71	144300	49.56
144400	63.71	144400	63.71	144400	49.61
144500	63.66	144500	63.66	144500	49.58
144600	63.53	144600	63.53	144600	49.62
144700	63.46	144700	63.46	144700	49.51
144800	63.4	144800	63.4	144800	49.46
144900	63.38	144900	63.38	144900	49.47
145000	63.36	145000	63.36	145000	49.38
145100	63.34	145100	63.34	145100	49.27
145200	63.35	145200	63.35	145200	49.25
145300	63.24	145300	63.24	145300	49.29
145400	63.16	145400	63.16	145400	49.25
145500	63.14	145500	63.14	145500	49.25
145600	63.08	145600	63.08	145600	49.26
145700	62.99	145700	62.99	145700	49.33
145800	62.92	145800	62.92	145800	49.44
145900	62.81	145900	62.81	145900	49.52
146000	62.78	146000	62.78	146000	49.54
146100	62.69	146100	62.69	146100	49.72
146200	62.64	146200	62.64	146200	49.83
146300	62.61	146300	62.61	146300	49.97
146400	62.59	146400	62.59	146400	50.01
146500	62.48	146500	62.48	146500	50.11
146600	62.47	146600	62.47	146600	50.23
146700	62.4	146700	62.4	146700	50.33
146800	62.36	146800	62.36	146800	50.39
146900	62.32	146900	62.32	146900	50.37
147000	62.21	147000	62.21	147000	50.43
147100	62.16	147100	62.16	147100	50.49
147200	62.04	147200	62.04	147200	50.53
147300	61.96	147300	61.96	147300	50.53
147400	61.98	147400	61.98	147400	50.51
147500	61.86	147500	61.86	147500	50.51
147600	61.88	147600	61.88	147600	50.5
147700	61.85	147700	61.85	147700	50.48
147800	61.77	147800	61.77	147800	50.4
147900	61.68	147900	61.68	147900	50.41
148000	61.64	148000	61.64	148000	50.34
148100	61.59	148100	61.59	148100	50.27
148200	61.51	148200	61.51	148200	50.26
148300	61.51	148300	61.51	148300	50.3
148400	61.53	148400	61.53	148400	50.3
148500	61.54	148500	61.54	148500	50.31
148600	61.51	148600	61.51	148600	50.23
148700	61.39	148700	61.39	148700	50.23
148800	61.28	148800	61.28	148800	50.29
148900	61.29	148900	61.29	148900	50.36
149000	61.17	149000	61.17	149000	50.38
149100	61.02	149100	61.02	149100	50.45
149200	60.87	149200	60.87	149200	50.5
149300	60.79	149300	60.79	149300	50.54
149400	60.75	149400	60.75	149400	50.63
149500	60.56	149500	60.56	149500	50.75
149600	60.3	149600	60.3	149600	50.8
149700	60.17	149700	60.17	149700	50.84
149800	59.97	149800	59.97	149800	50.87
149900	59.8	149900	59.8	149900	50.9
150000	59.65	150000	59.65	150000	50.91
150100	59.5	150100	59.5	150100	50.93
150200	59.34	150200	59.34	150200	51.07
150300	59.28	150300	59.28	150300	51.09
150400	59.24	150400	59.24	150400	51.18
150500	59.19	150500	59.19	150500	51.24
150600	59.22	150600	59.22	150600	51.34
150700	59.24	150700	59.24	150700	51.36
150800	59.27	150800	59.27	150800	51.4
150900	59.22	150900	59.22	150900	51.43
151000	59.27	151000	59.27	151000	51.46
151100	59.28	151100	59.28	151100	51.43
151200	59.3	151200	59.3	151200	51.5
151300	59.28	151300	59.28	151300	51.54
151400	59.23	151400	59.23	151400	51.59
151500	59.14	151500	59.14	151500	51.63
151600	59.13	151600	59.13	151600	51.6
151700	59.23	151700	59.23	151700	51.68
151800	59.2	151800	59.2	151800	51.84
151900	59.2	151900	59.2	151900	51.95
152000	59.25	152000	59.25	152000	52.08
152100	59.24	152100	59.24	152100	52.16
152200	59.23	152200	59.23	152200	52.32
152300	59.24	152300	59.24	152300	52.48
152400	59.09	152400	59.09	152400	52.62
152500	58.99	152500	58.99	152500	52.76
152600	58.91	152600	58.91	152600	52.9
152700	58.91	152700	58.91	152700	53.09
152800	58.79	152800	58.79	152800	53.29
152900	58.72	152900	58.72	152900	53.46
153000	58.65	153000	58.65	153000	53.6
153100	58.54	153100	58.54	153100	53.73
153200	58.46	153200	58.46	153200	53.85
153300	58.34	153300	58.34	153300	53.91
153400	58.22	153400	58.22	153400	54
153500	58.08	153500	58.08	153500	54.11
153600	57.95	153600	57.95	153600	54.2
153700	57.85	153700	57.85	153700	54.27
153800	57.8	153800	57.8	153800	54.38
153900	57.79	153900	57.79	153900	54.41
154000	57.84	154000	57.84	154000	54.43
154100	57.74	154100	57.74	154100	54.45
154200	57.71	154200	57.71	154200	54.49
154300	57.7	154300	57.7	154300	54.53
154400	57.66	154400	57.66	154400	54.51
154500	57.7	154500	57.7	154500	54.53
154600	57.75	154600	57.75	154600	54.6
154700	57.76	154700	57.76	154700	54.69
154800	57.78	154800	57.78	154800	54.77
154900	57.77	154900	57.77	154900	54.81
155000	57.72	155000	57.72	155000	54.94
155100	57.67	155100	57.67	155100	54.99
155200	57.6	155200	57.6	155200	54.97
155300	57.65	155300	57.65	155300	54.98
155400	57.7	155400	57.7	155400	55
155500	57.7	155500	57.7	155500	55.02
155600	57.73	155600	57.73	155600	55.1
155700	57.76	155700	57.76	155700	55.11
155800	57.73	155800	57.73	155800	55.11
155900	57.79	155900	57.79	155900	55.05
156000	57.86	156000	57.86	156000	55.05
156100	57.9	156100	57.9	156100	54.94
156200	57.85	156200	57.85	156200	54.84
156300	57.89	156300	57.89	156300	54.67
156400	57.8	156400	57.8	156400	54.55
156500	57.83	156500	57.83	156500	54.4
156600	57.85	156600	57.85	156600	54.24
156700	57.89	156700	57.89	156700	54.15
156800	57.89	156800	57.89	156800	54.05
156900	57.78	156900	57.78	156900	54.03
157000	57.83	157000	57.83	157000	54
157100	57.84	157100	57.84	157100	53.98
157200	57.8	157200	57.8	157200	53.95
157300	57.83	157300	57.83	157300	53.89
157400	57.86	157400	57.86	157400	53.88
157500	57.9	157500	57.9	157500	53.92
157600	57.86	157600	57.86	157600	53.9
157700	57.82	157700	57.82	157700	53.85
157800	57.83	157800	57.83	157800	53.95
157900	57.89	157900	57.89	157900	53.95
158000	57.99	158000	57.99	158000	53.94
158100	58.01	158100	58.01	158100	53.88
158200	57.95	158200	57.95	158200	53.86
158300	57.86	158300	57.86	158300	53.8
158400	57.77	158400	57.77	158400	53.78
158500	57.77	158500	57.77	158500	53.8
158600	57.72	158600	57.72	158600	53.79
158700	57.73	158700	57.73	158700	53.77
158800	57.67	158800	57.67	158800	53.64
158900	57.63	158900	57.63	158900	53.52
159000	57.63	159000	57.63	159000	53.48
159100	57.69	159100	57.69	159100	53.39
159200	57.66	159200	57.66	159200	53.24
159300	57.61	159300	57.61	159300	53.16
159400	57.53	159400	57.53	159400	53.02
159500	57.57	159500	57.57	159500	52.79
159600	57.66	159600	57.66	159600	52.69
159700	57.61	159700	57.61	159700	52.59
159800	57.73	159800	57.73	159800	52.48
159900	57.81	159900	57.81	159900	52.28
160000	57.86	160000	57.86	160000	52.15
160100	57.9	160100	57.9	160100	52.02
160200	57.94	160200	57.94	160200	51.84
160300	57.88	160300	57.88	160300	51.66
160400	57.82	160400	57.82	160400	51.52
160500	57.72	160500	57.72	160500	51.31
160600	57.62	160600	57.62	160600	51.14
160700	57.55	160700	57.55	160700	50.99
160800	57.49	160800	57.49	160800	50.87
160900	57.43	160900	57.43	160900	50.76
161000	57.39	161000	57.39	161000	50.64
161100	57.3	161100	57.3	161100	50.63
161200	57.25	161200	57.25	161200	50.51
161300	57.24	161300	57.24	161300	50.37
161400	57.31	161400	57.31	161400	50.36
161500	57.28	161500	57.28	161500	50.27
161600	57.32	161600	57.32	161600	50.27
161700	57.33	161700	57.33	161700	50.19
161800	57.43	161800	57.43	161800	50.08
161900	57.51	161900	57.51	161900	50.06
162000	57.58	162000	57.58	162000	49.98
162100	57.63	162100	57.63	162100	49.94
162200	57.72	162200	57.72	162200	49.85
162300	57.7	162300	57.7	162300	49.82
162400	57.78	162400	57.78	162400	49.71
162500	57.87	162500	57.87	162500	49.58
162600	57.98	162600	57.98	162600	49.51
162700	58.01	162700	58.01	162700	49.44
162800	58.03	162800	58.03	162800	49.25
162900	58.12	162900	58.12	162900	49.15
163000	58.18	163000	58.18	163000	49
163100	58.22	163100	58.22	163100	48.86
163200	58.29	163200	58.29	163200	48.71
163300	58.42	163300	58.42	163300	48.56
163400	58.5	163400	58.5	163400	48.41
163500	58.56	163500	58.56	163500	48.27
163600	58.66	163600	58.66	163600	48.22
163700	58.78	163700	58.78	163700	48.12
163800	58.88	163800	58.88	163800	48.09
163900	58.85	163900	58.85	163900	48.03
164000	58.83	164000	58.83	164000	47.91
164100	58.88	164100	58.88	164100	47.86
164200	58.91	164200	58.91	164200	47.72
164300	58.94	164300	58.94	164300	47.51
164400	58.98	164400	58.98	164400	47.38
164500	59.08	164500	59.08	164500	47.24
164600	59.14	164600	59.14	164600	47.07
164700	59.15	164700	59.15	164700	46.95
164800	59.24	164800	59.24	164800	46.76
164900	59.16	164900	59.16	164900	46.61
165000	59.22	165000	59.22	165000	46.38
165100	59.24	165100	59.24	165100	46.23
165200	59.36	165200	59.36	165200	46.08
165300	59.32	165300	59.32	165300	45.92
165400	59.3	165400	59.3	165400	45.74
165500	59.3	165500	59.3	165500	45.54
165600	59.33	165600	59.33	165600	45.37
165700	59.34	165700	59.34	165700	45.26
165800	59.35	165800	59.35	165800	45.13
165900	59.36	165900	59.36	165900	45.08
166000	59.31	166000	59.31	166000	45
166100	59.26	166100	59.26	166100	44.86
166200	59.28	166200	59.28	166200	44.78
166300	59.19	166300	59.19	166300	44.75
166400	59.22	166400	59.22	166400	44.72
166500	59.31	166500	59.31	166500	44.73
166600	59.26	166600	59.26	166600	44.7
166700	59.29	166700	59.29	166700	44.69
166800	59.29	166800	59.29	166800	44.65
166900	59.47	166900	59.47	166900	44.55
167000	59.64	167000	59.64	167000	44.44
167100	59.67	167100	59.67	167100	44.3
167200	59.81	167200	59.81	167200	44.21
167300	59.8	167300	59.8	167300	44.17
167400	59.78	167400	59.78	167400	44.08
167500	59.81	167500	59.81	167500	43.92
167600	59.86	167600	59.86	167600	43.78
167700	59.96	167700	59.96	167700	43.7
167800	60	167800	60	167800	43.63
167900	60.01	167900	60.01	167900	43.54
168000	59.99	168000	59.99	168000	43.46
168100	59.97	168100	59.97	168100	43.36
168200	60	168200	60	168200	43.29
168300	60.03	168300	60.03	168300	43.24
168400	60.04	168400	60.04	168400	43.19
168500	60.03	168500	60.03	168500	43.09
168600	60	168600	60	168600	43.08
168700	60.04	168700	60.04	168700	43.09
168800	60.08	168800	60.08	168800	43.11
168900	60.08	168900	60.08	168900	43.15
169000	59.98	169000	59.98	169000	43.16
169100	59.9	169100	59.9	169100	43.24
169200	59.95	169200	59.95	169200	43.34
169300	59.99	169300	59.99	169300	43.34
169400	59.99	169400	59.99	169400	43.37
169500	60	169500	60	169500	43.46
169600	59.93	169600	59.93	169600	43.49
169700	59.88	169700	59.88	169700	43.47
169800	59.73	169800	59.73	169800	43.55
169900	59.65	169900	59.65	169900	43.65
170000	59.6	170000	59.6	170000	43.69
170100	59.52	170100	59.52	170100	43.73
170200	59.5	170200	59.5	170200	43.75
170300	59.45	170300	59.45	170300	43.82
170400	59.37	170400	59.37	170400	43.84
170500	59.4	170500	59.4	170500	43.93
170600	59.39	170600	59.39	170600	43.92
170700	59.3	170700	59.3	170700	43.97
170800	59.28	170800	59.28	170800	44.04
170900	59.29	170900	59.29	170900	44.03
171000	59.19	171000	59.19	171000	44.04
171100	59.18	171100	59.18	171100	43.97
171200	59.26	171200	59.26	171200	44.04
171300	59.37	171300	59.37	171300	44.03
171400	59.27	171400	59.27	171400	43.96
171500	59.26	171500	59.26	171500	44.02
171600	59.18	171600	59.18	171600	44.08
171700	59.1	171700	59.1	171700	44.09
171800	59.09	171800	59.09	171800	44.11
171900	59	171900	59	171900	44.09
172000	58.93	172000	58.93	172000	44.08
172100	58.89	172100	58.89	172100	44.04
172200	58.8	172200	58.8	172200	43.99
172300	58.73	172300	58.73	172300	43.93
172400	58.66	172400	58.66	172400	43.89
172500	58.61	172500	58.61	172500	43.85
172600	58.51	172600	58.51	172600	43.84
172700	58.39	172700	58.39	172700	43.79
172800	58.36	172800	58.36	172800	43.8
172900	58.34	172900	58.34	172900	43.76
173000	58.34	173000	58.34	173000	43.78
173100	58.3	173100	58.3	173100	43.74
173200	58.3	173200	58.3	173200	43.73
173300	58.3	173300	58.3	173300	43.81
173400	58.33	173400	58.33	173400	43.93
173500	58.47	173500	58.47	173500	43.99
173600	58.54	173600	58.54	173600	44.01
173700	58.55	173700	58.55	173700	44.09
173800	58.55	173800	58.55	173800	44.08
173900	58.69	173900	58.69	173900	44.17
174000	58.78	174000	58.78	174000	44.32
174100	58.77	174100	58.77	174100	44.35
174200	58.8	174200	58.8	174200	44.46
174300	58.83	174300	58.83	174300	44.58
174400	58.77	174400	58.77	174400	44.71
174500	58.75	174500	58.75	174500	44.78
174600	58.8	174600	58.8	174600	44.86
174700	58.85	174700	58.85	174700	45
174800	58.78	174800	58.78	174800	45.07
174900	58.97	174900	58.97	174900	45.17
175000	59.03	175000	59.03	175000	45.29
175100	59.08	175100	59.08	175100	45.42
175200	59.07	175200	59.07	175200	45.54
175300	59.1	175300	59.1	175300	45.67
175400	59.17	175400	59.17	175400	45.79
175500	59.22	175500	59.22	175500	45.94
175600	59.25	175600	59.25	175600	45.97
175700	59.31	175700	59.31	175700	46.02
175800	59.36	175800	59.36	175800	46.02
175900	59.33	175900	59.33	175900	46.13
176000	59.38	176000	59.38	176000	46.26
176100	59.46	176100	59.46	176100	46.4
176200	59.48	176200	59.48	176200	46.5
176300	59.53	176300	59.53	176300	46.57
176400	59.61	176400	59.61	176400	46.63
176500	59.56	176500	59.56	176500	46.71
176600	59.71	176600	59.71	176600	46.69
176700	59.72	176700	59.72	176700	46.68
176800	59.8	176800	59.8	176800	46.62
176900	59.81	176900	59.81	176900	46.64
177000	59.75	177000	59.75	177000	46.65
177100	59.89	177100	59.89	177100	46.74
177200	59.87	177200	59.87	177200	46.84
177300	59.95	177300	59.95	177300	46.97
177400	60.12	177400	60.12	177400	47
177500	60.21	177500	60.21	177500	47.04
177600	60.3	177600	60.3	177600	47.11
177700	60.4	177700	60.4	177700	47.19
177800	60.43	177800	60.43	177800	47.19
177900	60.47	177900	60.47	177900	47.28
178000	60.6	178000	60.6	178000	47.36
178100	60.65	178100	60.65	178100	47.44
178200	60.77	178200	60.77	178200	47.56
178300	60.97	178300	60.97	178300	47.66
178400	61.14	178400	61.14	178400	47.69
178500	61.25	178500	61.25	178500	47.73
178600	61.46	178600	61.46	178600	47.77
178700	61.63	178700	61.63	178700	47.72
178800	61.79	178800	61.79	178800	47.78
178900	61.86	178900	61.86	178900	47.8
179000	62.03	179000	62.03	179000	47.82
179100	62.24	179100	62.24	179100	47.79
179200	62.39	179200	62.39	179200	47.71
179300	62.51	179300	62.51	179300	47.73
179400	62.7	179400	62.7	179400	47.81
179500	62.87	179500	62.87	179500	47.85
179600	63.07	179600	63.07	179600	47.88
179700	63.29	179700	63.29	179700	47.89
179800	63.53	179800	63.53	179800	47.91
179900	63.71	179900	63.71	179900	47.86
180000	63.85	180000	63.85	180000	47.92
180100	64.05	180100	64.05	180100	47.95
180200	64.19	180200	64.19	180200	47.97
180300	64.39	180300	64.39	180300	47.97
180400	64.67	180400	64.67	180400	47.94
180500	64.84	180500	64.84	180500	47.89
180600	65.08	180600	65.08	180600	47.91
180700	65.29	180700	65.29	180700	47.9
180800	65.49	180800	65.49	180800	47.92
180900	65.62	180900	65.62	180900	47.98
181000	65.81	181000	65.81	181000	47.99
181100	65.96	181100	65.96	181100	48
181200	66.05	181200	66.05	181200	48.03
181300	66.1	181300	66.1	181300	48.13
181400	66.3	181400	66.3	181400	48.14
181500	66.43	181500	66.43	181500	48.11
181600	66.63	181600	66.63	181600	48.08
181700	66.8	181700	66.8	181700	48.04
181800	66.92	181800	66.92	181800	48.03
181900	67.07	181900	67.07	181900	47.99
182000	67.19	182000	67.19	182000	48.04
182100	67.33	182100	67.33	182100	48.09
182200	67.44	182200	67.44	182200	48.16
182300	67.56	182300	67.56	182300	48.16
182400	67.7	182400	67.7	182400	48.18
182500	67.82	182500	67.82	182500	48.23
182600	67.95	182600	67.95	182600	48.29
182700	68.11	182700	68.11	182700	48.29
182800	68.25	182800	68.25	182800	48.3
182900	68.28	182900	68.28	182900	48.36
183000	68.37	183000	68.37	183000	48.34
183100	68.52	183100	68.52	183100	48.43
183200	68.63	183200	68.63	183200	48.5
183300	68.74	183300	68.74	183300	48.44
183400	68.76	183400	68.76	183400	48.44
183500	68.75	183500	68.75	183500	48.46
183600	68.73	183600	68.73	183600	48.42
183700	68.75	183700	68.75	183700	48.41
183800	68.82	183800	68.82	183800	48.38
183900	68.81	183900	68.81	183900	48.39
184000	68.85	184000	68.85	184000	48.34
184100	69.02	184100	69.02	184100	48.34
184200	69.08	184200	69.08	184200	48.29
184300	69.2	184300	69.2	184300	48.23
184400	69.44	184400	69.44	184400	48.16
184500	69.45	184500	69.45	184500	48.05
184600	69.45	184600	69.45	184600	47.95
184700	69.52	184700	69.52	184700	47.86
184800	69.62	184800	69.62	184800	47.84
184900	69.61	184900	69.61	184900	47.72
185000	69.58	185000	69.58	185000	47.65
185100	69.6	185100	69.6	185100	47.66
185200	69.64	185200	69.64	185200	47.66
185300	69.73	185300	69.73	185300	47.63
185400	69.83	185400	69.83	185400	47.63
185500	69.86	185500	69.86	185500	47.69
185600	69.87	185600	69.87	185600	47.79
185700	69.88	185700	69.88	185700	47.84
185800	69.9	185800	69.9	185800	47.98
185900	69.96	185900	69.96	185900	47.95
186000	70.01	186000	70.01	186000	47.9
186100	69.97	186100	69.97	186100	47.9
186200	70.04	186200	70.04	186200	47.94
186300	70.09	186300	70.09	186300	47.93
186400	70.07	186400	70.07	186400	47.94
186500	70.05	186500	70.05	186500	47.93
186600	70.01	186600	70.01	186600	48.06
186700	70.11	186700	70.11	186700	48.12
186800	70.11	186800	70.11	186800	48.25
186900	70.11	186900	70.11	186900	48.35
187000	70.17	187000	70.17	187000	48.43
187100	70.2	187100	70.2	187100	48.57
187200	70.25	187200	70.25	187200	48.62
187300	70.27	187300	70.27	187300	48.63
187400	70.25	187400	70.25	187400	48.69
187500	70.19	187500	70.19	187500	48.83
187600	70.22	187600	70.22	187600	48.94
187700	70.14	187700	70.14	187700	48.98
187800	70.24	187800	70.24	187800	49.07
187900	70.28	187900	70.28	187900	49.11
188000	70.24	188000	70.24	188000	49.12
188100	70.21	188100	70.21	188100	49.18
188200	70.17	188200	70.17	188200	49.08
188300	70.08	188300	70.08	188300	48.97
188400	70.01	188400	70.01	188400	48.99
188500	70.02	188500	70.02	188500	48.95
188600	69.97	188600	69.97	188600	48.94
188700	69.91	188700	69.91	188700	48.97
188800	69.94	188800	69.94	188800	48.86
188900	70.05	188900	70.05	188900	48.82
189000	70.02	189000	70.02	189000	48.74
189100	70.04	189100	70.04	189100	48.67
189200	70.03	189200	70.03	189200	48.71
189300	70.04	189300	70.04	189300	48.7
189400	69.95	189400	69.95	189400	48.7
189500	69.98	189500	69.98	189500	48.68
189600	70.01	189600	70.01	189600	48.61
189700	69.96	189700	69.96	189700	48.58
189800	69.87	189800	69.87	189800	48.5
189900	69.89	189900	69.89	189900	48.44
190000	69.93	190000	69.93	190000	48.35
190100	69.91	190100	69.91	190100	48.33
190200	69.85	190200	69.85	190200	48.32
190300	69.8	190300	69.8	190300	48.36
190400	69.73	190400	69.73	190400	48.33
190500	69.71	190500	69.71	190500	48.33
190600	69.63	190600	69.63	190600	48.36
190700	69.59	190700	69.59	190700	48.37
190800	69.47	190800	69.47	190800	48.31
190900	69.44	190900	69.44	190900	48.27
191000	69.39	191000	69.39	191000	48.29
191100	69.37	191100	69.37	191100	48.32
191200	69.3	191200	69.3	191200	48.33
191300	69.17	191300	69.17	191300	48.27
191400	69.02	191400	69.02	191400	48.2
191500	68.92	191500	68.92	191500	48.15
191600	68.8	191600	68.8	191600	48.06
191700	68.69	191700	68.69	191700	48.08
191800	68.61	191800	68.61	191800	48.02
191900	68.59	191900	68.59	191900	48.07
192000	68.54	192000	68.54	192000	48.06
192100	68.47	192100	68.47	192100	48.06
192200	68.41	192200	68.41	192200	48.1
192300	68.43	192300	68.43	192300	48.07
192400	68.39	192400	68.39	192400	48.17
192500	68.37	192500	68.37	192500	48.24
192600	68.42	192600	68.42	192600	48.22
192700	68.37	192700	68.37	192700	48.32
192800	68.36	192800	68.36	192800	48.44
192900	68.38	192900	68.38	192900	48.55
193000	68.33	193000	68.33	193000	48.68
193100	68.31	193100	68.31	193100	48.73
193200	68.28	193200	68.28	193200	48.8
193300	68.26	193300	68.26	193300	48.95
193400	68.29	193400	68.29	193400	49.01
193500	68.23	193500	68.23	193500	49.09
193600	68.19	193600	68.19	193600	49.2
193700	68.15	193700	68.15	193700	49.29
193800	68.14	193800	68.14	193800	49.36
193900	68.17	193900	68.17	193900	49.42
194000	68.11	194000	68.11	194000	49.48
194100	68.02	194100	68.02	194100	49.58
194200	68.02	194200	68.02	194200	49.75
194300	67.94	194300	67.94	194300	49.85
194400	67.81	194400	67.81	194400	49.98
194500	67.88	194500	67.88	194500	50.12
194600	67.84	194600	67.84	194600	50.31
194700	67.83	194700	67.83	194700	50.41
194800	67.85	194800	67.85	194800	50.47
194900	67.88	194900	67.88	194900	50.66
195000	67.9	195000	67.9	195000	50.84
