# Supplementary material for: A pleurocidin analogue with greater conformational flexibility, enhanced antimicrobial potency and in vivo therapeutic efficacy
Source: Commun Biol. 2020 Nov 27;3:697. doi: 10.1038/s42003-020-01420-3 (PMC7699649; doi:10.1038/s42003-020-01420-3)
Supplement: Supplementary file 4 — Supplementary Data 1 [file 42003_2020_1420_MOESM4_ESM.zip › Figure_1/Fig_1C.csv]

Timestep_KR	Total_hbond_KR	Timestep_VA	Total_hbond_VA	Timestep_pleu	Total_hbond_pleu
4900	29.05	4900	28.63	4900	24.68
5000	29.5	5000	28.96	5000	25.04
5100	30.01	5100	29.29	5100	25.36
5200	30.43	5200	29.67	5200	25.69
5300	30.93	5300	29.98	5300	26.04
5400	31.4	5400	30.38	5400	26.34
5500	31.95	5500	30.68	5500	26.64
5600	32.46	5600	31.05	5600	26.9
5700	32.99	5700	31.37	5700	27.16
5800	33.57	5800	31.65	5800	27.42
5900	34.18	5900	31.99	5900	27.62
6000	34.84	6000	32.37	6000	27.87
6100	35.42	6100	32.69	6100	28.13
6200	36	6200	33.01	6200	28.34
6300	36.54	6300	33.41	6300	28.52
6400	37.05	6400	33.69	6400	28.68
6500	37.64	6500	34.05	6500	28.87
6600	38.19	6600	34.37	6600	29.06
6700	38.69	6700	34.69	6700	29.27
6800	39.22	6800	34.93	6800	29.47
6900	39.77	6900	35.18	6900	29.64
7000	40.28	7000	35.38	7000	29.85
7100	40.83	7100	35.58	7100	30.01
7200	41.32	7200	35.78	7200	30.16
7300	41.7	7300	35.98	7300	30.26
7400	42.1	7400	36.2	7400	30.36
7500	42.49	7500	36.52	7500	30.5
7600	42.85	7600	36.81	7600	30.62
7700	43.18	7700	37.08	7700	30.79
7800	43.46	7800	37.49	7800	30.89
7900	43.79	7900	37.8	7900	30.99
8000	44.06	8000	38.14	8000	31.17
8100	44.29	8100	38.47	8100	31.38
8200	44.56	8200	38.8	8200	31.6
8300	44.8	8300	39.06	8300	31.75
8400	45.09	8400	39.35	8400	31.95
8500	45.41	8500	39.65	8500	32.13
8600	45.68	8600	39.93	8600	32.31
8700	45.94	8700	40.18	8700	32.55
8800	46.24	8800	40.46	8800	32.74
8900	46.5	8900	40.82	8900	33
9000	46.87	9000	41.15	9000	33.19
9100	47.27	9100	41.46	9100	33.34
9200	47.62	9200	41.76	9200	33.48
9300	48.02	9300	41.99	9300	33.68
9400	48.38	9400	42.2	9400	33.86
9500	48.68	9500	42.5	9500	34
9600	49	9600	42.67	9600	34.14
9700	49.26	9700	42.92	9700	34.25
9800	49.49	9800	43.04	9800	34.34
9900	49.8	9900	43.13	9900	34.43
10000	50.03	10000	43.22	10000	34.52
10100	50.35	10100	43.24	10100	34.59
10200	50.68	10200	43.33	10200	34.71
10300	50.84	10300	43.4	10300	34.8
10400	51.14	10400	43.42	10400	34.95
10500	51.48	10500	43.52	10500	35.05
10600	51.72	10600	43.58	10600	35.19
10700	51.9	10700	43.66	10700	35.34
10800	52.09	10800	43.73	10800	35.48
10900	52.34	10900	43.81	10900	35.62
11000	52.55	11000	43.85	11000	35.65
11100	52.84	11100	43.85	11100	35.76
11200	52.99	11200	43.91	11200	35.9
11300	53.1	11300	44.03	11300	35.99
11400	53.41	11400	44.08	11400	36.08
11500	53.65	11500	44.1	11500	36.15
11600	53.85	11600	44.14	11600	36.21
11700	54.05	11700	44.19	11700	36.24
11800	54.36	11800	44.22	11800	36.25
11900	54.66	11900	44.25	11900	36.24
12000	54.91	12000	44.24	12000	36.23
12100	55.15	12100	44.29	12100	36.21
12200	55.42	12200	44.31	12200	36.24
12300	55.67	12300	44.4	12300	36.31
12400	55.95	12400	44.39	12400	36.36
12500	56.18	12500	44.42	12500	36.35
12600	56.38	12600	44.48	12600	36.42
12700	56.58	12700	44.56	12700	36.46
12800	56.84	12800	44.6	12800	36.53
12900	57	12900	44.72	12900	36.54
13000	57.21	13000	44.87	13000	36.62
13100	57.36	13100	44.94	13100	36.67
13200	57.52	13200	44.92	13200	36.75
13300	57.72	13300	45.04	13300	36.71
13400	57.87	13400	45.1	13400	36.81
13500	58.03	13500	45.18	13500	36.84
13600	58.24	13600	45.35	13600	36.87
13700	58.5	13700	45.45	13700	36.93
13800	58.68	13800	45.56	13800	36.97
13900	58.9	13900	45.68	13900	36.95
14000	59.01	14000	45.83	14000	36.96
14100	59.14	14100	45.99	14100	36.97
14200	59.34	14200	46.1	14200	36.97
14300	59.49	14300	46.23	14300	36.98
14400	59.69	14400	46.3	14400	37.07
14500	59.77	14500	46.41	14500	37.08
14600	59.88	14600	46.46	14600	37.09
14700	60.03	14700	46.5	14700	37.11
14800	60.13	14800	46.58	14800	37.2
14900	60.23	14900	46.69	14900	37.23
15000	60.42	15000	46.8	15000	37.3
15100	60.46	15100	46.95	15100	37.39
15200	60.7	15200	47.02	15200	37.43
15300	60.8	15300	47.12	15300	37.45
15400	60.92	15400	47.1	15400	37.51
15500	60.94	15500	47.13	15500	37.53
15600	61.04	15600	47.13	15600	37.53
15700	61.13	15700	47.22	15700	37.63
15800	61.11	15800	47.27	15800	37.74
15900	61.1	15900	47.25	15900	37.79
16000	61.03	16000	47.28	16000	37.88
16100	61.04	16100	47.26	16100	37.93
16200	61.07	16200	47.25	16200	38.06
16300	61.05	16300	47.26	16300	38.16
16400	61.07	16400	47.36	16400	38.26
16500	61.01	16500	47.29	16500	38.29
16600	61.13	16600	47.26	16600	38.35
16700	61.25	16700	47.2	16700	38.4
16800	61.33	16800	47.26	16800	38.4
16900	61.37	16900	47.31	16900	38.47
17000	61.49	17000	47.42	17000	38.49
17100	61.58	17100	47.5	17100	38.57
17200	61.71	17200	47.63	17200	38.61
17300	61.87	17300	47.78	17300	38.73
17400	62.02	17400	47.94	17400	38.8
17500	62.22	17500	48.03	17500	38.83
17600	62.4	17600	48.09	17600	38.88
17700	62.58	17700	48.14	17700	38.95
17800	62.66	17800	48.03	17800	39.17
17900	62.79	17900	48.05	17900	39.25
18000	62.94	18000	48.15	18000	39.31
18100	63.09	18100	48.2	18100	39.31
18200	63.26	18200	48.3	18200	39.38
18300	63.31	18300	48.38	18300	39.52
18400	63.5	18400	48.47	18400	39.57
18500	63.62	18500	48.47	18500	39.64
18600	63.76	18600	48.54	18600	39.64
18700	63.95	18700	48.64	18700	39.64
18800	64.12	18800	48.63	18800	39.65
18900	64.29	18900	48.63	18900	39.66
19000	64.4	19000	48.54	19000	39.68
19100	64.52	19100	48.42	19100	39.74
19200	64.6	19200	48.42	19200	39.91
19300	64.67	19300	48.37	19300	39.99
19400	64.78	19400	48.3	19400	40.07
19500	64.96	19500	48.25	19500	40.11
19600	65.05	19600	48.33	19600	40.1
19700	65.14	19700	48.29	19700	40.1
19800	65.36	19800	48.28	19800	40.19
19900	65.54	19900	48.31	19900	40.3
20000	65.77	20000	48.31	20000	40.31
20100	65.91	20100	48.36	20100	40.4
20200	65.99	20200	48.33	20200	40.5
20300	66.25	20300	48.29	20300	40.57
20400	66.33	20400	48.29	20400	40.6
20500	66.46	20500	48.26	20500	40.66
20600	66.57	20600	48.26	20600	40.73
20700	66.67	20700	48.29	20700	40.79
20800	66.78	20800	48.32	20800	40.82
20900	66.86	20900	48.31	20900	40.89
21000	66.97	21000	48.32	21000	40.97
21100	67.14	21100	48.43	21100	40.99
21200	67.34	21200	48.49	21200	40.97
21300	67.5	21300	48.49	21300	40.94
21400	67.5	21400	48.58	21400	41.03
21500	67.7	21500	48.64	21500	41.04
21600	67.88	21600	48.73	21600	41.02
21700	68.01	21700	48.8	21700	41.06
21800	68.1	21800	48.82	21800	41.1
21900	68.21	21900	48.82	21900	41.18
22000	68.21	22000	48.84	22000	41.26
22100	68.32	22100	48.79	22100	41.35
22200	68.44	22200	48.81	22200	41.39
22300	68.52	22300	48.79	22300	41.46
22400	68.56	22400	48.89	22400	41.5
22500	68.68	22500	48.93	22500	41.56
22600	68.72	22600	48.95	22600	41.61
22700	68.8	22700	48.96	22700	41.71
22800	68.93	22800	48.99	22800	41.73
22900	69.13	22900	49.03	22900	41.81
23000	69.34	23000	49.03	23000	41.84
23100	69.59	23100	49.02	23100	41.91
23200	69.71	23200	49.06	23200	41.89
23300	69.84	23300	48.95	23300	41.93
23400	69.99	23400	48.95	23400	41.94
23500	70.11	23500	48.99	23500	41.99
23600	70.19	23600	48.9	23600	42.01
23700	70.2	23700	48.87	23700	41.97
23800	70.23	23800	48.89	23800	42.05
23900	70.29	23900	48.82	23900	42.2
24000	70.37	24000	48.84	24000	42.33
24100	70.47	24100	48.87	24100	42.42
24200	70.57	24200	48.9	24200	42.51
24300	70.71	24300	48.91	24300	42.62
24400	70.86	24400	48.95	24400	42.71
24500	71.11	24500	48.9	24500	42.78
24600	71.23	24600	48.92	24600	42.83
24700	71.36	24700	48.93	24700	42.92
24800	71.45	24800	48.86	24800	43.02
24900	71.69	24900	48.79	24900	43.16
25000	71.74	25000	48.74	25000	43.23
25100	71.94	25100	48.7	25100	43.35
25200	72.13	25200	48.78	25200	43.49
25300	72.26	25300	48.74	25300	43.57
25400	72.45	25400	48.81	25400	43.68
25500	72.61	25500	48.82	25500	43.7
25600	72.62	25600	48.84	25600	43.9
25700	72.75	25700	48.83	25700	44.03
25800	72.95	25800	48.86	25800	44.09
25900	73.07	25900	48.93	25900	44.29
26000	73.22	26000	48.96	26000	44.34
26100	73.38	26100	49.03	26100	44.44
26200	73.45	26200	49.12	26200	44.47
26300	73.63	26300	49.13	26300	44.61
26400	73.78	26400	49.13	26400	44.73
26500	73.97	26500	49.25	26500	44.91
26600	74.02	26600	49.29	26600	45.09
26700	74.08	26700	49.38	26700	45.26
26800	74.14	26800	49.42	26800	45.49
26900	74.18	26900	49.48	26900	45.67
27000	74.24	27000	49.46	27000	45.88
27100	74.3	27100	49.5	27100	45.99
27200	74.28	27200	49.49	27200	46.12
27300	74.32	27300	49.45	27300	46.25
27400	74.34	27400	49.36	27400	46.4
27500	74.38	27500	49.33	27500	46.56
27600	74.37	27600	49.37	27600	46.73
27700	74.43	27700	49.43	27700	46.88
27800	74.59	27800	49.54	27800	46.98
27900	74.72	27900	49.55	27900	47.2
28000	74.81	28000	49.51	28000	47.36
28100	74.91	28100	49.49	28100	47.49
28200	74.98	28200	49.42	28200	47.5
28300	75.19	28300	49.33	28300	47.53
28400	75.18	28400	49.26	28400	47.61
28500	75.22	28500	49.21	28500	47.69
28600	75.25	28600	49.1	28600	47.79
28700	75.29	28700	49.05	28700	47.92
28800	75.32	28800	49.06	28800	48.09
28900	75.32	28900	48.97	28900	48.22
29000	75.4	29000	48.99	29000	48.39
29100	75.46	29100	49.06	29100	48.5
29200	75.51	29200	49.05	29200	48.51
29300	75.54	29300	49.01	29300	48.57
29400	75.6	29400	49.13	29400	48.63
29500	75.65	29500	49.14	29500	48.7
29600	75.72	29600	49.1	29600	48.77
29700	75.79	29700	49.08	29700	48.82
29800	75.75	29800	49.03	29800	48.93
29900	75.69	29900	49.04	29900	49.06
30000	75.65	30000	49.11	30000	49.21
30100	75.7	30100	49.14	30100	49.34
30200	75.7	30200	49.21	30200	49.43
30300	75.62	30300	49.22	30300	49.57
30400	75.69	30400	49.22	30400	49.7
30500	75.65	30500	49.24	30500	49.87
30600	75.66	30600	49.22	30600	49.98
30700	75.74	30700	49.16	30700	50.05
30800	75.68	30800	49.17	30800	50.17
30900	75.71	30900	49.16	30900	50.26
31000	75.71	31000	49.1	31000	50.31
31100	75.65	31100	48.96	31100	50.39
31200	75.57	31200	48.92	31200	50.42
31300	75.55	31300	48.91	31300	50.54
31400	75.55	31400	48.81	31400	50.56
31500	75.47	31500	48.71	31500	50.68
31600	75.4	31600	48.65	31600	50.85
31700	75.37	31700	48.56	31700	50.97
31800	75.19	31800	48.49	31800	51.11
31900	75.09	31900	48.5	31900	51.2
32000	75	32000	48.51	32000	51.23
32100	74.83	32100	48.54	32100	51.35
32200	74.69	32200	48.53	32200	51.41
32300	74.59	32300	48.56	32300	51.44
32400	74.47	32400	48.46	32400	51.48
32500	74.33	32500	48.32	32500	51.54
32600	74.16	32600	48.24	32600	51.49
32700	74	32700	48.21	32700	51.51
32800	73.81	32800	48.13	32800	51.5
32900	73.48	32900	48.09	32900	51.45
33000	73.23	33000	48.13	33000	51.44
33100	73.03	33100	48.13	33100	51.34
33200	72.91	33200	48.14	33200	51.27
33300	72.73	33300	48.2	33300	51.23
33400	72.6	33400	48.04	33400	51.17
33500	72.41	33500	47.9	33500	51.13
33600	72.21	33600	47.81	33600	51.13
33700	72.09	33700	47.81	33700	51.22
33800	72.02	33800	47.78	33800	51.21
33900	71.95	33900	47.85	33900	51.17
34000	71.86	34000	47.73	34000	51.12
34100	71.73	34100	47.65	34100	51.09
34200	71.56	34200	47.59	34200	51.02
34300	71.43	34300	47.53	34300	50.95
34400	71.33	34400	47.52	34400	50.89
34500	71.14	34500	47.54	34500	50.79
34600	71.05	34600	47.59	34600	50.75
34700	70.98	34700	47.5	34700	50.66
34800	70.94	34800	47.38	34800	50.45
34900	70.85	34900	47.39	34900	50.32
35000	70.86	35000	47.39	35000	50.17
35100	70.76	35100	47.32	35100	50.07
35200	70.46	35200	47.28	35200	50
35300	70.37	35300	47.32	35300	49.92
35400	70.31	35400	47.31	35400	49.83
35500	70.18	35500	47.29	35500	49.87
35600	70.25	35600	47.26	35600	49.8
35700	70.15	35700	47.23	35700	49.73
35800	70.05	35800	47.18	35800	49.66
35900	69.99	35900	47.15	35900	49.56
36000	69.94	36000	47.13	36000	49.54
36100	69.87	36100	47.06	36100	49.54
36200	69.84	36200	46.95	36200	49.56
36300	69.77	36300	46.91	36300	49.48
36400	69.67	36400	46.89	36400	49.48
36500	69.57	36500	46.84	36500	49.41
36600	69.62	36600	46.86	36600	49.35
36700	69.65	36700	46.81	36700	49.33
36800	69.7	36800	46.82	36800	49.28
36900	69.75	36900	46.68	36900	49.22
37000	69.75	37000	46.61	37000	49.14
37100	69.73	37100	46.59	37100	49.07
37200	69.75	37200	46.53	37200	49.02
37300	69.79	37300	46.52	37300	48.99
37400	69.85	37400	46.57	37400	48.94
37500	69.75	37500	46.58	37500	49
37600	69.75	37600	46.57	37600	48.94
37700	69.72	37700	46.59	37700	48.85
37800	69.7	37800	46.58	37800	48.75
37900	69.68	37900	46.58	37900	48.57
38000	69.77	38000	46.55	38000	48.45
38100	69.75	38100	46.6	38100	48.4
38200	69.78	38200	46.6	38200	48.35
38300	69.75	38300	46.61	38300	48.3
38400	69.82	38400	46.57	38400	48.22
38500	69.88	38500	46.61	38500	48.08
38600	69.92	38600	46.74	38600	48.02
38700	69.99	38700	46.73	38700	47.92
38800	70.05	38800	46.75	38800	47.72
38900	70.15	38900	46.77	38900	47.53
39000	70.12	39000	46.78	39000	47.36
39100	69.99	39100	46.76	39100	47.18
39200	70.01	39200	46.8	39200	47.05
39300	70.02	39300	46.88	39300	46.88
39400	69.97	39400	46.84	39400	46.76
39500	69.98	39500	46.87	39500	46.66
39600	69.93	39600	46.91	39600	46.73
39700	69.94	39700	46.89	39700	46.76
39800	70.01	39800	47.01	39800	46.64
39900	70.08	39900	47.06	39900	46.44
40000	70.08	40000	47.09	40000	46.29
40100	69.98	40100	47.11	40100	46.16
40200	69.91	40200	47.01	40200	45.98
40300	69.93	40300	47.03	40300	45.79
40400	69.84	40400	47.11	40400	45.6
40500	69.8	40500	47.2	40500	45.4
40600	69.75	40600	47.27	40600	45.27
40700	69.58	40700	47.45	40700	45.17
40800	69.59	40800	47.5	40800	45.02
40900	69.54	40900	47.61	40900	44.94
41000	69.43	41000	47.74	41000	44.95
41100	69.33	41100	47.87	41100	44.93
41200	69.34	41200	48	41200	44.89
41300	69.27	41300	48.08	41300	44.84
41400	69.19	41400	48.14	41400	44.8
41500	69.15	41500	48.26	41500	44.71
41600	69.11	41600	48.32	41600	44.67
41700	69.09	41700	48.42	41700	44.65
41800	69.23	41800	48.52	41800	44.57
41900	69.25	41900	48.61	41900	44.57
42000	69.33	42000	48.7	42000	44.63
42100	69.46	42100	48.71	42100	44.55
42200	69.57	42200	48.76	42200	44.53
42300	69.61	42300	48.74	42300	44.57
42400	69.73	42400	48.81	42400	44.53
42500	69.9	42500	49.04	42500	44.54
42600	70.07	42600	49.14	42600	44.59
42700	70.25	42700	49.27	42700	44.58
42800	70.29	42800	49.37	42800	44.71
42900	70.58	42900	49.39	42900	44.74
43000	70.8	43000	49.42	43000	44.83
43100	70.94	43100	49.55	43100	44.95
43200	71	43200	49.62	43200	45.1
43300	71.13	43300	49.67	43300	45.3
43400	71.29	43400	49.9	43400	45.42
43500	71.5	43500	50.03	43500	45.49
43600	71.66	43600	50.14	43600	45.55
43700	71.81	43700	50.2	43700	45.56
43800	71.93	43800	50.18	43800	45.6
43900	72.07	43900	50.1	43900	45.64
44000	72.29	44000	50.1	44000	45.68
44100	72.42	44100	50.11	44100	45.7
44200	72.65	44200	50.16	44200	45.77
44300	72.73	44300	50.21	44300	45.84
44400	72.81	44400	50.21	44400	45.86
44500	73.04	44500	50.3	44500	45.89
44600	73.19	44600	50.31	44600	45.91
44700	73.24	44700	50.46	44700	45.99
44800	73.33	44800	50.72	44800	46.1
44900	73.36	44900	50.87	44900	46.21
45000	73.39	45000	51.1	45000	46.35
45100	73.46	45100	51.23	45100	46.36
45200	73.7	45200	51.27	45200	46.37
45300	73.92	45300	51.4	45300	46.46
45400	73.91	45400	51.47	45400	46.53
45500	74.01	45500	51.64	45500	46.59
45600	74.09	45600	51.85	45600	46.59
45700	74.16	45700	51.93	45700	46.63
45800	74.18	45800	52.08	45800	46.69
45900	74.23	45900	52.15	45900	46.71
46000	74.28	46000	52.18	46000	46.76
46100	74.25	46100	52.26	46100	46.77
46200	74.36	46200	52.42	46200	46.77
46300	74.41	46300	52.43	46300	46.81
46400	74.53	46400	52.42	46400	46.84
46500	74.7	46500	52.45	46500	46.91
46600	74.68	46600	52.45	46600	46.93
46700	74.67	46700	52.52	46700	46.95
46800	74.59	46800	52.51	46800	46.95
46900	74.65	46900	52.68	46900	46.98
47000	74.69	47000	52.79	47000	46.98
47100	74.69	47100	52.86	47100	47.06
47200	74.71	47200	52.87	47200	47.08
47300	74.71	47300	52.93	47300	47.08
47400	74.77	47400	52.95	47400	47.09
47500	74.89	47500	53.04	47500	47.01
47600	74.91	47600	53.12	47600	46.94
47700	74.92	47700	53.13	47700	46.97
47800	74.9	47800	53.21	47800	46.93
47900	74.9	47900	53.27	47900	47
48000	74.84	48000	53.31	48000	47.08
48100	74.87	48100	53.34	48100	47.05
48200	74.9	48200	53.43	48200	47.08
48300	74.93	48300	53.49	48300	47.12
48400	74.91	48400	53.65	48400	47.13
48500	74.91	48500	53.79	48500	47.18
48600	74.86	48600	53.81	48600	47.14
48700	74.8	48700	53.94	48700	47.08
48800	74.71	48800	54.07	48800	47.12
48900	74.63	48900	54.18	48900	47.17
49000	74.55	49000	54.27	49000	47.18
49100	74.61	49100	54.44	49100	47.24
49200	74.52	49200	54.53	49200	47.31
49300	74.51	49300	54.64	49300	47.35
49400	74.47	49400	54.72	49400	47.45
49500	74.44	49500	54.79	49500	47.51
49600	74.43	49600	54.87	49600	47.52
49700	74.42	49700	55.04	49700	47.53
49800	74.37	49800	55.13	49800	47.63
49900	74.27	49900	55.29	49900	47.74
50000	74.3	50000	55.44	50000	47.89
50100	74.37	50100	55.61	50100	47.94
50200	74.48	50200	55.85	50200	48.04
50300	74.58	50300	56	50300	48.2
50400	74.63	50400	56.11	50400	48.3
50500	74.69	50500	56.2	50500	48.47
50600	74.77	50600	56.35	50600	48.62
50700	74.89	50700	56.38	50700	48.78
50800	74.96	50800	56.47	50800	48.9
50900	74.99	50900	56.53	50900	48.94
51000	75.06	51000	56.63	51000	48.98
51100	75.16	51100	56.69	51100	48.98
51200	75.2	51200	56.65	51200	49.12
51300	75.37	51300	56.65	51300	49.17
51400	75.5	51400	56.78	51400	49.26
51500	75.58	51500	56.88	51500	49.33
51600	75.72	51600	57	51600	49.39
51700	75.85	51700	57.1	51700	49.5
51800	75.83	51800	57.29	51800	49.55
51900	75.92	51900	57.47	51900	49.62
52000	76.06	52000	57.59	52000	49.71
52100	76.22	52100	57.8	52100	49.82
52200	76.32	52200	58.01	52200	49.97
52300	76.47	52300	58.25	52300	50.01
52400	76.49	52400	58.4	52400	50.09
52500	76.54	52500	58.5	52500	50.14
52600	76.65	52600	58.69	52600	50.23
52700	76.69	52700	58.96	52700	50.33
52800	76.85	52800	59.13	52800	50.32
52900	76.89	52900	59.33	52900	50.4
53000	76.93	53000	59.45	53000	50.4
53100	77.05	53100	59.52	53100	50.41
53200	77.25	53200	59.66	53200	50.32
53300	77.38	53300	59.84	53300	50.22
53400	77.45	53400	59.96	53400	50.1
53500	77.51	53500	60.15	53500	50.04
53600	77.64	53600	60.28	53600	50
53700	77.77	53700	60.32	53700	50
53800	77.88	53800	60.43	53800	49.9
53900	77.94	53900	60.53	53900	49.82
54000	77.97	54000	60.69	54000	49.78
54100	78.13	54100	60.79	54100	49.82
54200	78.17	54200	60.82	54200	49.84
54300	78.25	54300	60.95	54300	49.88
54400	78.42	54400	61.05	54400	50.03
54500	78.44	54500	61.07	54500	50.24
54600	78.53	54600	61.14	54600	50.45
54700	78.64	54700	61.16	54700	50.59
54800	78.65	54800	61.07	54800	50.72
54900	78.69	54900	61.01	54900	50.75
55000	78.72	55000	60.97	55000	50.72
55100	78.81	55100	60.97	55100	50.73
55200	78.82	55200	61.01	55200	50.8
55300	78.79	55300	61.01	55300	50.82
55400	78.91	55400	60.95	55400	50.87
55500	78.97	55500	60.92	55500	50.91
55600	78.96	55600	60.85	55600	50.96
55700	78.98	55700	60.95	55700	51.02
55800	79.1	55800	60.9	55800	51.13
55900	79.1	55900	60.88	55900	51.32
56000	79.12	56000	61.01	56000	51.39
56100	79.25	56100	61.1	56100	51.45
56200	79.25	56200	61.08	56200	51.61
56300	79.37	56300	61.16	56300	51.73
56400	79.43	56400	61.33	56400	51.76
56500	79.49	56500	61.45	56500	51.85
56600	79.54	56600	61.6	56600	51.91
56700	79.64	56700	61.69	56700	51.94
56800	79.84	56800	61.85	56800	51.94
56900	79.91	56900	61.93	56900	52
57000	79.99	57000	62.05	57000	52.06
57100	80.1	57100	62.14	57100	52.04
57200	80.13	57200	62.28	57200	52.06
57300	80.23	57300	62.36	57300	52.12
57400	80.2	57400	62.43	57400	52.19
57500	80.22	57500	62.4	57500	52.21
57600	80.26	57600	62.33	57600	52.36
57700	80.36	57700	62.32	57700	52.34
57800	80.48	57800	62.27	57800	52.42
57900	80.6	57900	62.23	57900	52.46
58000	80.79	58000	62.3	58000	52.49
58100	80.87	58100	62.35	58100	52.58
58200	80.98	58200	62.4	58200	52.64
58300	81.12	58300	62.49	58300	52.7
58400	81.25	58400	62.42	58400	52.78
58500	81.34	58500	62.41	58500	52.85
58600	81.52	58600	62.4	58600	52.97
58700	81.63	58700	62.35	58700	53.12
58800	81.75	58800	62.29	58800	53.21
58900	81.95	58900	62.31	58900	53.34
59000	82.18	59000	62.4	59000	53.44
59100	82.42	59100	62.4	59100	53.56
59200	82.61	59200	62.37	59200	53.64
59300	82.78	59300	62.3	59300	53.83
59400	83.03	59400	62.24	59400	53.87
59500	83.26	59500	62.27	59500	53.97
59600	83.41	59600	62.24	59600	54.04
59700	83.59	59700	62.25	59700	54.15
59800	83.84	59800	62.23	59800	54.18
59900	84.02	59900	62.19	59900	54.24
60000	84.17	60000	62.18	60000	54.3
60100	84.31	60100	62.06	60100	54.39
60200	84.48	60200	61.99	60200	54.48
60300	84.6	60300	61.95	60300	54.53
60400	84.72	60400	61.86	60400	54.66
60500	84.88	60500	61.81	60500	54.68
60600	85.05	60600	61.75	60600	54.64
60700	85.28	60700	61.65	60700	54.63
60800	85.5	60800	61.59	60800	54.72
60900	85.69	60900	61.49	60900	54.79
61000	85.86	61000	61.42	61000	54.84
61100	86.03	61100	61.35	61100	54.91
61200	86.23	61200	61.27	61200	54.86
61300	86.37	61300	61.33	61300	54.94
61400	86.48	61400	61.27	61400	54.98
61500	86.54	61500	61.26	61500	55.08
61600	86.6	61600	61.16	61600	55.16
61700	86.66	61700	61.13	61700	55.15
61800	86.71	61800	60.98	61800	55.19
61900	86.81	61900	60.94	61900	55.16
62000	86.83	62000	60.93	62000	55.18
62100	86.84	62100	60.89	62100	55.26
62200	86.86	62200	60.79	62200	55.32
62300	86.86	62300	60.76	62300	55.39
62400	86.95	62400	60.78	62400	55.44
62500	86.94	62500	60.75	62500	55.44
62600	86.97	62600	60.7	62600	55.45
62700	86.96	62700	60.5	62700	55.5
62800	86.9	62800	60.37	62800	55.59
62900	86.9	62900	60.28	62900	55.62
63000	86.88	63000	60.18	63000	55.67
63100	86.82	63100	60.15	63100	55.75
63200	86.82	63200	60.1	63200	55.93
63300	86.85	63300	60.05	63300	56.06
63400	86.87	63400	60.08	63400	56.21
63500	86.96	63500	60.06	63500	56.35
63600	86.94	63600	60.02	63600	56.52
63700	86.9	63700	60.07	63700	56.62
63800	86.97	63800	60.16	63800	56.81
63900	87.02	63900	60.22	63900	56.99
64000	87.06	64000	60.24	64000	57.16
64100	87.08	64100	60.31	64100	57.29
64200	86.98	64200	60.35	64200	57.42
64300	87.03	64300	60.28	64300	57.51
64400	87.1	64400	60.28	64400	57.43
64500	87.22	64500	60.3	64500	57.38
64600	87.24	64600	60.28	64600	57.26
64700	87.29	64700	60.36	64700	57.25
64800	87.41	64800	60.52	64800	57.27
64900	87.45	64900	60.69	64900	57.31
65000	87.55	65000	60.8	65000	57.38
65100	87.59	65100	60.97	65100	57.46
65200	87.68	65200	61.08	65200	57.43
65300	87.71	65300	61.15	65300	57.44
65400	87.72	65400	61.3	65400	57.53
65500	87.85	65500	61.4	65500	57.51
65600	87.95	65600	61.43	65600	57.5
65700	88.16	65700	61.48	65700	57.46
65800	88.28	65800	61.57	65800	57.4
65900	88.49	65900	61.78	65900	57.26
66000	88.64	66000	61.83	66000	57.25
66100	88.84	66100	61.82	66100	57.26
66200	89.03	66200	61.94	66200	57.19
66300	89.07	66300	62.04	66300	57.14
66400	89.14	66400	62.05	66400	57.13
66500	89.25	66500	62.05	66500	57.08
66600	89.37	66600	62.04	66600	57.1
66700	89.44	66700	62.14	66700	57.14
66800	89.49	66800	62.16	66800	57.14
66900	89.66	66900	62.15	66900	57.13
67000	89.72	67000	62.18	67000	57.11
67100	89.77	67100	62.16	67100	57.13
67200	89.91	67200	62.27	67200	57.2
67300	89.88	67300	62.33	67300	57.22
67400	89.99	67400	62.47	67400	57.22
67500	90.1	67500	62.6	67500	57.32
67600	90.17	67600	62.74	67600	57.32
67700	90.21	67700	62.81	67700	57.37
67800	90.29	67800	62.89	67800	57.34
67900	90.24	67900	63.09	67900	57.37
68000	90.18	68000	63.13	68000	57.4
68100	90.24	68100	63.15	68100	57.42
68200	90.18	68200	63.13	68200	57.43
68300	90.13	68300	63.12	68300	57.47
68400	90.1	68400	63.2	68400	57.63
68500	89.98	68500	63.23	68500	57.74
68600	89.89	68600	63.24	68600	57.81
68700	89.81	68700	63.29	68700	57.83
68800	89.76	68800	63.36	68800	57.92
68900	89.66	68900	63.44	68900	58
69000	89.49	69000	63.46	69000	57.99
69100	89.32	69100	63.52	69100	58
69200	89.18	69200	63.61	69200	58.02
69300	89.01	69300	63.69	69300	57.95
69400	88.8	69400	63.77	69400	57.94
69500	88.57	69500	63.8	69500	57.96
69600	88.54	69600	63.84	69600	57.91
69700	88.4	69700	63.8	69700	57.85
69800	88.2	69800	63.82	69800	57.88
69900	88.15	69900	63.78	69900	57.87
70000	88.12	70000	63.71	70000	57.87
70100	88.02	70100	63.85	70100	57.88
70200	87.92	70200	63.88	70200	57.91
70300	87.8	70300	63.94	70300	57.98
70400	87.77	70400	63.96	70400	57.94
70500	87.62	70500	63.87	70500	57.94
70600	87.48	70600	63.93	70600	58.03
70700	87.36	70700	64.04	70700	58
70800	87.25	70800	64.11	70800	58.01
70900	87.15	70900	64.22	70900	58.12
71000	87.1	71000	64.26	71000	58.14
71100	87.03	71100	64.35	71100	58.14
71200	86.9	71200	64.46	71200	58.18
71300	86.82	71300	64.48	71300	58.16
71400	86.74	71400	64.41	71400	58.1
71500	86.72	71500	64.36	71500	58.02
71600	86.61	71600	64.37	71600	57.96
71700	86.57	71700	64.23	71700	57.94
71800	86.57	71800	64.2	71800	57.95
71900	86.44	71900	64.03	71900	57.96
72000	86.35	72000	63.92	72000	57.88
72100	86.18	72100	63.88	72100	57.93
72200	86.1	72200	63.82	72200	57.87
72300	86.04	72300	63.64	72300	57.85
72400	85.96	72400	63.54	72400	57.91
72500	85.82	72500	63.46	72500	58.02
72600	85.62	72600	63.41	72600	58.11
72700	85.53	72700	63.29	72700	58.12
72800	85.52	72800	63.34	72800	58.08
72900	85.39	72900	63.3	72900	58.13
73000	85.34	73000	63.27	73000	58.17
73100	85.25	73100	63.26	73100	58.14
73200	85.14	73200	63.18	73200	58.14
73300	85.05	73300	63.13	73300	58.06
73400	84.93	73400	62.93	73400	58.02
73500	84.72	73500	62.77	73500	57.99
73600	84.65	73600	62.67	73600	57.94
73700	84.65	73700	62.48	73700	57.86
73800	84.48	73800	62.28	73800	57.76
73900	84.35	73900	62.16	73900	57.64
74000	84.28	74000	62.11	74000	57.61
74100	84.16	74100	61.97	74100	57.52
74200	84.22	74200	61.85	74200	57.45
74300	84.21	74300	61.77	74300	57.4
74400	84.05	74400	61.66	74400	57.41
74500	83.85	74500	61.56	74500	57.42
74600	83.75	74600	61.55	74600	57.46
74700	83.58	74700	61.41	74700	57.49
74800	83.53	74800	61.24	74800	57.46
74900	83.52	74900	61.03	74900	57.51
75000	83.41	75000	60.81	75000	57.5
75100	83.42	75100	60.56	75100	57.53
75200	83.36	75200	60.36	75200	57.61
75300	83.38	75300	60.21	75300	57.69
75400	83.38	75400	60.06	75400	57.69
75500	83.31	75500	59.81	75500	57.76
75600	83.29	75600	59.64	75600	57.87
75700	83.18	75700	59.46	75700	57.92
75800	83.06	75800	59.25	75800	58.06
75900	82.89	75900	58.99	75900	58.2
76000	82.73	76000	58.77	76000	58.28
76100	82.52	76100	58.69	76100	58.34
76200	82.37	76200	58.52	76200	58.36
76300	82.23	76300	58.32	76300	58.41
76400	82.22	76400	58.1	76400	58.45
76500	82	76500	57.99	76500	58.48
76600	81.88	76600	57.83	76600	58.48
76700	81.72	76700	57.6	76700	58.49
76800	81.62	76800	57.43	76800	58.52
76900	81.4	76900	57.33	76900	58.5
77000	81.32	77000	57.18	77000	58.45
77100	81.27	77100	57.05	77100	58.43
77200	81.25	77200	56.86	77200	58.45
77300	81.24	77300	56.79	77300	58.38
77400	81.12	77400	56.58	77400	58.39
77500	80.99	77500	56.49	77500	58.31
77600	80.95	77600	56.43	77600	58.3
77700	80.87	77700	56.32	77700	58.36
77800	80.8	77800	56.25	77800	58.42
77900	80.74	77900	56.11	77900	58.42
78000	80.55	78000	55.99	78000	58.42
78100	80.43	78100	55.93	78100	58.45
78200	80.38	78200	55.82	78200	58.47
78300	80.27	78300	55.63	78300	58.38
78400	80.21	78400	55.57	78400	58.17
78500	80.25	78500	55.42	78500	58.07
78600	80.22	78600	55.33	78600	57.98
78700	80.2	78700	55.17	78700	57.97
78800	80.15	78800	55.08	78800	57.88
78900	80.13	78900	54.9	78900	57.81
79000	80.23	79000	54.78	79000	57.86
79100	80.18	79100	54.6	79100	57.82
79200	80.22	79200	54.4	79200	57.76
79300	80.22	79300	54.25	79300	57.74
79400	80.15	79400	54.18	79400	57.69
79500	80.05	79500	54.05	79500	57.64
79600	79.96	79600	53.87	79600	57.65
79700	79.99	79700	53.74	79700	57.64
79800	79.93	79800	53.59	79800	57.57
79900	79.88	79900	53.48	79900	57.64
80000	79.7	80000	53.36	80000	57.66
80100	79.71	80100	53.18	80100	57.7
80200	79.7	80200	53.06	80200	57.68
80300	79.67	80300	52.94	80300	57.67
80400	79.61	80400	52.88	80400	57.67
80500	79.71	80500	52.89	80500	57.7
80600	79.82	80600	52.68	80600	57.71
80700	79.81	80700	52.53	80700	57.81
80800	79.78	80800	52.35	80800	57.77
80900	79.76	80900	52.17	80900	57.7
81000	79.66	81000	52.04	81000	57.74
81100	79.59	81100	51.86	81100	57.78
81200	79.58	81200	51.71	81200	57.87
81300	79.47	81300	51.55	81300	57.93
81400	79.4	81400	51.51	81400	57.96
81500	79.32	81500	51.41	81500	58.01
81600	79.28	81600	51.31	81600	58.06
81700	79.13	81700	51.3	81700	58.17
81800	79.04	81800	51.23	81800	58.2
81900	79.02	81900	51.14	81900	58.3
82000	79.01	82000	51.02	82000	58.37
82100	79.1	82100	50.88	82100	58.2
82200	79.05	82200	50.76	82200	58.18
82300	79.01	82300	50.72	82300	58.17
82400	79.1	82400	50.59	82400	58.14
82500	79.16	82500	50.45	82500	58.19
82600	79.32	82600	50.3	82600	58.16
82700	79.51	82700	50.23	82700	58.12
82800	79.68	82800	50.05	82800	58.08
82900	79.85	82900	49.9	82900	58
83000	79.9	83000	49.84	83000	57.89
83100	79.95	83100	49.67	83100	57.87
83200	79.98	83200	49.57	83200	57.85
83300	79.97	83300	49.48	83300	57.82
83400	80.03	83400	49.42	83400	57.83
83500	80.03	83500	49.37	83500	57.81
83600	80	83600	49.32	83600	57.78
83700	79.93	83700	49.35	83700	57.84
83800	79.92	83800	49.28	83800	57.97
83900	79.97	83900	49.17	83900	58.03
84000	79.95	84000	48.99	84000	58.09
84100	79.94	84100	48.86	84100	58.09
84200	80.01	84200	48.85	84200	58.07
84300	80.04	84300	48.74	84300	58.09
84400	80.09	84400	48.68	84400	58.16
84500	80.11	84500	48.59	84500	58.1
84600	80.09	84600	48.37	84600	58.09
84700	80.19	84700	48.22	84700	58.03
84800	80.17	84800	48.13	84800	58.05
84900	80.23	84900	48.08	84900	58.07
85000	80.22	85000	47.94	85000	58.13
85100	80.2	85100	47.94	85100	58.09
85200	80.22	85200	47.87	85200	58.07
85300	80.14	85300	47.86	85300	58.11
85400	80.17	85400	47.79	85400	58.09
85500	80.23	85500	47.82	85500	57.98
85600	80.23	85600	47.81	85600	57.81
85700	80.25	85700	47.77	85700	57.84
85800	80.31	85800	47.76	85800	57.74
85900	80.4	85900	47.69	85900	57.72
86000	80.46	86000	47.68	86000	57.71
86100	80.54	86100	47.65	86100	57.66
86200	80.63	86200	47.6	86200	57.71
86300	80.77	86300	47.58	86300	57.72
86400	80.77	86400	47.66	86400	57.7
86500	80.9	86500	47.63	86500	57.71
86600	81.01	86600	47.65	86600	57.72
86700	81.13	86700	47.67	86700	57.75
86800	81.18	86800	47.67	86800	57.83
86900	81.27	86900	47.61	86900	57.96
87000	81.34	87000	47.57	87000	58.08
87100	81.42	87100	47.58	87100	58.21
87200	81.46	87200	47.53	87200	58.27
87300	81.55	87300	47.44	87300	58.35
87400	81.65	87400	47.33	87400	58.36
87500	81.65	87500	47.15	87500	58.5
87600	81.68	87600	46.99	87600	58.61
87700	81.77	87700	46.93	87700	58.6
87800	81.8	87800	46.83	87800	58.66
87900	81.91	87900	46.79	87900	58.67
88000	82.08	88000	46.78	88000	58.66
88100	82.17	88100	46.77	88100	58.56
88200	82.25	88200	46.76	88200	58.55
88300	82.33	88300	46.83	88300	58.53
88400	82.42	88400	46.78	88400	58.57
88500	82.52	88500	46.81	88500	58.62
88600	82.61	88600	46.77	88600	58.64
88700	82.7	88700	46.81	88700	58.67
88800	82.85	88800	46.73	88800	58.72
88900	82.88	88900	46.72	88900	58.75
89000	82.89	89000	46.72	89000	58.84
89100	83.07	89100	46.74	89100	58.93
89200	83.22	89200	46.86	89200	59.03
89300	83.35	89300	46.92	89300	59.14
89400	83.5	89400	46.89	89400	59.31
89500	83.7	89500	46.89	89500	59.41
89600	83.74	89600	46.98	89600	59.4
89700	83.8	89700	47.09	89700	59.4
89800	83.91	89800	47.13	89800	59.41
89900	83.91	89900	47.26	89900	59.39
90000	83.98	90000	47.3	90000	59.34
90100	83.91	90100	47.26	90100	59.41
90200	83.87	90200	47.28	90200	59.47
90300	83.84	90300	47.27	90300	59.43
90400	83.88	90400	47.36	90400	59.52
90500	83.76	90500	47.39	90500	59.58
90600	83.67	90600	47.44	90600	59.6
90700	83.68	90700	47.48	90700	59.63
90800	83.69	90800	47.56	90800	59.68
90900	83.7	90900	47.64	90900	59.82
91000	83.74	91000	47.69	91000	59.89
91100	83.78	91100	47.73	91100	60.03
91200	83.89	91200	47.8	91200	60.11
91300	83.97	91300	47.89	91300	60.2
91400	84.1	91400	47.91	91400	60.36
91500	84.13	91500	47.94	91500	60.51
91600	84.22	91600	47.95	91600	60.62
91700	84.28	91700	48	91700	60.65
91800	84.27	91800	48.03	91800	60.66
91900	84.23	91900	48.11	91900	60.6
92000	84.19	92000	48.14	92000	60.6
92100	84.13	92100	48.15	92100	60.78
92200	84.08	92200	48.25	92200	60.82
92300	84.02	92300	48.33	92300	60.89
92400	83.87	92400	48.44	92400	60.98
92500	83.77	92500	48.52	92500	61.01
92600	83.66	92600	48.55	92600	61.05
92700	83.49	92700	48.66	92700	61.06
92800	83.25	92800	48.8	92800	61.12
92900	83.08	92900	48.89	92900	61.18
93000	82.98	93000	49	93000	61.24
93100	82.9	93100	49.19	93100	61.3
93200	82.75	93200	49.26	93200	61.34
93300	82.63	93300	49.29	93300	61.46
93400	82.5	93400	49.4	93400	61.51
93500	82.46	93500	49.52	93500	61.6
93600	82.4	93600	49.64	93600	61.64
93700	82.4	93700	49.7	93700	61.64
93800	82.42	93800	49.81	93800	61.67
93900	82.34	93900	49.94	93900	61.7
94000	82.38	94000	50.11	94000	61.68
94100	82.36	94100	50.18	94100	61.78
94200	82.22	94200	50.25	94200	61.87
94300	82.16	94300	50.44	94300	61.82
94400	82.12	94400	50.57	94400	61.71
94500	82.12	94500	50.67	94500	61.78
94600	82.22	94600	50.79	94600	61.87
94700	82.21	94700	50.95	94700	61.92
94800	82.12	94800	51.05	94800	61.96
94900	82.04	94900	51.17	94900	61.89
95000	82.09	95000	51.31	95000	61.86
95100	81.97	95100	51.41	95100	61.9
95200	81.87	95200	51.53	95200	61.92
95300	81.83	95300	51.52	95300	61.9
95400	81.74	95400	51.62	95400	61.98
95500	81.54	95500	51.66	95500	62.12
95600	81.45	95600	51.7	95600	62.24
95700	81.38	95700	51.77	95700	62.22
95800	81.27	95800	51.91	95800	62.25
95900	81.14	95900	52.08	95900	62.24
96000	81.05	96000	52.15	96000	62.17
96100	81	96100	52.16	96100	62.14
96200	80.92	96200	52.19	96200	62.11
96300	80.81	96300	52.35	96300	62.14
96400	80.74	96400	52.38	96400	62.27
96500	80.73	96500	52.49	96500	62.28
96600	80.55	96600	52.61	96600	62.43
96700	80.35	96700	52.7	96700	62.55
96800	80.23	96800	52.8	96800	62.52
96900	80.08	96900	52.98	96900	62.45
97000	79.96	97000	53.09	97000	62.42
97100	79.77	97100	53.22	97100	62.4
97200	79.54	97200	53.33	97200	62.37
97300	79.33	97300	53.37	97300	62.38
97400	79.17	97400	53.47	97400	62.38
97500	79.18	97500	53.64	97500	62.34
97600	79.09	97600	53.81	97600	62.31
97700	78.98	97700	53.92	97700	62.33
97800	78.91	97800	54.05	97800	62.27
97900	78.75	97900	54.06	97900	62.27
98000	78.61	98000	54.16	98000	62.23
98100	78.47	98100	54.23	98100	62.29
98200	78.41	98200	54.32	98200	62.32
98300	78.35	98300	54.3	98300	62.43
98400	78.3	98400	54.28	98400	62.48
98500	78.22	98500	54.29	98500	62.52
98600	78.22	98600	54.32	98600	62.59
98700	78.21	98700	54.3	98700	62.61
98800	78.16	98800	54.36	98800	62.61
98900	78.11	98900	54.4	98900	62.58
99000	78.03	99000	54.32	99000	62.48
99100	77.94	99100	54.32	99100	62.47
99200	77.82	99200	54.3	99200	62.45
99300	77.74	99300	54.33	99300	62.42
99400	77.61	99400	54.38	99400	62.33
99500	77.56	99500	54.54	99500	62.3
99600	77.64	99600	54.65	99600	62.37
99700	77.55	99700	54.74	99700	62.39
99800	77.48	99800	54.83	99800	62.43
99900	77.49	99900	54.9	99900	62.43
100000	77.54	100000	55	100000	62.41
100100	77.7	100100	55.19	100100	62.32
100200	77.76	100200	55.33	100200	62.3
100300	77.86	100300	55.45	100300	62.33
100400	77.83	100400	55.49	100400	62.3
100500	77.91	100500	55.58	100500	62.29
100600	77.93	100600	55.77	100600	62.26
100700	77.87	100700	55.9	100700	62.26
100800	77.88	100800	56.05	100800	62.26
100900	77.91	100900	56.12	100900	62.25
101000	77.93	101000	56.24	101000	62.2
101100	77.95	101100	56.35	101100	62.11
101200	77.93	101200	56.46	101200	62.05
101300	77.96	101300	56.46	101300	62
101400	77.95	101400	56.61	101400	61.99
101500	77.99	101500	56.71	101500	61.93
101600	77.98	101600	56.88	101600	61.93
101700	78.02	101700	57	101700	61.81
101800	78.11	101800	57.15	101800	61.88
101900	78.25	101900	57.31	101900	61.91
102000	78.38	102000	57.51	102000	61.95
102100	78.57	102100	57.7	102100	61.87
102200	78.69	102200	57.81	102200	61.88
102300	78.77	102300	57.88	102300	61.86
102400	78.82	102400	58.01	102400	61.86
102500	78.93	102500	58.12	102500	61.81
102600	79.11	102600	58.2	102600	61.73
102700	79.23	102700	58.32	102700	61.78
102800	79.33	102800	58.44	102800	61.77
102900	79.5	102900	58.57	102900	61.78
103000	79.59	103000	58.68	103000	61.74
103100	79.7	103100	58.75	103100	61.72
103200	79.89	103200	58.99	103200	61.73
103300	80.03	103300	59.15	103300	61.69
103400	80.18	103400	59.3	103400	61.76
103500	80.37	103500	59.42	103500	61.8
103600	80.5	103600	59.56	103600	61.93
103700	80.6	103700	59.74	103700	61.91
103800	80.77	103800	59.88	103800	61.91
103900	80.98	103900	60.06	103900	61.88
104000	81	104000	60.13	104000	61.82
104100	81.11	104100	60.36	104100	61.81
104200	81.21	104200	60.5	104200	61.82
104300	81.24	104300	60.59	104300	61.9
104400	81.28	104400	60.71	104400	62.07
104500	81.23	104500	60.86	104500	62.11
104600	81.11	104600	61.11	104600	62.08
104700	81.1	104700	61.27	104700	62.07
104800	81.15	104800	61.36	104800	61.99
104900	81.15	104900	61.46	104900	62.04
105000	81.12	105000	61.64	105000	62.08
105100	81.13	105100	61.76	105100	62.11
105200	81.09	105200	61.87	105200	62.14
105300	81.06	105300	61.99	105300	62.15
105400	81.06	105400	62.07	105400	62.09
105500	81.1	105500	62.24	105500	62.06
105600	81.12	105600	62.4	105600	62.05
105700	81.24	105700	62.47	105700	62.09
105800	81.29	105800	62.61	105800	62.12
105900	81.46	105900	62.69	105900	62.09
106000	81.58	106000	62.81	106000	62.08
106100	81.6	106100	62.92	106100	62.13
106200	81.59	106200	63.04	106200	62.12
106300	81.67	106300	63.04	106300	62.01
106400	81.67	106400	63.14	106400	61.85
106500	81.6	106500	63.2	106500	61.77
106600	81.62	106600	63.14	106600	61.55
106700	81.72	106700	63.13	106700	61.37
106800	81.78	106800	63.19	106800	61.34
106900	81.82	106900	63.15	106900	61.23
107000	81.8	107000	63.13	107000	61.19
107100	81.8	107100	63.2	107100	61.03
107200	81.83	107200	63.23	107200	60.94
107300	81.93	107300	63.23	107300	60.9
107400	81.99	107400	63.29	107400	60.94
107500	82.02	107500	63.3	107500	60.87
107600	82.1	107600	63.32	107600	60.79
107700	82.17	107700	63.35	107700	60.7
107800	82.14	107800	63.41	107800	60.74
107900	82.26	107900	63.57	107900	60.73
108000	82.4	108000	63.7	108000	60.73
108100	82.48	108100	63.71	108100	60.67
108200	82.46	108200	63.79	108200	60.61
108300	82.47	108300	63.97	108300	60.51
108400	82.41	108400	64.1	108400	60.43
108500	82.44	108500	64.22	108500	60.32
108600	82.32	108600	64.4	108600	60.26
108700	82.3	108700	64.64	108700	60.24
108800	82.25	108800	64.79	108800	60.19
108900	82.25	108900	65.01	108900	60.18
109000	82.32	109000	65.2	109000	60.12
109100	82.29	109100	65.38	109100	60.05
109200	82.38	109200	65.53	109200	60.04
109300	82.48	109300	65.68	109300	60.02
109400	82.54	109400	65.81	109400	60.05
109500	82.55	109500	65.82	109500	60.01
109600	82.56	109600	65.86	109600	59.92
109700	82.68	109700	65.95	109700	59.92
109800	82.69	109800	66.12	109800	59.86
109900	82.7	109900	66.13	109900	59.81
110000	82.64	110000	66.21	110000	59.86
110100	82.58	110100	66.3	110100	59.88
110200	82.54	110200	66.35	110200	59.83
110300	82.5	110300	66.47	110300	59.72
110400	82.51	110400	66.56	110400	59.63
110500	82.56	110500	66.63	110500	59.57
110600	82.58	110600	66.72	110600	59.6
110700	82.63	110700	66.83	110700	59.54
110800	82.63	110800	66.88	110800	59.49
110900	82.64	110900	66.97	110900	59.36
111000	82.62	111000	67.07	111000	59.33
111100	82.57	111100	67.16	111100	59.31
111200	82.48	111200	67.15	111200	59.28
111300	82.37	111300	67.25	111300	59.27
111400	82.3	111400	67.31	111400	59.23
111500	82.29	111500	67.34	111500	59.18
111600	82.3	111600	67.36	111600	59.13
111700	82.35	111700	67.46	111700	59.18
111800	82.39	111800	67.48	111800	59.13
111900	82.34	111900	67.49	111900	59.15
112000	82.32	112000	67.46	112000	59.15
112100	82.23	112100	67.49	112100	59.25
112200	82.26	112200	67.52	112200	59.25
112300	82.28	112300	67.59	112300	59.24
112400	82.3	112400	67.62	112400	59.15
112500	82.32	112500	67.71	112500	59.18
112600	82.23	112600	67.84	112600	59.17
112700	82.25	112700	67.85	112700	59.12
112800	82.33	112800	67.84	112800	59.11
112900	82.25	112900	67.84	112900	59.09
113000	82.16	113000	67.76	113000	59.18
113100	82.09	113100	67.66	113100	59.17
113200	82.02	113200	67.54	113200	59.12
113300	81.99	113300	67.41	113300	59.02
113400	81.88	113400	67.29	113400	58.89
113500	81.72	113500	67.23	113500	58.78
113600	81.71	113600	67.23	113600	58.58
113700	81.72	113700	67.16	113700	58.61
113800	81.71	113800	67.12	113800	58.57
113900	81.57	113900	67.03	113900	58.57
114000	81.66	114000	66.95	114000	58.6
114100	81.72	114100	66.9	114100	58.52
114200	81.81	114200	66.87	114200	58.44
114300	81.93	114300	66.84	114300	58.42
114400	81.99	114400	66.71	114400	58.35
114500	82.11	114500	66.64	114500	58.41
114600	82.15	114600	66.47	114600	58.49
114700	82.12	114700	66.29	114700	58.51
114800	82.19	114800	66.26	114800	58.59
114900	82.25	114900	66.16	114900	58.57
115000	82.26	115000	66.04	115000	58.61
115100	82.29	115100	65.97	115100	58.63
115200	82.35	115200	65.89	115200	58.61
115300	82.4	115300	65.87	115300	58.57
115400	82.41	115400	65.86	115400	58.51
115500	82.49	115500	65.78	115500	58.49
115600	82.5	115600	65.71	115600	58.47
115700	82.41	115700	65.68	115700	58.38
115800	82.44	115800	65.55	115800	58.26
115900	82.33	115900	65.48	115900	58.33
116000	82.26	116000	65.44	116000	58.43
116100	82.22	116100	65.37	116100	58.47
116200	82.16	116200	65.37	116200	58.51
116300	82.11	116300	65.3	116300	58.64
116400	82.06	116400	65.18	116400	58.67
116500	81.97	116500	65.15	116500	58.8
116600	81.99	116600	65.17	116600	58.96
116700	81.9	116700	65.17	116700	59.03
116800	81.87	116800	65.1	116800	59.1
116900	81.9	116900	65.03	116900	59.26
117000	81.93	117000	65.03	117000	59.38
117100	82.01	117100	64.93	117100	59.56
117200	82.09	117200	64.89	117200	59.66
117300	82.13	117300	64.96	117300	59.74
117400	82.22	117400	65	117400	59.76
117500	82.36	117500	65.02	117500	59.86
117600	82.43	117600	64.98	117600	59.98
117700	82.37	117700	65.01	117700	60.02
117800	82.45	117800	64.98	117800	60
117900	82.36	117900	64.88	117900	60.07
118000	82.35	118000	64.75	118000	60.11
118100	82.44	118100	64.71	118100	60.26
118200	82.53	118200	64.57	118200	60.39
118300	82.57	118300	64.51	118300	60.55
118400	82.63	118400	64.43	118400	60.68
118500	82.62	118500	64.35	118500	60.74
118600	82.72	118600	64.22	118600	60.82
118700	82.68	118700	64.06	118700	60.9
118800	82.74	118800	63.92	118800	61
118900	82.69	118900	63.71	118900	61.06
119000	82.67	119000	63.57	119000	61.15
119100	82.64	119100	63.39	119100	61.18
119200	82.57	119200	63.2	119200	61.2
119300	82.5	119300	62.99	119300	61.28
119400	82.59	119400	62.85	119400	61.24
119500	82.57	119500	62.65	119500	61.3
119600	82.59	119600	62.51	119600	61.33
119700	82.56	119700	62.25	119700	61.38
119800	82.59	119800	62.05	119800	61.4
119900	82.61	119900	61.88	119900	61.44
120000	82.68	120000	61.75	120000	61.38
120100	82.61	120100	61.54	120100	61.36
120200	82.62	120200	61.42	120200	61.41
120300	82.59	120300	61.35	120300	61.45
120400	82.49	120400	61.26	120400	61.51
120500	82.44	120500	61.14	120500	61.46
120600	82.38	120600	60.99	120600	61.36
120700	82.38	120700	60.79	120700	61.27
120800	82.38	120800	60.7	120800	61.22
120900	82.35	120900	60.68	120900	61.18
121000	82.39	121000	60.6	121000	61.1
121100	82.41	121100	60.49	121100	61.04
121200	82.42	121200	60.52	121200	61.02
121300	82.4	121300	60.48	121300	60.95
121400	82.48	121400	60.39	121400	60.87
121500	82.55	121500	60.37	121500	60.8
121600	82.64	121600	60.36	121600	60.71
121700	82.59	121700	60.32	121700	60.65
121800	82.55	121800	60.28	121800	60.61
121900	82.57	121900	60.26	121900	60.61
122000	82.59	122000	60.24	122000	60.59
122100	82.54	122100	60.17	122100	60.55
122200	82.53	122200	60.13	122200	60.51
122300	82.46	122300	60.09	122300	60.44
122400	82.55	122400	60.02	122400	60.33
122500	82.62	122500	59.92	122500	60.24
122600	82.64	122600	59.91	122600	60.22
122700	82.63	122700	59.8	122700	60.23
122800	82.64	122800	59.8	122800	60.26
122900	82.72	122900	59.69	122900	60.27
123000	82.81	123000	59.74	123000	60.22
123100	82.91	123100	59.81	123100	60.19
123200	82.94	123200	59.81	123200	60.25
123300	83.02	123300	59.92	123300	60.35
123400	83.22	123400	60.03	123400	60.35
123500	83.36	123500	59.99	123500	60.38
123600	83.39	123600	59.9	123600	60.44
123700	83.29	123700	59.91	123700	60.43
123800	83.3	123800	59.96	123800	60.4
123900	83.34	123900	59.98	123900	60.47
124000	83.28	124000	60.05	124000	60.46
124100	83.09	124100	60.09	124100	60.45
124200	82.91	124200	60.15	124200	60.5
124300	82.74	124300	60.19	124300	60.48
124400	82.56	124400	60.36	124400	60.44
124500	82.49	124500	60.48	124500	60.32
124600	82.48	124600	60.6	124600	60.21
124700	82.5	124700	60.88	124700	60.16
124800	82.43	124800	60.95	124800	60.07
124900	82.29	124900	61.03	124900	60.02
125000	82.24	125000	61.12	125000	59.94
125100	82.28	125100	61.06	125100	59.9
125200	82.22	125200	61.05	125200	59.86
125300	82.26	125300	61.12	125300	59.8
125400	82.27	125400	61.09	125400	59.76
125500	82.28	125500	61.08	125500	59.63
125600	82.36	125600	61.14	125600	59.61
125700	82.33	125700	61.25	125700	59.52
125800	82.29	125800	61.31	125800	59.49
125900	82.25	125900	61.36	125900	59.37
126000	82.25	126000	61.4	126000	59.2
126100	82.21	126100	61.5	126100	59.08
126200	82.22	126200	61.5	126200	58.99
126300	82.22	126300	61.56	126300	58.9
126400	82.31	126400	61.67	126400	58.96
126500	82.38	126500	61.65	126500	58.9
126600	82.4	126600	61.68	126600	58.81
126700	82.61	126700	61.66	126700	58.8
126800	82.65	126800	61.62	126800	58.82
126900	82.67	126900	61.67	126900	58.74
127000	82.79	127000	61.67	127000	58.67
127100	82.82	127100	61.64	127100	58.59
127200	82.84	127200	61.66	127200	58.59
127300	82.81	127300	61.64	127300	58.62
127400	82.87	127400	61.57	127400	58.6
127500	82.74	127500	61.56	127500	58.55
127600	82.72	127600	61.52	127600	58.51
127700	82.75	127700	61.47	127700	58.52
127800	82.69	127800	61.41	127800	58.49
127900	82.68	127900	61.29	127900	58.4
128000	82.61	128000	61.2	128000	58.33
128100	82.49	128100	61.26	128100	58.25
128200	82.45	128200	61.34	128200	58.08
128300	82.45	128300	61.26	128300	57.93
128400	82.47	128400	61.27	128400	57.82
128500	82.39	128500	61.27	128500	57.77
128600	82.35	128600	61.3	128600	57.72
128700	82.42	128700	61.35	128700	57.66
128800	82.44	128800	61.39	128800	57.61
128900	82.54	128900	61.43	128900	57.53
129000	82.58	129000	61.5	129000	57.56
129100	82.7	129100	61.56	129100	57.62
129200	82.78	129200	61.65	129200	57.67
129300	82.76	129300	61.71	129300	57.64
129400	82.71	129400	61.71	129400	57.6
129500	82.74	129500	61.84	129500	57.65
129600	82.65	129600	61.92	129600	57.78
129700	82.61	129700	62.06	129700	57.78
129800	82.58	129800	62.11	129800	57.86
129900	82.6	129900	62.17	129900	57.91
130000	82.66	130000	62.19	130000	57.96
130100	82.77	130100	62.27	130100	58.01
130200	82.85	130200	62.3	130200	58.1
130300	82.92	130300	62.28	130300	58.17
130400	83.08	130400	62.27	130400	58.2
130500	83.16	130500	62.27	130500	58.29
130600	83.18	130600	62.32	130600	58.32
130700	83.18	130700	62.43	130700	58.45
130800	83.18	130800	62.41	130800	58.49
130900	83.24	130900	62.35	130900	58.54
131000	83.41	131000	62.3	131000	58.63
131100	83.47	131100	62.33	131100	58.66
131200	83.46	131200	62.28	131200	58.64
131300	83.52	131300	62.28	131300	58.67
131400	83.5	131400	62.3	131400	58.72
131500	83.39	131500	62.27	131500	58.77
131600	83.3	131600	62.25	131600	58.83
131700	83.37	131700	62.16	131700	58.88
131800	83.3	131800	62.21	131800	58.96
131900	83.28	131900	62.23	131900	59
132000	83.2	132000	62.25	132000	59.02
132100	83.15	132100	62.24	132100	58.99
132200	83.18	132200	62.27	132200	59.02
132300	83.19	132300	62.26	132300	59.1
132400	83.16	132400	62.22	132400	59.26
132500	83.13	132500	62.21	132500	59.28
132600	83.14	132600	62.18	132600	59.32
132700	83.1	132700	62.23	132700	59.29
132800	83.01	132800	62.11	132800	59.17
132900	82.96	132900	62.17	132900	59.16
133000	82.92	133000	62.1	133000	59.13
133100	82.86	133100	62.07	133100	59.12
133200	82.82	133200	62.07	133200	59.04
133300	82.72	133300	61.92	133300	59.02
133400	82.57	133400	61.84	133400	59.1
133500	82.58	133500	61.84	133500	59.12
133600	82.58	133600	61.78	133600	59.12
133700	82.67	133700	61.7	133700	59.21
133800	82.67	133800	61.59	133800	59.29
133900	82.72	133900	61.55	133900	59.27
134000	82.74	134000	61.51	134000	59.29
134100	82.93	134100	61.45	134100	59.3
134200	83.07	134200	61.28	134200	59.31
134300	83.22	134300	61.18	134300	59.33
134400	83.43	134400	61.03	134400	59.32
134500	83.48	134500	60.83	134500	59.29
134600	83.51	134600	60.74	134600	59.25
134700	83.5	134700	60.59	134700	59.24
134800	83.53	134800	60.53	134800	59.29
134900	83.6	134900	60.51	134900	59.37
135000	83.71	135000	60.5	135000	59.4
135100	83.76	135100	60.55	135100	59.34
135200	83.95	135200	60.65	135200	59.4
135300	83.97	135300	60.62	135300	59.41
135400	84.03	135400	60.7	135400	59.46
135500	84.05	135500	60.73	135500	59.6
135600	83.99	135600	60.7	135600	59.66
135700	84.05	135700	60.61	135700	59.82
135800	84	135800	60.61	135800	59.87
135900	84.04	135900	60.55	135900	59.89
136000	84.05	136000	60.55	136000	59.98
136100	84.1	136100	60.5	136100	60.12
136200	84.1	136200	60.5	136200	60.26
136300	84.02	136300	60.42	136300	60.31
136400	83.93	136400	60.39	136400	60.29
136500	83.98	136500	60.33	136500	60.32
136600	83.93	136600	60.25	136600	60.34
136700	83.77	136700	60.19	136700	60.39
136800	83.8	136800	60.19	136800	60.39
136900	83.77	136900	60.11	136900	60.43
137000	83.68	137000	60.07	137000	60.47
137100	83.64	137100	60.09	137100	60.54
137200	83.64	137200	60	137200	60.58
137300	83.64	137300	59.95	137300	60.58
137400	83.57	137400	59.97	137400	60.68
137500	83.55	137500	59.85	137500	60.74
137600	83.49	137600	59.78	137600	60.82
137700	83.5	137700	59.7	137700	60.92
137800	83.58	137800	59.67	137800	61.03
137900	83.7	137900	59.69	137900	61.17
138000	83.8	138000	59.68	138000	61.31
138100	83.94	138100	59.56	138100	61.45
138200	84	138200	59.42	138200	61.63
138300	84.06	138300	59.36	138300	61.77
138400	84.12	138400	59.34	138400	61.92
138500	84.23	138500	59.32	138500	62.04
138600	84.17	138600	59.27	138600	62.2
138700	84.21	138700	59.2	138700	62.27
138800	84.2	138800	59.19	138800	62.4
138900	84.2	138900	59.2	138900	62.52
139000	84.26	139000	59.1	139000	62.59
139100	84.24	139100	59.14	139100	62.6
139200	84.2	139200	59.17	139200	62.62
139300	84.23	139300	59.16	139300	62.64
139400	84.4	139400	59.25	139400	62.75
139500	84.43	139500	59.27	139500	62.82
139600	84.57	139600	59.25	139600	62.83
139700	84.68	139700	59.29	139700	62.92
139800	84.76	139800	59.32	139800	62.98
139900	84.82	139900	59.38	139900	63.07
140000	84.8	140000	59.42	140000	63.19
140100	84.82	140100	59.36	140100	63.26
140200	84.92	140200	59.32	140200	63.19
140300	84.95	140300	59.28	140300	63.27
140400	84.98	140400	59.25	140400	63.37
140500	84.98	140500	59.25	140500	63.44
140600	85.09	140600	59.19	140600	63.61
140700	85.23	140700	59.05	140700	63.69
140800	85.31	140800	59	140800	63.9
140900	85.39	140900	58.98	140900	64.06
141000	85.33	141000	58.91	141000	64.19
141100	85.38	141100	58.94	141100	64.4
141200	85.52	141200	58.91	141200	64.57
141300	85.68	141300	58.82	141300	64.7
141400	85.76	141400	58.8	141400	64.84
141500	85.89	141500	58.78	141500	64.99
141600	85.99	141600	58.8	141600	65.17
141700	86.03	141700	58.89	141700	65.37
141800	86.24	141800	58.93	141800	65.49
141900	86.36	141900	58.91	141900	65.61
142000	86.54	142000	59.01	142000	65.75
142100	86.74	142100	59.09	142100	65.9
142200	86.81	142200	59.11	142200	66.07
142300	86.98	142300	59.18	142300	66.21
142400	87.01	142400	59.26	142400	66.41
142500	87.09	142500	59.32	142500	66.62
142600	87.13	142600	59.32	142600	66.82
142700	87.11	142700	59.31	142700	67.11
142800	87.15	142800	59.38	142800	67.39
142900	87.1	142900	59.41	142900	67.58
143000	87.14	143000	59.38	143000	67.81
143100	87.17	143100	59.33	143100	68.05
143200	87.28	143200	59.31	143200	68.22
143300	87.45	143300	59.42	143300	68.36
143400	87.61	143400	59.41	143400	68.51
143500	87.61	143500	59.34	143500	68.67
143600	87.55	143600	59.37	143600	68.84
143700	87.54	143700	59.33	143700	68.99
143800	87.53	143800	59.36	143800	69.13
143900	87.61	143900	59.3	143900	69.27
144000	87.65	144000	59.32	144000	69.35
144100	87.65	144100	59.3	144100	69.51
144200	87.71	144200	59.36	144200	69.57
144300	87.67	144300	59.45	144300	69.71
144400	87.68	144400	59.47	144400	69.91
144500	87.77	144500	59.6	144500	70
144600	87.8	144600	59.6	144600	70.18
144700	87.95	144700	59.59	144700	70.34
144800	88.07	144800	59.58	144800	70.48
144900	88.26	144900	59.59	144900	70.59
145000	88.4	145000	59.58	145000	70.76
145100	88.52	145100	59.58	145100	71.02
145200	88.57	145200	59.56	145200	71.07
145300	88.76	145300	59.55	145300	71.21
145400	88.93	145400	59.55	145400	71.3
145500	89.06	145500	59.58	145500	71.4
145600	89.26	145600	59.58	145600	71.56
145700	89.4	145700	59.59	145700	71.6
145800	89.69	145800	59.55	145800	71.75
145900	89.89	145900	59.55	145900	71.87
146000	90.01	146000	59.56	146000	72
146100	90.16	146100	59.64	146100	72.05
146200	90.36	146200	59.69	146200	72.08
146300	90.63	146300	59.73	146300	72.19
146400	90.91	146400	59.77	146400	72.31
146500	91.08	146500	59.85	146500	72.44
146600	91.34	146600	60.02	146600	72.62
146700	91.56	146700	60.11	146700	72.67
146800	91.63	146800	60.15	146800	72.76
146900	91.83	146900	60.25	146900	72.94
147000	92.04	147000	60.27	147000	73.12
147100	92.2	147100	60.32	147100	73.24
147200	92.35	147200	60.47	147200	73.27
147300	92.53	147300	60.55	147300	73.33
147400	92.68	147400	60.63	147400	73.36
147500	92.85	147500	60.82	147500	73.37
147600	93.07	147600	60.98	147600	73.36
147700	93.25	147700	61.15	147700	73.45
147800	93.3	147800	61.19	147800	73.56
147900	93.43	147900	61.31	147900	73.61
148000	93.57	148000	61.45	148000	73.65
148100	93.67	148100	61.51	148100	73.66
148200	93.7	148200	61.72	148200	73.77
148300	93.71	148300	61.9	148300	73.91
148400	93.77	148400	61.98	148400	74.04
148500	93.75	148500	62.13	148500	74.12
148600	93.94	148600	62.26	148600	74.18
148700	94.04	148700	62.37	148700	74.3
148800	94.17	148800	62.43	148800	74.36
148900	94.39	148900	62.49	148900	74.54
149000	94.44	149000	62.59	149000	74.67
149100	94.7	149100	62.63	149100	74.83
149200	94.89	149200	62.57	149200	74.91
149300	95.13	149300	62.62	149300	74.97
149400	95.19	149400	62.61	149400	75.09
149500	95.36	149500	62.64	149500	75.1
149600	95.46	149600	62.72	149600	75.2
149700	95.61	149700	62.67	149700	75.24
149800	95.75	149800	62.71	149800	75.32
149900	95.85	149900	62.75	149900	75.33
150000	96.03	150000	62.79	150000	75.35
150100	96.19	150100	62.89	150100	75.39
150200	96.23	150200	63.04	150200	75.46
150300	96.42	150300	63.08	150300	75.48
150400	96.59	150400	63.15	150400	75.53
150500	96.72	150500	63.24	150500	75.58
150600	96.84	150600	63.23	150600	75.61
150700	96.91	150700	63.36	150700	75.66
150800	97.09	150800	63.54	150800	75.74
150900	97.23	150900	63.63	150900	75.83
151000	97.39	151000	63.69	151000	75.86
151100	97.53	151100	63.71	151100	75.9
151200	97.63	151200	63.77	151200	75.99
151300	97.74	151300	63.75	151300	76.07
151400	97.88	151400	63.77	151400	76.12
151500	98.02	151500	63.73	151500	76.17
151600	98.14	151600	63.65	151600	76.2
151700	98.24	151700	63.55	151700	76.06
151800	98.27	151800	63.46	151800	76
151900	98.36	151900	63.36	151900	75.97
152000	98.42	152000	63.2	152000	75.93
152100	98.5	152100	63.11	152100	75.87
152200	98.51	152200	63.02	152200	75.84
152300	98.64	152300	62.85	152300	75.82
152400	98.78	152400	62.78	152400	75.82
152500	98.86	152500	62.72	152500	75.8
152600	98.93	152600	62.58	152600	75.74
152700	99.06	152700	62.47	152700	75.58
152800	99.16	152800	62.38	152800	75.49
152900	99.28	152900	62.29	152900	75.45
153000	99.34	153000	62.23	153000	75.39
153100	99.37	153100	62.17	153100	75.37
153200	99.36	153200	62.09	153200	75.31
153300	99.44	153300	61.97	153300	75.28
153400	99.47	153400	61.99	153400	75.2
153500	99.54	153500	62.02	153500	75.14
153600	99.66	153600	62.03	153600	75.16
153700	99.7	153700	62.09	153700	75.09
153800	99.72	153800	62.04	153800	75
153900	99.73	153900	62.03	153900	74.96
154000	99.78	154000	62.01	154000	75
154100	99.87	154100	61.95	154100	75
154200	99.88	154200	61.92	154200	75.07
154300	99.97	154300	61.86	154300	75.02
154400	100.01	154400	61.81	154400	75
154500	100.03	154500	61.76	154500	75.08
154600	100.1	154600	61.75	154600	75.07
154700	100.07	154700	61.74	154700	75.01
154800	100.03	154800	61.74	154800	75
154900	100.01	154900	61.7	154900	74.95
155000	100.06	155000	61.65	155000	74.85
155100	100.07	155100	61.64	155100	74.75
155200	100.06	155200	61.58	155200	74.81
155300	99.95	155300	61.57	155300	74.86
155400	99.93	155400	61.48	155400	74.89
155500	99.92	155500	61.43	155500	74.92
155600	99.94	155600	61.49	155600	74.88
155700	99.94	155700	61.46	155700	74.92
155800	99.93	155800	61.42	155800	74.88
155900	100.02	155900	61.42	155900	74.79
156000	100.09	156000	61.27	156000	74.71
156100	100.1	156100	61.12	156100	74.61
156200	100.17	156200	60.96	156200	74.56
156300	100.13	156300	60.93	156300	74.4
156400	100.08	156400	60.81	156400	74.3
156500	99.99	156500	60.77	156500	74.21
156600	99.9	156600	60.59	156600	74.11
156700	99.95	156700	60.51	156700	74.11
156800	99.9	156800	60.42	156800	74.05
156900	99.86	156900	60.29	156900	73.91
157000	99.76	157000	60.26	157000	73.79
157100	99.71	157100	60.18	157100	73.71
157200	99.59	157200	60.1	157200	73.74
157300	99.41	157300	60.04	157300	73.68
157400	99.23	157400	59.98	157400	73.63
157500	99.22	157500	59.89	157500	73.61
157600	99.14	157600	59.8	157600	73.51
157700	99.08	157700	59.69	157700	73.39
157800	99.09	157800	59.67	157800	73.26
157900	99.03	157900	59.57	157900	73.14
158000	98.93	158000	59.53	158000	73.09
158100	98.85	158100	59.44	158100	72.95
158200	98.84	158200	59.3	158200	72.76
158300	98.92	158300	59.25	158300	72.56
158400	98.9	158400	59.2	158400	72.35
158500	98.9	158500	59.16	158500	72.3
158600	98.82	158600	59.11	158600	72.14
158700	98.77	158700	59.06	158700	71.95
158800	98.76	158800	58.98	158800	71.79
158900	98.6	158900	58.9	158900	71.56
159000	98.57	159000	58.94	159000	71.35
159100	98.41	159100	58.86	159100	71.12
159200	98.35	159200	58.84	159200	70.95
159300	98.23	159300	58.84	159300	70.87
159400	98.12	159400	58.84	159400	70.72
159500	97.98	159500	58.77	159500	70.62
159600	97.87	159600	58.67	159600	70.45
159700	97.72	159700	58.67	159700	70.31
159800	97.62	159800	58.63	159800	70.2
159900	97.55	159900	58.57	159900	70.12
160000	97.41	160000	58.55	160000	69.95
160100	97.26	160100	58.5	160100	69.85
160200	97.21	160200	58.37	160200	69.79
160300	97.04	160300	58.3	160300	69.74
160400	96.93	160400	58.22	160400	69.65
160500	96.86	160500	58.13	160500	69.58
160600	96.75	160600	58.1	160600	69.38
160700	96.57	160700	57.99	160700	69.28
160800	96.37	160800	57.86	160800	69.06
160900	96.16	160900	57.71	160900	68.87
161000	95.98	161000	57.74	161000	68.77
161100	95.89	161100	57.61	161100	68.66
161200	95.73	161200	57.57	161200	68.52
161300	95.55	161300	57.64	161300	68.37
161400	95.32	161400	57.54	161400	68.26
161500	95.19	161500	57.53	161500	68.17
161600	95.01	161600	57.52	161600	68.03
161700	94.88	161700	57.53	161700	68.07
161800	94.73	161800	57.51	161800	68.01
161900	94.71	161900	57.55	161900	67.9
162000	94.62	162000	57.49	162000	67.86
162100	94.43	162100	57.44	162100	67.81
162200	94.37	162200	57.44	162200	67.73
162300	94.21	162300	57.5	162300	67.63
162400	94.11	162400	57.47	162400	67.53
162500	94.02	162500	57.4	162500	67.41
162600	94.06	162600	57.41	162600	67.33
162700	94.09	162700	57.43	162700	67.37
162800	94.14	162800	57.48	162800	67.34
162900	94.15	162900	57.47	162900	67.31
163000	94.19	163000	57.5	163000	67.22
163100	94.28	163100	57.58	163100	67.09
163200	94.35	163200	57.6	163200	67.08
163300	94.24	163300	57.74	163300	67.09
163400	94.17	163400	57.72	163400	67.07
163500	94.13	163500	57.72	163500	67.03
163600	94.12	163600	57.62	163600	66.93
163700	94.09	163700	57.6	163700	66.8
163800	94.06	163800	57.53	163800	66.7
163900	93.99	163900	57.55	163900	66.62
164000	93.78	164000	57.53	164000	66.58
164100	93.63	164100	57.57	164100	66.55
164200	93.5	164200	57.55	164200	66.43
164300	93.41	164300	57.54	164300	66.36
164400	93.4	164400	57.57	164400	66.21
164500	93.42	164500	57.53	164500	66.14
164600	93.44	164600	57.46	164600	66.15
164700	93.45	164700	57.38	164700	66.15
164800	93.53	164800	57.33	164800	66.14
164900	93.48	164900	57.29	164900	66.15
165000	93.43	165000	57.27	165000	66.1
165100	93.35	165100	57.29	165100	66.11
165200	93.29	165200	57.31	165200	65.98
165300	93.25	165300	57.34	165300	65.81
165400	93.16	165400	57.38	165400	65.78
165500	93.05	165500	57.39	165500	65.67
165600	92.96	165600	57.31	165600	65.55
165700	92.84	165700	57.33	165700	65.41
165800	92.71	165800	57.36	165800	65.27
165900	92.49	165900	57.36	165900	65.17
166000	92.39	166000	57.49	166000	65.08
166100	92.3	166100	57.51	166100	65.01
166200	92.11	166200	57.66	166200	64.91
166300	92.01	166300	57.67	166300	64.91
166400	91.9	166400	57.7	166400	64.84
166500	91.9	166500	57.7	166500	64.75
166600	91.8	166600	57.73	166600	64.64
166700	91.69	166700	57.74	166700	64.52
166800	91.71	166800	57.79	166800	64.39
166900	91.63	166900	57.94	166900	64.31
167000	91.59	167000	58.03	167000	64.15
167100	91.54	167100	58.14	167100	64.05
167200	91.59	167200	58.16	167200	63.93
167300	91.63	167300	58.18	167300	63.92
167400	91.65	167400	58.18	167400	63.87
167500	91.57	167500	58.17	167500	63.85
167600	91.52	167600	58.24	167600	63.93
167700	91.5	167700	58.26	167700	63.89
167800	91.5	167800	58.3	167800	63.85
167900	91.52	167900	58.45	167900	63.81
168000	91.4	168000	58.43	168000	63.74
168100	91.3	168100	58.54	168100	63.74
168200	91.29	168200	58.69	168200	63.67
168300	91.16	168300	58.75	168300	63.63
168400	91.12	168400	58.87	168400	63.64
168500	91.19	168500	58.89	168500	63.48
168600	91.2	168600	58.96	168600	63.42
168700	91.14	168700	59.02	168700	63.4
168800	91.05	168800	59.19	168800	63.29
168900	91.01	168900	59.24	168900	63.2
169000	90.97	169000	59.3	169000	63.08
169100	90.92	169100	59.43	169100	63.07
169200	90.87	169200	59.53	169200	63
169300	90.77	169300	59.59	169300	62.96
169400	90.76	169400	59.66	169400	62.9
169500	90.72	169500	59.77	169500	62.81
169600	90.63	169600	59.87	169600	62.73
169700	90.51	169700	59.9	169700	62.66
169800	90.49	169800	59.98	169800	62.57
169900	90.48	169900	60.07	169900	62.5
170000	90.46	170000	60.16	170000	62.42
170100	90.48	170100	60.17	170100	62.27
170200	90.5	170200	60.2	170200	62.2
170300	90.51	170300	60.24	170300	62.08
170400	90.45	170400	60.23	170400	62.02
170500	90.38	170500	60.24	170500	61.96
170600	90.31	170600	60.25	170600	61.96
170700	90.37	170700	60.27	170700	61.87
170800	90.42	170800	60.34	170800	61.87
170900	90.48	170900	60.41	170900	61.78
171000	90.51	171000	60.44	171000	61.66
171100	90.53	171100	60.59	171100	61.58
171200	90.63	171200	60.65	171200	61.48
171300	90.63	171300	60.78	171300	61.43
171400	90.75	171400	60.93	171400	61.36
171500	90.7	171500	61.1	171500	61.27
171600	90.7	171600	61.27	171600	61.24
171700	90.77	171700	61.36	171700	61.11
171800	90.84	171800	61.44	171800	61.07
171900	90.81	171900	61.48	171900	61.02
172000	90.86	172000	61.63	172000	60.95
172100	90.95	172100	61.74	172100	60.92
172200	91.01	172200	61.78	172200	60.91
172300	91.11	172300	61.78	172300	60.88
172400	91.11	172400	61.86	172400	60.74
172500	91.08	172500	61.95	172500	60.68
172600	91	172600	61.99	172600	60.67
172700	90.9	172700	62.14	172700	60.56
172800	90.88	172800	62.17	172800	60.54
172900	90.9	172900	62.21	172900	60.46
173000	90.83	173000	62.28	173000	60.41
173100	90.78	173100	62.25	173100	60.34
173200	90.84	173200	62.16	173200	60.3
173300	90.85	173300	62.09	173300	60.17
173400	90.92	173400	62.04	173400	60.07
173500	91.01	173500	62.05	173500	60.07
173600	91.03	173600	62.04	173600	60.05
173700	91.13	173700	62.01	173700	60.02
173800	91.2	173800	62.08	173800	60
173900	91.27	173900	62.13	173900	59.92
174000	91.51	174000	62.15	174000	59.76
174100	91.61	174100	62.18	174100	59.62
174200	91.76	174200	62.2	174200	59.54
174300	91.82	174300	62.25	174300	59.44
174400	91.74	174400	62.24	174400	59.43
174500	91.66	174500	62.28	174500	59.4
174600	91.61	174600	62.32	174600	59.29
174700	91.63	174700	62.3	174700	59.24
174800	91.56	174800	62.33	174800	59.15
174900	91.58	174900	62.36	174900	59.05
175000	91.5	175000	62.38	175000	59.06
175100	91.55	175100	62.29	175100	58.96
175200	91.57	175200	62.16	175200	59
175300	91.56	175300	62.06	175300	59.07
175400	91.51	175400	61.96	175400	59.02
175500	91.55	175500	61.86	175500	58.99
175600	91.48	175600	61.78	175600	58.94
175700	91.52	175700	61.72	175700	59.08
175800	91.56	175800	61.62	175800	59.18
175900	91.52	175900	61.57	175900	59.33
176000	91.45	176000	61.5	176000	59.4
176100	91.35	176100	61.49	176100	59.49
176200	91.36	176200	61.38	176200	59.55
176300	91.47	176300	61.4	176300	59.58
176400	91.46	176400	61.41	176400	59.64
176500	91.4	176500	61.36	176500	59.66
176600	91.41	176600	61.36	176600	59.69
176700	91.43	176700	61.37	176700	59.76
176800	91.45	176800	61.37	176800	59.81
176900	91.51	176900	61.25	176900	59.92
177000	91.56	177000	61.12	177000	59.91
177100	91.67	177100	60.95	177100	59.9
177200	91.61	177200	60.84	177200	59.89
177300	91.56	177300	60.74	177300	59.86
177400	91.63	177400	60.68	177400	59.89
177500	91.66	177500	60.62	177500	59.88
177600	91.67	177600	60.43	177600	59.82
177700	91.57	177700	60.32	177700	59.92
177800	91.53	177800	60.21	177800	59.93
177900	91.47	177900	60	177900	59.97
178000	91.5	178000	59.86	178000	60.04
178100	91.52	178100	59.69	178100	60.01
178200	91.49	178200	59.43	178200	60.1
178300	91.47	178300	59.23	178300	60.17
178400	91.44	178400	59	178400	60.16
178500	91.34	178500	58.79	178500	60.25
178600	91.21	178600	58.61	178600	60.31
178700	91.17	178700	58.55	178700	60.33
178800	91.19	178800	58.32	178800	60.46
178900	91.31	178900	58.24	178900	60.55
179000	91.26	179000	58.04	179000	60.7
179100	91.18	179100	57.94	179100	60.81
179200	91.13	179200	57.72	179200	60.94
179300	91.09	179300	57.6	179300	61.05
179400	90.98	179400	57.47	179400	61.14
179500	91.01	179500	57.29	179500	61.23
179600	91.03	179600	57.14	179600	61.34
179700	91.16	179700	57.02	179700	61.46
179800	91.18	179800	56.92	179800	61.56
179900	91.14	179900	56.8	179900	61.59
180000	91.15	180000	56.61	180000	61.79
180100	91.14	180100	56.52	180100	61.94
180200	91.08	180200	56.44	180200	62
180300	91.05	180300	56.31	180300	62.08
180400	91.03	180400	56.27	180400	62.07
180500	90.99	180500	56.19	180500	62.12
180600	91.14	180600	56.15	180600	62.21
180700	91.14	180700	56.12	180700	62.25
180800	91.04	180800	56	180800	62.33
180900	91.07	180900	55.98	180900	62.41
181000	91.11	181000	55.82	181000	62.51
181100	91.09	181100	55.78	181100	62.49
181200	91.02	181200	55.72	181200	62.59
181300	91	181300	55.62	181300	62.68
181400	90.95	181400	55.46	181400	62.72
181500	90.94	181500	55.33	181500	62.8
181600	90.9	181600	55.11	181600	62.83
181700	90.73	181700	54.99	181700	62.94
181800	90.71	181800	54.92	181800	63
181900	90.66	181900	54.88	181900	63.05
182000	90.56	182000	54.77	182000	63.12
182100	90.38	182100	54.65	182100	63.09
182200	90.31	182200	54.62	182200	63.08
182300	90.19	182300	54.6	182300	63.1
182400	90.18	182400	54.5	182400	63.13
182500	90.18	182500	54.46	182500	63.17
182600	90.18	182600	54.51	182600	63.13
182700	90.19	182700	54.49	182700	63.13
182800	90.07	182800	54.45	182800	63.16
182900	90.04	182900	54.49	182900	63.15
183000	89.98	183000	54.49	183000	63.21
183100	90.02	183100	54.5	183100	63.32
183200	89.94	183200	54.57	183200	63.39
183300	89.86	183300	54.53	183300	63.43
183400	89.76	183400	54.55	183400	63.52
183500	89.6	183500	54.58	183500	63.39
183600	89.45	183600	54.7	183600	63.4
183700	89.32	183700	54.74	183700	63.53
183800	89.15	183800	54.8	183800	63.6
183900	88.98	183900	54.8	183900	63.76
184000	88.73	184000	54.75	184000	63.9
184100	88.62	184100	54.72	184100	64.01
184200	88.47	184200	54.71	184200	64.12
184300	88.34	184300	54.67	184300	64.31
184400	88.36	184400	54.71	184400	64.41
184500	88.33	184500	54.71	184500	64.47
184600	88.29	184600	54.74	184600	64.5
184700	88.2	184700	54.78	184700	64.62
184800	88.18	184800	54.87	184800	64.69
184900	88.1	184900	54.86	184900	64.75
185000	88.1	185000	54.86	185000	64.76
185100	87.96	185100	54.87	185100	64.88
185200	87.8	185200	54.99	185200	64.99
185300	87.71	185300	55.03	185300	65.07
185400	87.62	185400	55.1	185400	65.14
185500	87.46	185500	55.13	185500	65.25
185600	87.37	185600	55.21	185600	65.4
185700	87.23	185700	55.3	185700	65.42
185800	87.11	185800	55.39	185800	65.58
185900	87.13	185900	55.43	185900	65.78
186000	87.15	186000	55.42	186000	65.91
186100	87.22	186100	55.45	186100	66.03
186200	87.16	186200	55.44	186200	66.21
186300	86.89	186300	55.43	186300	66.41
186400	86.81	186400	55.39	186400	66.49
186500	86.73	186500	55.38	186500	66.65
186600	86.71	186600	55.36	186600	66.78
186700	86.63	186700	55.35	186700	66.83
186800	86.46	186800	55.26	186800	66.9
186900	86.25	186900	55.22	186900	66.87
187000	86	187000	55.17	187000	66.99
187100	85.68	187100	55.23	187100	67.01
187200	85.46	187200	55.29	187200	67.08
187300	85.37	187300	55.35	187300	67.14
187400	85.26	187400	55.36	187400	67.18
187500	85.09	187500	55.38	187500	67.27
187600	84.9	187600	55.53	187600	67.39
187700	84.87	187700	55.7	187700	67.31
187800	84.77	187800	55.81	187800	67.39
187900	84.6	187900	55.98	187900	67.46
188000	84.58	188000	56.05	188000	67.48
188100	84.47	188100	56.18	188100	67.52
188200	84.34	188200	56.38	188200	67.61
188300	84.28	188300	56.54	188300	67.77
188400	84.22	188400	56.62	188400	67.93
188500	84.12	188500	56.79	188500	68.08
188600	84.09	188600	56.88	188600	68.22
188700	84.01	188700	56.93	188700	68.4
188800	83.92	188800	57.07	188800	68.55
188900	83.72	188900	57.11	188900	68.68
189000	83.62	189000	57.18	189000	68.79
189100	83.57	189100	57.14	189100	68.88
189200	83.46	189200	57.3	189200	68.99
189300	83.46	189300	57.34	189300	69.03
189400	83.39	189400	57.29	189400	69.15
189500	83.25	189500	57.4	189500	69.21
189600	83.2	189600	57.46	189600	69.33
189700	82.98	189700	57.49	189700	69.43
189800	82.86	189800	57.43	189800	69.53
189900	82.8	189900	57.39	189900	69.68
190000	82.76	190000	57.47	190000	69.76
190100	82.78	190100	57.52	190100	69.87
190200	82.79	190200	57.48	190200	70.04
190300	82.66	190300	57.59	190300	70.19
190400	82.66	190400	57.62	190400	70.36
190500	82.67	190500	57.78	190500	70.45
190600	82.49	190600	57.87	190600	70.53
190700	82.42	190700	57.88	190700	70.64
190800	82.49	190800	57.92	190800	70.71
190900	82.36	190900	57.93	190900	70.83
191000	82.21	191000	58.03	191000	70.94
191100	81.95	191100	57.95	191100	71.03
191200	81.82	191200	57.98	191200	71.05
191300	81.76	191300	57.97	191300	71.1
191400	81.67	191400	58.05	191400	71.16
191500	81.51	191500	58.17	191500	71.21
191600	81.39	191600	58.33	191600	71.28
191700	81.3	191700	58.4	191700	71.31
191800	81.11	191800	58.46	191800	71.33
191900	80.99	191900	58.55	191900	71.46
192000	80.89	192000	58.65	192000	71.49
192100	81.02	192100	58.77	192100	71.61
192200	80.94	192200	58.88	192200	71.72
192300	80.97	192300	58.99	192300	71.87
192400	80.93	192400	59.07	192400	71.96
192500	80.82	192500	59.17	192500	72.08
192600	80.77	192600	59.18	192600	72.15
192700	80.79	192700	59.22	192700	72.23
192800	80.86	192800	59.22	192800	72.35
192900	80.79	192900	59.14	192900	72.5
193000	80.9	193000	59.11	193000	72.62
193100	80.85	193100	59.1	193100	72.77
193200	80.73	193200	59.14	193200	72.84
193300	80.73	193300	59.25	193300	72.9
193400	80.7	193400	59.32	193400	72.99
193500	80.72	193500	59.4	193500	73.18
193600	80.75	193600	59.44	193600	73.23
193700	80.71	193700	59.54	193700	73.19
193800	80.72	193800	59.66	193800	73.19
193900	80.7	193900	59.78	193900	73.1
194000	80.78	194000	59.92	194000	73.18
194100	80.74	194100	60.06	194100	73.23
194200	80.69	194200	60.19	194200	73.23
194300	80.77	194300	60.22	194300	73.16
194400	80.69	194400	60.31	194400	73.19
194500	80.75	194500	60.39	194500	73.26
194600	80.78	194600	60.58	194600	73.28
194700	80.7	194700	60.71	194700	73.21
194800	80.66	194800	60.75	194800	73.2
194900	80.67	194900	60.89	194900	73.27
195000	80.66	195000	61.04	195000	73.35
