# Supplementary material for: A pleurocidin analogue with greater conformational flexibility, enhanced antimicrobial potency and in vivo therapeutic efficacy
Source: Commun Biol. 2020 Nov 27;3:697. doi: 10.1038/s42003-020-01420-3 (PMC7699649; doi:10.1038/s42003-020-01420-3)
Supplement: Supplementary file 4 — Supplementary Data 1 [file 42003_2020_1420_MOESM4_ESM.zip › Figure_1/Fig_1D.csv]

Timestep	Residue_number	Total_hbonds
1	1	0
2	1	0
3	1	0
4	1	1
5	1	0
6	1	0
7	1	1
8	1	2
9	1	2
10	1	2
11	1	1
12	1	1
13	1	2
14	1	1
15	1	1
16	1	2
17	1	2
18	1	2
19	1	2
20	1	2
21	1	2
22	1	2
23	1	3
24	1	2
25	1	1
26	1	1
27	1	1
28	1	3
29	1	4
30	1	3
31	1	3
32	1	5
33	1	2
34	1	2
35	1	3
36	1	5
37	1	4
38	1	3
39	1	4
40	1	2
41	1	2
42	1	2
43	1	2
44	1	4
45	1	3
46	1	5
47	1	4
48	1	5
49	1	4
50	1	2
51	1	2
52	1	2
53	1	1
54	1	5
55	1	4
56	1	2
57	1	3
58	1	1
59	1	2
60	1	3
61	1	1
62	1	1
63	1	3
64	1	2
65	1	2
66	1	4
67	1	3
68	1	3
69	1	4
70	1	6
71	1	6
72	1	5
73	1	7
74	1	7
75	1	7
76	1	5
77	1	5
78	1	4
79	1	5
80	1	4
81	1	8
82	1	5
83	1	6
84	1	5
85	1	5
86	1	5
87	1	5
88	1	4
89	1	3
90	1	2
91	1	3
92	1	3
93	1	3
94	1	2
95	1	2
96	1	2
97	1	3
98	1	3
99	1	3
100	1	2
101	1	4
102	1	3
103	1	4
104	1	3
105	1	3
106	1	4
107	1	2
108	1	4
109	1	5
110	1	3
111	1	4
112	1	4
113	1	2
114	1	3
115	1	4
116	1	5
117	1	4
118	1	4
119	1	5
120	1	6
121	1	4
122	1	4
123	1	6
124	1	3
125	1	4
126	1	3
127	1	4
128	1	3
129	1	3
130	1	5
131	1	4
132	1	6
133	1	4
134	1	3
135	1	4
136	1	5
137	1	5
138	1	2
139	1	4
140	1	4
141	1	4
142	1	2
143	1	5
144	1	2
145	1	3
146	1	3
147	1	3
148	1	3
149	1	4
150	1	5
151	1	5
152	1	3
153	1	4
154	1	5
155	1	6
156	1	5
157	1	6
158	1	4
159	1	5
160	1	6
161	1	7
162	1	6
163	1	5
164	1	5
165	1	5
166	1	5
167	1	5
168	1	5
169	1	7
170	1	7
171	1	6
172	1	6
173	1	6
174	1	6
175	1	5
176	1	5
177	1	7
178	1	4
179	1	3
180	1	3
181	1	3
182	1	3
183	1	4
184	1	3
185	1	2
186	1	3
187	1	3
188	1	3
189	1	4
190	1	3
191	1	3
192	1	2
193	1	3
194	1	3
195	1	4
196	1	3
197	1	3
198	1	3
199	1	3
200	1	3
201	1	3
202	1	3
203	1	2
204	1	2
205	1	2
206	1	3
207	1	3
208	1	2
209	1	3
210	1	3
211	1	2
212	1	2
213	1	1
214	1	1
215	1	3
216	1	3
217	1	2
218	1	0
219	1	2
220	1	4
221	1	4
222	1	4
223	1	4
224	1	5
225	1	5
226	1	5
227	1	4
228	1	5
229	1	7
230	1	6
231	1	7
232	1	6
233	1	7
234	1	6
235	1	7
236	1	8
237	1	7
238	1	5
239	1	4
240	1	3
241	1	6
242	1	5
243	1	3
244	1	3
245	1	4
246	1	4
247	1	3
248	1	4
249	1	4
250	1	4
251	1	5
252	1	5
253	1	5
254	1	5
255	1	5
256	1	4
257	1	5
258	1	5
259	1	5
260	1	3
261	1	5
262	1	5
263	1	5
264	1	5
265	1	5
266	1	3
267	1	4
268	1	4
269	1	7
270	1	6
271	1	6
272	1	5
273	1	6
274	1	5
275	1	5
276	1	6
277	1	5
278	1	7
279	1	6
280	1	6
281	1	7
282	1	6
283	1	3
284	1	4
285	1	5
286	1	5
287	1	5
288	1	4
289	1	5
290	1	5
291	1	6
292	1	7
293	1	6
294	1	5
295	1	6
296	1	7
297	1	7
298	1	8
299	1	10
300	1	6
301	1	7
302	1	7
303	1	4
304	1	5
305	1	5
306	1	4
307	1	4
308	1	6
309	1	6
310	1	7
311	1	5
312	1	5
313	1	4
314	1	5
315	1	6
316	1	3
317	1	6
318	1	4
319	1	5
320	1	7
321	1	6
322	1	5
323	1	5
324	1	5
325	1	5
326	1	4
327	1	4
328	1	4
329	1	1
330	1	3
331	1	2
332	1	3
333	1	3
334	1	2
335	1	3
336	1	3
337	1	3
338	1	4
339	1	3
340	1	2
341	1	3
342	1	2
343	1	4
344	1	3
345	1	1
346	1	0
347	1	5
348	1	2
349	1	1
350	1	3
351	1	4
352	1	4
353	1	4
354	1	3
355	1	3
356	1	5
357	1	3
358	1	3
359	1	2
360	1	4
361	1	3
362	1	6
363	1	4
364	1	5
365	1	5
366	1	5
367	1	4
368	1	5
369	1	3
370	1	4
371	1	4
372	1	5
373	1	4
374	1	5
375	1	6
376	1	4
377	1	5
378	1	5
379	1	6
380	1	7
381	1	4
382	1	3
383	1	5
384	1	5
385	1	4
386	1	5
387	1	3
388	1	2
389	1	3
390	1	3
391	1	3
392	1	5
393	1	4
394	1	4
395	1	4
396	1	5
397	1	3
398	1	5
399	1	1
400	1	2
401	1	1
402	1	0
403	1	0
404	1	2
405	1	2
406	1	1
407	1	0
408	1	1
409	1	1
410	1	0
411	1	1
412	1	2
413	1	1
414	1	1
415	1	1
416	1	1
417	1	1
418	1	0
419	1	1
420	1	2
421	1	3
422	1	1
423	1	0
424	1	1
425	1	2
426	1	1
427	1	0
428	1	1
429	1	1
430	1	2
431	1	2
432	1	1
433	1	2
434	1	1
435	1	1
436	1	0
437	1	1
438	1	0
439	1	1
440	1	1
441	1	1
442	1	1
443	1	0
444	1	2
445	1	2
446	1	0
447	1	1
448	1	2
449	1	2
450	1	2
451	1	1
452	1	1
453	1	1
454	1	4
455	1	4
456	1	2
457	1	3
458	1	3
459	1	4
460	1	3
461	1	2
462	1	1
463	1	1
464	1	1
465	1	2
466	1	2
467	1	2
468	1	3
469	1	4
470	1	5
471	1	2
472	1	2
473	1	2
474	1	2
475	1	2
476	1	3
477	1	2
478	1	1
479	1	1
480	1	1
481	1	0
482	1	0
483	1	1
484	1	1
485	1	1
486	1	1
487	1	1
488	1	2
489	1	2
490	1	2
491	1	1
492	1	2
493	1	2
494	1	1
495	1	1
496	1	2
497	1	2
498	1	1
499	1	1
500	1	0
501	1	2
502	1	0
503	1	2
504	1	1
505	1	2
506	1	1
507	1	1
508	1	0
509	1	2
510	1	1
511	1	1
512	1	1
513	1	0
514	1	1
515	1	2
516	1	3
517	1	2
518	1	1
519	1	1
520	1	2
521	1	0
522	1	1
523	1	1
524	1	2
525	1	1
526	1	1
527	1	1
528	1	2
529	1	2
530	1	1
531	1	1
532	1	2
533	1	1
534	1	2
535	1	2
536	1	2
537	1	1
538	1	1
539	1	0
540	1	1
541	1	2
542	1	2
543	1	2
544	1	2
545	1	2
546	1	3
547	1	2
548	1	0
549	1	1
550	1	0
551	1	0
552	1	0
553	1	0
554	1	0
555	1	0
556	1	0
557	1	0
558	1	0
559	1	0
560	1	1
561	1	0
562	1	0
563	1	0
564	1	0
565	1	1
566	1	0
567	1	0
568	1	0
569	1	0
570	1	0
571	1	0
572	1	0
573	1	0
574	1	0
575	1	0
576	1	0
577	1	0
578	1	0
579	1	0
580	1	1
581	1	1
582	1	3
583	1	3
584	1	3
585	1	1
586	1	2
587	1	2
588	1	1
589	1	3
590	1	3
591	1	2
592	1	3
593	1	4
594	1	4
595	1	3
596	1	3
597	1	1
598	1	1
599	1	1
600	1	3
601	1	2
602	1	2
603	1	0
604	1	1
605	1	2
606	1	2
607	1	2
608	1	2
609	1	1
610	1	2
611	1	2
612	1	1
613	1	1
614	1	0
615	1	1
616	1	0
617	1	1
618	1	1
619	1	2
620	1	2
621	1	2
622	1	1
623	1	2
624	1	1
625	1	2
626	1	2
627	1	3
628	1	2
629	1	2
630	1	2
631	1	1
632	1	4
633	1	3
634	1	5
635	1	5
636	1	3
637	1	3
638	1	3
639	1	4
640	1	4
641	1	6
642	1	5
643	1	4
644	1	4
645	1	5
646	1	4
647	1	4
648	1	4
649	1	4
650	1	4
651	1	4
652	1	3
653	1	1
654	1	1
655	1	0
656	1	1
657	1	0
658	1	1
659	1	0
660	1	0
661	1	1
662	1	0
663	1	0
664	1	0
665	1	0
666	1	0
667	1	0
668	1	1
669	1	1
670	1	1
671	1	1
672	1	2
673	1	0
674	1	0
675	1	0
676	1	1
677	1	2
678	1	1
679	1	1
680	1	1
681	1	0
682	1	0
683	1	0
684	1	0
685	1	0
686	1	1
687	1	1
688	1	1
689	1	1
690	1	1
691	1	2
692	1	1
693	1	1
694	1	0
695	1	1
696	1	1
697	1	1
698	1	1
699	1	1
700	1	1
701	1	2
702	1	2
703	1	2
704	1	2
705	1	3
706	1	2
707	1	2
708	1	2
709	1	5
710	1	3
711	1	3
712	1	3
713	1	3
714	1	3
715	1	3
716	1	2
717	1	2
718	1	2
719	1	1
720	1	0
721	1	0
722	1	0
723	1	0
724	1	0
725	1	0
726	1	0
727	1	0
728	1	0
729	1	1
730	1	2
731	1	1
732	1	2
733	1	3
734	1	3
735	1	3
736	1	3
737	1	2
738	1	3
739	1	2
740	1	3
741	1	3
742	1	3
743	1	3
744	1	3
745	1	3
746	1	3
747	1	3
748	1	1
749	1	3
750	1	2
751	1	1
752	1	1
753	1	1
754	1	0
755	1	2
756	1	3
757	1	2
758	1	2
759	1	2
760	1	2
761	1	2
762	1	1
763	1	1
764	1	2
765	1	3
766	1	2
767	1	3
768	1	2
769	1	4
770	1	3
771	1	4
772	1	4
773	1	3
774	1	2
775	1	2
776	1	2
777	1	2
778	1	2
779	1	2
780	1	2
781	1	2
782	1	1
783	1	2
784	1	2
785	1	2
786	1	3
787	1	2
788	1	3
789	1	1
790	1	1
791	1	3
792	1	3
793	1	2
794	1	2
795	1	3
796	1	3
797	1	3
798	1	2
799	1	2
800	1	2
801	1	3
802	1	3
803	1	4
804	1	4
805	1	3
806	1	1
807	1	2
808	1	2
809	1	2
810	1	3
811	1	3
812	1	4
813	1	3
814	1	2
815	1	3
816	1	3
817	1	3
818	1	1
819	1	2
820	1	2
821	1	4
822	1	5
823	1	4
824	1	6
825	1	5
826	1	4
827	1	4
828	1	2
829	1	2
830	1	3
831	1	2
832	1	4
833	1	2
834	1	1
835	1	2
836	1	2
837	1	4
838	1	3
839	1	3
840	1	5
841	1	4
842	1	4
843	1	3
844	1	4
845	1	4
846	1	3
847	1	2
848	1	3
849	1	4
850	1	2
851	1	2
852	1	2
853	1	2
854	1	2
855	1	3
856	1	4
857	1	1
858	1	3
859	1	3
860	1	3
861	1	5
862	1	3
863	1	3
864	1	3
865	1	4
866	1	3
867	1	2
868	1	3
869	1	2
870	1	1
871	1	1
872	1	2
873	1	0
874	1	1
875	1	3
876	1	2
877	1	1
878	1	2
879	1	2
880	1	2
881	1	1
882	1	1
883	1	1
884	1	1
885	1	1
886	1	2
887	1	2
888	1	2
889	1	2
890	1	1
891	1	2
892	1	1
893	1	1
894	1	1
895	1	2
896	1	1
897	1	1
898	1	0
899	1	2
900	1	2
901	1	2
902	1	1
903	1	3
904	1	3
905	1	2
906	1	2
907	1	2
908	1	0
909	1	2
910	1	3
911	1	3
912	1	1
913	1	3
914	1	2
915	1	3
916	1	1
917	1	2
918	1	4
919	1	3
920	1	3
921	1	3
922	1	4
923	1	2
924	1	4
925	1	3
926	1	3
927	1	3
928	1	2
929	1	3
930	1	3
931	1	4
932	1	6
933	1	3
934	1	4
935	1	4
936	1	4
937	1	4
938	1	4
939	1	4
940	1	6
941	1	6
942	1	7
943	1	6
944	1	7
945	1	6
946	1	7
947	1	7
948	1	7
949	1	5
950	1	5
951	1	5
952	1	6
953	1	5
954	1	6
955	1	3
956	1	4
957	1	5
958	1	5
959	1	1
960	1	3
961	1	4
962	1	5
963	1	4
964	1	5
965	1	5
966	1	4
967	1	1
968	1	1
969	1	2
970	1	2
971	1	3
972	1	4
973	1	3
974	1	5
975	1	4
976	1	2
977	1	3
978	1	2
979	1	5
980	1	3
981	1	5
982	1	4
983	1	3
984	1	4
985	1	6
986	1	6
987	1	5
988	1	5
989	1	5
990	1	6
991	1	5
992	1	8
993	1	7
994	1	6
995	1	7
996	1	5
997	1	4
998	1	5
999	1	7
1000	1	4
1001	1	4
1002	1	2
1003	1	3
1004	1	6
1005	1	5
1006	1	2
1007	1	7
1008	1	5
1009	1	2
1010	1	4
1011	1	5
1012	1	3
1013	1	4
1014	1	5
1015	1	5
1016	1	3
1017	1	3
1018	1	3
1019	1	5
1020	1	3
1021	1	5
1022	1	3
1023	1	4
1024	1	6
1025	1	3
1026	1	6
1027	1	3
1028	1	3
1029	1	3
1030	1	2
1031	1	3
1032	1	2
1033	1	1
1034	1	1
1035	1	3
1036	1	3
1037	1	4
1038	1	4
1039	1	5
1040	1	4
1041	1	2
1042	1	3
1043	1	3
1044	1	2
1045	1	3
1046	1	3
1047	1	2
1048	1	3
1049	1	3
1050	1	2
1051	1	3
1052	1	2
1053	1	3
1054	1	2
1055	1	3
1056	1	4
1057	1	4
1058	1	2
1059	1	5
1060	1	4
1061	1	3
1062	1	2
1063	1	2
1064	1	3
1065	1	4
1066	1	3
1067	1	2
1068	1	3
1069	1	2
1070	1	2
1071	1	3
1072	1	5
1073	1	3
1074	1	2
1075	1	2
1076	1	2
1077	1	1
1078	1	3
1079	1	4
1080	1	3
1081	1	3
1082	1	2
1083	1	2
1084	1	1
1085	1	2
1086	1	5
1087	1	6
1088	1	5
1089	1	5
1090	1	5
1091	1	6
1092	1	7
1093	1	8
1094	1	7
1095	1	5
1096	1	6
1097	1	7
1098	1	3
1099	1	6
1100	1	7
1101	1	6
1102	1	7
1103	1	7
1104	1	7
1105	1	4
1106	1	5
1107	1	5
1108	1	4
1109	1	4
1110	1	5
1111	1	6
1112	1	4
1113	1	4
1114	1	6
1115	1	4
1116	1	3
1117	1	4
1118	1	2
1119	1	2
1120	1	3
1121	1	4
1122	1	2
1123	1	2
1124	1	4
1125	1	3
1126	1	4
1127	1	3
1128	1	1
1129	1	1
1130	1	1
1131	1	1
1132	1	1
1133	1	1
1134	1	2
1135	1	0
1136	1	5
1137	1	3
1138	1	4
1139	1	6
1140	1	5
1141	1	3
1142	1	3
1143	1	3
1144	1	3
1145	1	3
1146	1	3
1147	1	2
1148	1	2
1149	1	4
1150	1	5
1151	1	4
1152	1	2
1153	1	3
1154	1	3
1155	1	5
1156	1	6
1157	1	4
1158	1	6
1159	1	6
1160	1	5
1161	1	7
1162	1	6
1163	1	7
1164	1	8
1165	1	6
1166	1	4
1167	1	1
1168	1	4
1169	1	6
1170	1	4
1171	1	5
1172	1	8
1173	1	5
1174	1	3
1175	1	3
1176	1	4
1177	1	4
1178	1	3
1179	1	4
1180	1	6
1181	1	6
1182	1	5
1183	1	5
1184	1	7
1185	1	5
1186	1	4
1187	1	2
1188	1	4
1189	1	4
1190	1	6
1191	1	5
1192	1	7
1193	1	5
1194	1	5
1195	1	5
1196	1	3
1197	1	6
1198	1	6
1199	1	3
1200	1	6
1201	1	4
1202	1	7
1203	1	7
1204	1	7
1205	1	6
1206	1	6
1207	1	4
1208	1	5
1209	1	4
1210	1	4
1211	1	4
1212	1	5
1213	1	3
1214	1	1
1215	1	2
1216	1	3
1217	1	4
1218	1	5
1219	1	2
1220	1	1
1221	1	6
1222	1	6
1223	1	5
1224	1	5
1225	1	6
1226	1	6
1227	1	5
1228	1	6
1229	1	5
1230	1	5
1231	1	6
1232	1	6
1233	1	5
1234	1	3
1235	1	6
1236	1	6
1237	1	7
1238	1	7
1239	1	6
1240	1	4
1241	1	4
1242	1	5
1243	1	6
1244	1	4
1245	1	5
1246	1	4
1247	1	3
1248	1	2
1249	1	3
1250	1	3
1251	1	3
1252	1	6
1253	1	7
1254	1	5
1255	1	7
1256	1	6
1257	1	5
1258	1	5
1259	1	6
1260	1	5
1261	1	5
1262	1	6
1263	1	6
1264	1	4
1265	1	5
1266	1	5
1267	1	6
1268	1	6
1269	1	5
1270	1	5
1271	1	6
1272	1	5
1273	1	7
1274	1	7
1275	1	6
1276	1	4
1277	1	5
1278	1	6
1279	1	7
1280	1	5
1281	1	5
1282	1	4
1283	1	4
1284	1	6
1285	1	6
1286	1	7
1287	1	7
1288	1	6
1289	1	5
1290	1	6
1291	1	3
1292	1	5
1293	1	6
1294	1	5
1295	1	5
1296	1	4
1297	1	3
1298	1	3
1299	1	2
1300	1	4
1301	1	3
1302	1	4
1303	1	3
1304	1	4
1305	1	4
1306	1	4
1307	1	4
1308	1	3
1309	1	2
1310	1	2
1311	1	5
1312	1	4
1313	1	4
1314	1	4
1315	1	3
1316	1	4
1317	1	4
1318	1	4
1319	1	3
1320	1	5
1321	1	3
1322	1	3
1323	1	5
1324	1	5
1325	1	3
1326	1	4
1327	1	4
1328	1	4
1329	1	3
1330	1	2
1331	1	2
1332	1	3
1333	1	3
1334	1	2
1335	1	2
1336	1	3
1337	1	2
1338	1	4
1339	1	4
1340	1	5
1341	1	4
1342	1	4
1343	1	5
1344	1	3
1345	1	3
1346	1	5
1347	1	4
1348	1	4
1349	1	4
1350	1	4
1351	1	3
1352	1	5
1353	1	4
1354	1	2
1355	1	7
1356	1	4
1357	1	4
1358	1	4
1359	1	5
1360	1	5
1361	1	4
1362	1	5
1363	1	3
1364	1	5
1365	1	6
1366	1	6
1367	1	6
1368	1	4
1369	1	4
1370	1	4
1371	1	4
1372	1	3
1373	1	3
1374	1	4
1375	1	3
1376	1	2
1377	1	3
1378	1	3
1379	1	4
1380	1	4
1381	1	3
1382	1	3
1383	1	3
1384	1	4
1385	1	3
1386	1	3
1387	1	5
1388	1	3
1389	1	5
1390	1	3
1391	1	4
1392	1	4
1393	1	3
1394	1	5
1395	1	3
1396	1	2
1397	1	3
1398	1	5
1399	1	6
1400	1	5
1401	1	3
1402	1	4
1403	1	5
1404	1	5
1405	1	5
1406	1	3
1407	1	5
1408	1	5
1409	1	4
1410	1	4
1411	1	3
1412	1	1
1413	1	2
1414	1	6
1415	1	5
1416	1	5
1417	1	4
1418	1	5
1419	1	4
1420	1	5
1421	1	5
1422	1	4
1423	1	5
1424	1	4
1425	1	6
1426	1	5
1427	1	5
1428	1	5
1429	1	4
1430	1	5
1431	1	5
1432	1	6
1433	1	7
1434	1	6
1435	1	4
1436	1	3
1437	1	5
1438	1	7
1439	1	4
1440	1	5
1441	1	5
1442	1	5
1443	1	6
1444	1	4
1445	1	5
1446	1	6
1447	1	6
1448	1	6
1449	1	4
1450	1	5
1451	1	6
1452	1	6
1453	1	7
1454	1	7
1455	1	7
1456	1	6
1457	1	6
1458	1	3
1459	1	6
1460	1	5
1461	1	6
1462	1	6
1463	1	6
1464	1	4
1465	1	6
1466	1	4
1467	1	5
1468	1	2
1469	1	8
1470	1	6
1471	1	4
1472	1	5
1473	1	4
1474	1	5
1475	1	6
1476	1	6
1477	1	6
1478	1	4
1479	1	3
1480	1	5
1481	1	4
1482	1	5
1483	1	5
1484	1	6
1485	1	6
1486	1	5
1487	1	6
1488	1	7
1489	1	6
1490	1	7
1491	1	7
1492	1	6
1493	1	6
1494	1	4
1495	1	8
1496	1	4
1497	1	5
1498	1	8
1499	1	5
1500	1	3
1501	1	5
1502	1	4
1503	1	4
1504	1	5
1505	1	6
1506	1	4
1507	1	4
1508	1	5
1509	1	4
1510	1	6
1511	1	7
1512	1	7
1513	1	6
1514	1	6
1515	1	6
1516	1	7
1517	1	6
1518	1	5
1519	1	6
1520	1	5
1521	1	5
1522	1	5
1523	1	5
1524	1	5
1525	1	3
1526	1	4
1527	1	6
1528	1	5
1529	1	5
1530	1	4
1531	1	7
1532	1	5
1533	1	2
1534	1	4
1535	1	4
1536	1	5
1537	1	6
1538	1	6
1539	1	8
1540	1	8
1541	1	6
1542	1	5
1543	1	4
1544	1	5
1545	1	6
1546	1	7
1547	1	6
1548	1	6
1549	1	5
1550	1	4
1551	1	4
1552	1	5
1553	1	5
1554	1	6
1555	1	3
1556	1	5
1557	1	5
1558	1	5
1559	1	5
1560	1	4
1561	1	6
1562	1	4
1563	1	4
1564	1	3
1565	1	4
1566	1	4
1567	1	6
1568	1	5
1569	1	5
1570	1	5
1571	1	7
1572	1	7
1573	1	6
1574	1	5
1575	1	5
1576	1	4
1577	1	4
1578	1	5
1579	1	5
1580	1	6
1581	1	7
1582	1	5
1583	1	6
1584	1	5
1585	1	7
1586	1	5
1587	1	6
1588	1	5
1589	1	8
1590	1	7
1591	1	8
1592	1	7
1593	1	7
1594	1	6
1595	1	6
1596	1	6
1597	1	6
1598	1	6
1599	1	5
1600	1	6
1601	1	6
1602	1	4
1603	1	6
1604	1	5
1605	1	6
1606	1	7
1607	1	7
1608	1	4
1609	1	5
1610	1	4
1611	1	4
1612	1	7
1613	1	4
1614	1	6
1615	1	6
1616	1	6
1617	1	3
1618	1	5
1619	1	5
1620	1	4
1621	1	4
1622	1	6
1623	1	5
1624	1	7
1625	1	4
1626	1	3
1627	1	6
1628	1	4
1629	1	4
1630	1	5
1631	1	4
1632	1	7
1633	1	6
1634	1	4
1635	1	7
1636	1	4
1637	1	6
1638	1	6
1639	1	6
1640	1	6
1641	1	5
1642	1	5
1643	1	4
1644	1	5
1645	1	7
1646	1	4
1647	1	5
1648	1	6
1649	1	7
1650	1	7
1651	1	7
1652	1	8
1653	1	8
1654	1	7
1655	1	7
1656	1	7
1657	1	8
1658	1	7
1659	1	6
1660	1	3
1661	1	5
1662	1	5
1663	1	5
1664	1	5
1665	1	6
1666	1	5
1667	1	6
1668	1	3
1669	1	4
1670	1	4
1671	1	4
1672	1	2
1673	1	5
1674	1	5
1675	1	4
1676	1	6
1677	1	6
1678	1	6
1679	1	6
1680	1	6
1681	1	4
1682	1	4
1683	1	4
1684	1	4
1685	1	5
1686	1	5
1687	1	3
1688	1	6
1689	1	5
1690	1	3
1691	1	3
1692	1	3
1693	1	3
1694	1	4
1695	1	5
1696	1	4
1697	1	5
1698	1	2
1699	1	3
1700	1	4
1701	1	4
1702	1	4
1703	1	3
1704	1	4
1705	1	2
1706	1	4
1707	1	2
1708	1	2
1709	1	2
1710	1	4
1711	1	2
1712	1	3
1713	1	4
1714	1	3
1715	1	3
1716	1	4
1717	1	4
1718	1	5
1719	1	6
1720	1	5
1721	1	5
1722	1	5
1723	1	5
1724	1	5
1725	1	6
1726	1	5
1727	1	5
1728	1	5
1729	1	5
1730	1	5
1731	1	4
1732	1	7
1733	1	7
1734	1	4
1735	1	5
1736	1	6
1737	1	4
1738	1	5
1739	1	4
1740	1	5
1741	1	4
1742	1	4
1743	1	3
1744	1	3
1745	1	5
1746	1	5
1747	1	5
1748	1	3
1749	1	4
1750	1	2
1751	1	2
1752	1	5
1753	1	3
1754	1	4
1755	1	2
1756	1	4
1757	1	5
1758	1	4
1759	1	3
1760	1	3
1761	1	3
1762	1	5
1763	1	5
1764	1	6
1765	1	4
1766	1	5
1767	1	4
1768	1	5
1769	1	5
1770	1	5
1771	1	5
1772	1	6
1773	1	5
1774	1	4
1775	1	5
1776	1	5
1777	1	4
1778	1	3
1779	1	4
1780	1	5
1781	1	2
1782	1	5
1783	1	4
1784	1	3
1785	1	3
1786	1	4
1787	1	5
1788	1	6
1789	1	6
1790	1	4
1791	1	7
1792	1	6
1793	1	8
1794	1	7
1795	1	9
1796	1	6
1797	1	5
1798	1	5
1799	1	7
1800	1	5
1801	1	5
1802	1	5
1803	1	8
1804	1	7
1805	1	7
1806	1	7
1807	1	6
1808	1	6
1809	1	8
1810	1	5
1811	1	6
1812	1	6
1813	1	6
1814	1	3
1815	1	6
1816	1	7
1817	1	6
1818	1	4
1819	1	3
1820	1	3
1821	1	4
1822	1	2
1823	1	4
1824	1	5
1825	1	7
1826	1	7
1827	1	7
1828	1	7
1829	1	6
1830	1	6
1831	1	6
1832	1	5
1833	1	6
1834	1	7
1835	1	4
1836	1	4
1837	1	4
1838	1	5
1839	1	5
1840	1	5
1841	1	4
1842	1	5
1843	1	6
1844	1	4
1845	1	5
1846	1	4
1847	1	7
1848	1	4
1849	1	5
1850	1	6
1851	1	5
1852	1	6
1853	1	5
1854	1	5
1855	1	4
1856	1	5
1857	1	5
1858	1	6
1859	1	4
1860	1	5
1861	1	4
1862	1	5
1863	1	4
1864	1	4
1865	1	4
1866	1	4
1867	1	6
1868	1	5
1869	1	4
1870	1	5
1871	1	6
1872	1	3
1873	1	3
1874	1	5
1875	1	5
1876	1	5
1877	1	5
1878	1	7
1879	1	6
1880	1	6
1881	1	8
1882	1	6
1883	1	7
1884	1	6
1885	1	7
1886	1	7
1887	1	7
1888	1	6
1889	1	7
1890	1	7
1891	1	5
1892	1	7
1893	1	6
1894	1	6
1895	1	5
1896	1	6
1897	1	6
1898	1	6
1899	1	6
1900	1	6
1901	1	7
1902	1	5
1903	1	7
1904	1	7
1905	1	7
1906	1	7
1907	1	3
1908	1	5
1909	1	5
1910	1	6
1911	1	4
1912	1	5
1913	1	5
1914	1	3
1915	1	4
1916	1	4
1917	1	5
1918	1	7
1919	1	6
1920	1	5
1921	1	5
1922	1	6
1923	1	4
1924	1	7
1925	1	6
1926	1	6
1927	1	4
1928	1	7
1929	1	6
1930	1	8
1931	1	6
1932	1	5
1933	1	5
1934	1	7
1935	1	4
1936	1	3
1937	1	4
1938	1	5
1939	1	4
1940	1	5
1941	1	5
1942	1	4
1943	1	4
1944	1	5
1945	1	5
1946	1	4
1947	1	4
1948	1	6
1949	1	4
1950	1	4
1951	1	5
1952	1	5
1953	1	4
1954	1	4
1955	1	4
1956	1	3
1957	1	3
1958	1	3
1959	1	3
1960	1	5
1961	1	3
1962	1	4
1963	1	5
1964	1	4
1965	1	5
1966	1	1
1967	1	2
1968	1	6
1969	1	4
1970	1	5
1971	1	4
1972	1	2
1973	1	3
1974	1	4
1975	1	4
1976	1	5
1977	1	4
1978	1	4
1979	1	3
1980	1	3
1981	1	4
1982	1	5
1983	1	5
1984	1	5
1985	1	3
1986	1	4
1987	1	4
1988	1	6
1989	1	6
1990	1	6
1991	1	6
1992	1	6
1993	1	3
1994	1	3
1995	1	5
1996	1	3
1997	1	3
1998	1	3
1999	1	4
[truncated: 48,026 more rows]
