# Supplementary material for: A pleurocidin analogue with greater conformational flexibility, enhanced antimicrobial potency and in vivo therapeutic efficacy
Source: Commun Biol. 2020 Nov 27;3:697. doi: 10.1038/s42003-020-01420-3 (PMC7699649; doi:10.1038/s42003-020-01420-3)
Supplement: Supplementary file 4 — Supplementary Data 1 [file 42003_2020_1420_MOESM4_ESM.zip › Figure_1/Fig_1E.csv]

Timestep	Residue_number	Hbond_number
1	1	0
2	1	0
3	1	0
4	1	0
5	1	0
6	1	0
7	1	0
8	1	1
9	1	0
10	1	0
11	1	0
12	1	0
13	1	0
14	1	0
15	1	1
16	1	2
17	1	2
18	1	1
19	1	1
20	1	1
21	1	0
22	1	0
23	1	1
24	1	1
25	1	0
26	1	0
27	1	1
28	1	1
29	1	1
30	1	0
31	1	0
32	1	0
33	1	1
34	1	0
35	1	0
36	1	0
37	1	0
38	1	0
39	1	0
40	1	0
41	1	0
42	1	1
43	1	0
44	1	1
45	1	0
46	1	0
47	1	0
48	1	1
49	1	0
50	1	1
51	1	3
52	1	2
53	1	4
54	1	3
55	1	2
56	1	2
57	1	1
58	1	0
59	1	0
60	1	0
61	1	0
62	1	0
63	1	0
64	1	0
65	1	0
66	1	0
67	1	0
68	1	0
69	1	0
70	1	0
71	1	0
72	1	0
73	1	0
74	1	1
75	1	1
76	1	1
77	1	0
78	1	1
79	1	1
80	1	2
81	1	1
82	1	1
83	1	1
84	1	1
85	1	2
86	1	2
87	1	2
88	1	4
89	1	4
90	1	1
91	1	2
92	1	3
93	1	3
94	1	3
95	1	2
96	1	2
97	1	4
98	1	2
99	1	2
100	1	4
101	1	2
102	1	2
103	1	2
104	1	2
105	1	2
106	1	2
107	1	2
108	1	2
109	1	2
110	1	2
111	1	3
112	1	2
113	1	1
114	1	0
115	1	1
116	1	0
117	1	0
118	1	2
119	1	1
120	1	2
121	1	1
122	1	1
123	1	2
124	1	2
125	1	2
126	1	3
127	1	3
128	1	2
129	1	1
130	1	2
131	1	2
132	1	3
133	1	1
134	1	2
135	1	2
136	1	1
137	1	2
138	1	2
139	1	2
140	1	2
141	1	1
142	1	2
143	1	0
144	1	3
145	1	4
146	1	3
147	1	3
148	1	2
149	1	3
150	1	1
151	1	3
152	1	2
153	1	3
154	1	1
155	1	1
156	1	1
157	1	2
158	1	1
159	1	1
160	1	2
161	1	3
162	1	2
163	1	3
164	1	2
165	1	0
166	1	2
167	1	1
168	1	1
169	1	3
170	1	3
171	1	2
172	1	2
173	1	2
174	1	2
175	1	3
176	1	2
177	1	3
178	1	2
179	1	0
180	1	1
181	1	2
182	1	3
183	1	3
184	1	1
185	1	3
186	1	2
187	1	2
188	1	3
189	1	4
190	1	1
191	1	2
192	1	2
193	1	1
194	1	0
195	1	1
196	1	1
197	1	1
198	1	1
199	1	1
200	1	1
201	1	1
202	1	1
203	1	1
204	1	2
205	1	1
206	1	1
207	1	3
208	1	2
209	1	4
210	1	3
211	1	1
212	1	1
213	1	2
214	1	3
215	1	4
216	1	4
217	1	3
218	1	6
219	1	3
220	1	2
221	1	3
222	1	3
223	1	4
224	1	3
225	1	2
226	1	1
227	1	3
228	1	2
229	1	2
230	1	2
231	1	2
232	1	2
233	1	4
234	1	3
235	1	1
236	1	0
237	1	0
238	1	0
239	1	2
240	1	1
241	1	1
242	1	3
243	1	3
244	1	4
245	1	3
246	1	1
247	1	1
248	1	2
249	1	2
250	1	3
251	1	1
252	1	1
253	1	2
254	1	2
255	1	3
256	1	2
257	1	3
258	1	3
259	1	3
260	1	2
261	1	2
262	1	2
263	1	2
264	1	3
265	1	2
266	1	2
267	1	2
268	1	1
269	1	3
270	1	3
271	1	2
272	1	1
273	1	3
274	1	2
275	1	2
276	1	2
277	1	0
278	1	2
279	1	1
280	1	1
281	1	1
282	1	0
283	1	3
284	1	2
285	1	2
286	1	1
287	1	2
288	1	3
289	1	4
290	1	3
291	1	3
292	1	2
293	1	3
294	1	2
295	1	4
296	1	4
297	1	3
298	1	1
299	1	2
300	1	1
301	1	1
302	1	1
303	1	1
304	1	1
305	1	4
306	1	4
307	1	4
308	1	3
309	1	1
310	1	1
311	1	4
312	1	5
313	1	3
314	1	2
315	1	2
316	1	6
317	1	4
318	1	4
319	1	3
320	1	5
321	1	4
322	1	6
323	1	6
324	1	5
325	1	7
326	1	4
327	1	6
328	1	3
329	1	3
330	1	5
331	1	5
332	1	3
333	1	3
334	1	6
335	1	4
336	1	4
337	1	3
338	1	4
339	1	3
340	1	4
341	1	4
342	1	2
343	1	4
344	1	2
345	1	3
346	1	4
347	1	3
348	1	2
349	1	1
350	1	3
351	1	1
352	1	2
353	1	0
354	1	2
355	1	0
356	1	0
357	1	2
358	1	1
359	1	0
360	1	0
361	1	0
362	1	0
363	1	0
364	1	2
365	1	1
366	1	0
367	1	1
368	1	2
369	1	2
370	1	2
371	1	1
372	1	2
373	1	1
374	1	2
375	1	1
376	1	2
377	1	2
378	1	3
379	1	4
380	1	3
381	1	3
382	1	5
383	1	6
384	1	5
385	1	3
386	1	5
387	1	5
388	1	5
389	1	6
390	1	6
391	1	7
392	1	7
393	1	7
394	1	7
395	1	6
396	1	5
397	1	6
398	1	5
399	1	5
400	1	6
401	1	4
402	1	4
403	1	4
404	1	5
405	1	4
406	1	2
407	1	2
408	1	1
409	1	1
410	1	2
411	1	2
412	1	4
413	1	1
414	1	5
415	1	2
416	1	3
417	1	3
418	1	5
419	1	6
420	1	5
421	1	5
422	1	4
423	1	2
424	1	5
425	1	5
426	1	5
427	1	5
428	1	5
429	1	6
430	1	4
431	1	6
432	1	4
433	1	5
434	1	5
435	1	5
436	1	6
437	1	5
438	1	5
439	1	3
440	1	4
441	1	5
442	1	5
443	1	7
444	1	4
445	1	4
446	1	6
447	1	5
448	1	5
449	1	5
450	1	3
451	1	2
452	1	3
453	1	1
454	1	4
455	1	1
456	1	3
457	1	1
458	1	3
459	1	4
460	1	3
461	1	2
462	1	2
463	1	2
464	1	2
465	1	1
466	1	3
467	1	2
468	1	3
469	1	3
470	1	4
471	1	5
472	1	4
473	1	3
474	1	4
475	1	6
476	1	4
477	1	2
478	1	5
479	1	4
480	1	4
481	1	4
482	1	3
483	1	4
484	1	2
485	1	2
486	1	3
487	1	2
488	1	4
489	1	3
490	1	2
491	1	3
492	1	3
493	1	3
494	1	3
495	1	3
496	1	4
497	1	4
498	1	4
499	1	3
500	1	4
501	1	3
502	1	3
503	1	4
504	1	5
505	1	5
506	1	6
507	1	5
508	1	5
509	1	5
510	1	4
511	1	5
512	1	5
513	1	4
514	1	3
515	1	5
516	1	6
517	1	6
518	1	6
519	1	5
520	1	6
521	1	7
522	1	7
523	1	7
524	1	6
525	1	5
526	1	6
527	1	7
528	1	6
529	1	3
530	1	2
531	1	3
532	1	4
533	1	5
534	1	3
535	1	3
536	1	2
537	1	2
538	1	3
539	1	2
540	1	3
541	1	5
542	1	4
543	1	3
544	1	5
545	1	2
546	1	5
547	1	3
548	1	4
549	1	4
550	1	5
551	1	5
552	1	4
553	1	4
554	1	5
555	1	4
556	1	6
557	1	5
558	1	6
559	1	5
560	1	3
561	1	5
562	1	6
563	1	5
564	1	5
565	1	5
566	1	5
567	1	5
568	1	6
569	1	4
570	1	6
571	1	6
572	1	5
573	1	5
574	1	6
575	1	6
576	1	5
577	1	5
578	1	6
579	1	5
580	1	4
581	1	3
582	1	6
583	1	4
584	1	6
585	1	4
586	1	5
587	1	5
588	1	3
589	1	4
590	1	5
591	1	5
592	1	5
593	1	5
594	1	6
595	1	4
596	1	6
597	1	6
598	1	7
599	1	7
600	1	7
601	1	7
602	1	5
603	1	5
604	1	6
605	1	5
606	1	5
607	1	4
608	1	4
609	1	5
610	1	5
611	1	2
612	1	5
613	1	5
614	1	4
615	1	5
616	1	4
617	1	7
618	1	5
619	1	5
620	1	4
621	1	6
622	1	6
623	1	6
624	1	6
625	1	6
626	1	7
627	1	6
628	1	4
629	1	4
630	1	5
631	1	6
632	1	4
633	1	2
634	1	6
635	1	5
636	1	6
637	1	4
638	1	4
639	1	7
640	1	6
641	1	8
642	1	7
643	1	6
644	1	7
645	1	4
646	1	6
647	1	3
648	1	6
649	1	3
650	1	6
651	1	6
652	1	4
653	1	4
654	1	4
655	1	3
656	1	3
657	1	2
658	1	1
659	1	2
660	1	2
661	1	1
662	1	3
663	1	3
664	1	1
665	1	2
666	1	3
667	1	4
668	1	2
669	1	2
670	1	3
671	1	3
672	1	3
673	1	3
674	1	3
675	1	4
676	1	5
677	1	3
678	1	3
679	1	5
680	1	2
681	1	2
682	1	4
683	1	3
684	1	2
685	1	3
686	1	4
687	1	6
688	1	4
689	1	3
690	1	4
691	1	2
692	1	5
693	1	3
694	1	4
695	1	4
696	1	2
697	1	5
698	1	4
699	1	4
700	1	2
701	1	1
702	1	1
703	1	1
704	1	1
705	1	0
706	1	0
707	1	1
708	1	2
709	1	5
710	1	3
711	1	3
712	1	4
713	1	5
714	1	3
715	1	5
716	1	4
717	1	3
718	1	5
719	1	2
720	1	4
721	1	1
722	1	3
723	1	2
724	1	4
725	1	2
726	1	3
727	1	2
728	1	3
729	1	3
730	1	4
731	1	4
732	1	2
733	1	2
734	1	3
735	1	7
736	1	6
737	1	6
738	1	4
739	1	8
740	1	5
741	1	5
742	1	6
743	1	4
744	1	6
745	1	7
746	1	6
747	1	6
748	1	4
749	1	5
750	1	4
751	1	3
752	1	5
753	1	3
754	1	3
755	1	2
756	1	3
757	1	3
758	1	3
759	1	2
760	1	4
761	1	4
762	1	3
763	1	3
764	1	5
765	1	5
766	1	7
767	1	4
768	1	4
769	1	3
770	1	5
771	1	4
772	1	5
773	1	3
774	1	5
775	1	5
776	1	7
777	1	7
778	1	4
779	1	4
780	1	4
781	1	5
782	1	6
783	1	7
784	1	2
785	1	5
786	1	3
787	1	2
788	1	4
789	1	4
790	1	4
791	1	5
792	1	5
793	1	5
794	1	2
795	1	6
796	1	5
797	1	4
798	1	5
799	1	3
800	1	5
801	1	5
802	1	5
803	1	4
804	1	4
805	1	5
806	1	5
807	1	5
808	1	3
809	1	5
810	1	5
811	1	2
812	1	3
813	1	5
814	1	3
815	1	3
816	1	3
817	1	2
818	1	1
819	1	2
820	1	1
821	1	4
822	1	2
823	1	2
824	1	2
825	1	4
826	1	2
827	1	2
828	1	2
829	1	4
830	1	2
831	1	5
832	1	5
833	1	2
834	1	1
835	1	4
836	1	1
837	1	1
838	1	1
839	1	2
840	1	4
841	1	1
842	1	2
843	1	2
844	1	3
845	1	4
846	1	3
847	1	4
848	1	3
849	1	3
850	1	2
851	1	2
852	1	2
853	1	4
854	1	3
855	1	3
856	1	3
857	1	4
858	1	5
859	1	3
860	1	2
861	1	2
862	1	4
863	1	5
864	1	6
865	1	5
866	1	3
867	1	2
868	1	5
869	1	5
870	1	4
871	1	2
872	1	2
873	1	3
874	1	2
875	1	1
876	1	2
877	1	2
878	1	3
879	1	3
880	1	2
881	1	0
882	1	1
883	1	2
884	1	1
885	1	1
886	1	0
887	1	2
888	1	3
889	1	1
890	1	1
891	1	0
892	1	1
893	1	1
894	1	1
895	1	2
896	1	4
897	1	3
898	1	4
899	1	4
900	1	1
901	1	2
902	1	2
903	1	1
904	1	2
905	1	2
906	1	3
907	1	2
908	1	1
909	1	3
910	1	4
911	1	2
912	1	2
913	1	2
914	1	4
915	1	0
916	1	3
917	1	2
918	1	3
919	1	3
920	1	2
921	1	1
922	1	2
923	1	2
924	1	2
925	1	1
926	1	1
927	1	3
928	1	3
929	1	2
930	1	2
931	1	2
932	1	4
933	1	3
934	1	2
935	1	2
936	1	4
937	1	3
938	1	0
939	1	1
940	1	3
941	1	2
942	1	2
943	1	3
944	1	3
945	1	4
946	1	4
947	1	3
948	1	2
949	1	1
950	1	2
951	1	1
952	1	0
953	1	0
954	1	2
955	1	3
956	1	2
957	1	1
958	1	3
959	1	2
960	1	2
961	1	4
962	1	3
963	1	3
964	1	0
965	1	1
966	1	3
967	1	4
968	1	3
969	1	2
970	1	1
971	1	0
972	1	2
973	1	2
974	1	4
975	1	4
976	1	3
977	1	4
978	1	1
979	1	3
980	1	4
981	1	3
982	1	4
983	1	3
984	1	4
985	1	4
986	1	3
987	1	3
988	1	4
989	1	3
990	1	3
991	1	3
992	1	1
993	1	1
994	1	6
995	1	5
996	1	5
997	1	6
998	1	5
999	1	4
1000	1	4
1001	1	4
1002	1	6
1003	1	6
1004	1	2
1005	1	2
1006	1	2
1007	1	4
1008	1	2
1009	1	4
1010	1	4
1011	1	3
1012	1	4
1013	1	2
1014	1	4
1015	1	2
1016	1	2
1017	1	4
1018	1	4
1019	1	4
1020	1	2
1021	1	4
1022	1	3
1023	1	1
1024	1	2
1025	1	4
1026	1	4
1027	1	4
1028	1	3
1029	1	5
1030	1	5
1031	1	5
1032	1	4
1033	1	4
1034	1	3
1035	1	3
1036	1	5
1037	1	5
1038	1	2
1039	1	4
1040	1	4
1041	1	4
1042	1	4
1043	1	4
1044	1	3
1045	1	3
1046	1	3
1047	1	1
1048	1	2
1049	1	1
1050	1	1
1051	1	3
1052	1	3
1053	1	3
1054	1	4
1055	1	4
1056	1	5
1057	1	4
1058	1	3
1059	1	6
1060	1	5
1061	1	6
1062	1	3
1063	1	5
1064	1	3
1065	1	5
1066	1	5
1067	1	5
1068	1	6
1069	1	6
1070	1	6
1071	1	7
1072	1	4
1073	1	5
1074	1	5
1075	1	6
1076	1	5
1077	1	3
1078	1	6
1079	1	5
1080	1	5
1081	1	5
1082	1	3
1083	1	6
1084	1	6
1085	1	7
1086	1	4
1087	1	5
1088	1	7
1089	1	6
1090	1	7
1091	1	6
1092	1	6
1093	1	6
1094	1	5
1095	1	4
1096	1	6
1097	1	6
1098	1	6
1099	1	5
1100	1	6
1101	1	6
1102	1	5
1103	1	6
1104	1	5
1105	1	4
1106	1	5
1107	1	6
1108	1	5
1109	1	4
1110	1	5
1111	1	4
1112	1	5
1113	1	3
1114	1	4
1115	1	5
1116	1	5
1117	1	5
1118	1	5
1119	1	8
1120	1	7
1121	1	5
1122	1	5
1123	1	6
1124	1	4
1125	1	4
1126	1	6
1127	1	7
1128	1	5
1129	1	7
1130	1	4
1131	1	7
1132	1	6
1133	1	6
1134	1	6
1135	1	4
1136	1	4
1137	1	2
1138	1	4
1139	1	5
1140	1	4
1141	1	4
1142	1	3
1143	1	4
1144	1	3
1145	1	4
1146	1	3
1147	1	4
1148	1	4
1149	1	6
1150	1	3
1151	1	3
1152	1	3
1153	1	3
1154	1	1
1155	1	3
1156	1	4
1157	1	4
1158	1	3
1159	1	6
1160	1	3
1161	1	5
1162	1	5
1163	1	4
1164	1	4
1165	1	4
1166	1	4
1167	1	3
1168	1	4
1169	1	4
1170	1	5
1171	1	3
1172	1	4
1173	1	4
1174	1	4
1175	1	5
1176	1	4
1177	1	4
1178	1	4
1179	1	6
1180	1	5
1181	1	5
1182	1	5
1183	1	4
1184	1	6
1185	1	4
1186	1	6
1187	1	4
1188	1	6
1189	1	5
1190	1	5
1191	1	4
1192	1	6
1193	1	4
1194	1	4
1195	1	3
1196	1	3
1197	1	6
1198	1	5
1199	1	6
1200	1	6
1201	1	6
1202	1	4
1203	1	4
1204	1	5
1205	1	3
1206	1	6
1207	1	6
1208	1	6
1209	1	7
1210	1	8
1211	1	7
1212	1	9
1213	1	8
1214	1	8
1215	1	9
1216	1	7
1217	1	9
1218	1	7
1219	1	7
1220	1	6
1221	1	7
1222	1	6
1223	1	7
1224	1	4
1225	1	4
1226	1	5
1227	1	7
1228	1	6
1229	1	5
1230	1	5
1231	1	6
1232	1	5
1233	1	5
1234	1	5
1235	1	5
1236	1	6
1237	1	6
1238	1	7
1239	1	6
1240	1	6
1241	1	5
1242	1	5
1243	1	4
1244	1	6
1245	1	4
1246	1	5
1247	1	5
1248	1	6
1249	1	6
1250	1	6
1251	1	6
1252	1	6
1253	1	7
1254	1	6
1255	1	5
1256	1	6
1257	1	4
1258	1	7
1259	1	7
1260	1	6
1261	1	5
1262	1	6
1263	1	6
1264	1	7
1265	1	6
1266	1	7
1267	1	6
1268	1	5
1269	1	5
1270	1	4
1271	1	4
1272	1	5
1273	1	5
1274	1	6
1275	1	5
1276	1	5
1277	1	5
1278	1	5
1279	1	6
1280	1	5
1281	1	5
1282	1	5
1283	1	5
1284	1	4
1285	1	4
1286	1	6
1287	1	6
1288	1	5
1289	1	7
1290	1	4
1291	1	6
1292	1	5
1293	1	6
1294	1	5
1295	1	6
1296	1	5
1297	1	5
1298	1	5
1299	1	6
1300	1	7
1301	1	5
1302	1	5
1303	1	5
1304	1	6
1305	1	7
1306	1	7
1307	1	7
1308	1	6
1309	1	7
1310	1	5
1311	1	5
1312	1	5
1313	1	5
1314	1	6
1315	1	5
1316	1	7
1317	1	7
1318	1	6
1319	1	7
1320	1	6
1321	1	6
1322	1	6
1323	1	5
1324	1	6
1325	1	6
1326	1	5
1327	1	6
1328	1	6
1329	1	5
1330	1	6
1331	1	6
1332	1	6
1333	1	5
1334	1	5
1335	1	7
1336	1	5
1337	1	4
1338	1	6
1339	1	6
1340	1	6
1341	1	6
1342	1	7
1343	1	7
1344	1	7
1345	1	5
1346	1	6
1347	1	6
1348	1	5
1349	1	5
1350	1	4
1351	1	2
1352	1	3
1353	1	4
1354	1	4
1355	1	4
1356	1	4
1357	1	6
1358	1	4
1359	1	4
1360	1	6
1361	1	2
1362	1	5
1363	1	5
1364	1	5
1365	1	6
1366	1	5
1367	1	3
1368	1	4
1369	1	3
1370	1	4
1371	1	2
1372	1	3
1373	1	3
1374	1	3
1375	1	3
1376	1	5
1377	1	7
1378	1	6
1379	1	4
1380	1	5
1381	1	3
1382	1	3
1383	1	4
1384	1	4
1385	1	3
1386	1	5
1387	1	4
1388	1	4
1389	1	3
1390	1	3
1391	1	2
1392	1	1
1393	1	2
1394	1	0
1395	1	1
1396	1	1
1397	1	3
1398	1	3
1399	1	1
1400	1	3
1401	1	2
1402	1	3
1403	1	3
1404	1	3
1405	1	1
1406	1	3
1407	1	1
1408	1	2
1409	1	2
1410	1	5
1411	1	4
1412	1	2
1413	1	3
1414	1	3
1415	1	4
1416	1	4
1417	1	3
1418	1	4
1419	1	2
1420	1	3
1421	1	4
1422	1	4
1423	1	4
1424	1	4
1425	1	3
1426	1	3
1427	1	2
1428	1	2
1429	1	2
1430	1	3
1431	1	2
1432	1	2
1433	1	2
1434	1	3
1435	1	4
1436	1	3
1437	1	3
1438	1	2
1439	1	2
1440	1	3
1441	1	3
1442	1	3
1443	1	2
1444	1	3
1445	1	3
1446	1	3
1447	1	3
1448	1	5
1449	1	4
1450	1	4
1451	1	6
1452	1	5
1453	1	4
1454	1	7
1455	1	6
1456	1	4
1457	1	6
1458	1	6
1459	1	5
1460	1	6
1461	1	4
1462	1	4
1463	1	5
1464	1	4
1465	1	4
1466	1	3
1467	1	5
1468	1	3
1469	1	2
1470	1	1
1471	1	2
1472	1	5
1473	1	3
1474	1	2
1475	1	2
1476	1	2
1477	1	3
1478	1	2
1479	1	3
1480	1	3
1481	1	1
1482	1	3
1483	1	3
1484	1	3
1485	1	3
1486	1	2
1487	1	3
1488	1	2
1489	1	2
1490	1	2
1491	1	2
1492	1	4
1493	1	3
1494	1	2
1495	1	3
1496	1	3
1497	1	1
1498	1	2
1499	1	2
1500	1	2
1501	1	2
1502	1	3
1503	1	3
1504	1	5
1505	1	3
1506	1	1
1507	1	4
1508	1	2
1509	1	3
1510	1	3
1511	1	2
1512	1	3
1513	1	3
1514	1	3
1515	1	5
1516	1	4
1517	1	4
1518	1	4
1519	1	3
1520	1	3
1521	1	4
1522	1	4
1523	1	3
1524	1	3
1525	1	3
1526	1	2
1527	1	2
1528	1	2
1529	1	3
1530	1	3
1531	1	3
1532	1	3
1533	1	2
1534	1	2
1535	1	4
1536	1	2
1537	1	3
1538	1	3
1539	1	3
1540	1	3
1541	1	3
1542	1	3
1543	1	3
1544	1	2
1545	1	4
1546	1	3
1547	1	4
1548	1	4
1549	1	3
1550	1	2
1551	1	4
1552	1	2
1553	1	2
1554	1	3
1555	1	3
1556	1	2
1557	1	4
1558	1	3
1559	1	3
1560	1	4
1561	1	3
1562	1	2
1563	1	2
1564	1	3
1565	1	3
1566	1	3
1567	1	2
1568	1	4
1569	1	2
1570	1	3
1571	1	3
1572	1	3
1573	1	3
1574	1	4
1575	1	6
1576	1	4
1577	1	4
1578	1	2
1579	1	2
1580	1	3
1581	1	4
1582	1	3
1583	1	3
1584	1	4
1585	1	3
1586	1	4
1587	1	4
1588	1	4
1589	1	3
1590	1	3
1591	1	3
1592	1	3
1593	1	2
1594	1	2
1595	1	3
1596	1	2
1597	1	3
1598	1	3
1599	1	0
1600	1	2
1601	1	2
1602	1	3
1603	1	2
1604	1	3
1605	1	3
1606	1	4
1607	1	3
1608	1	4
1609	1	4
1610	1	4
1611	1	3
1612	1	3
1613	1	2
1614	1	2
1615	1	3
1616	1	2
1617	1	1
1618	1	1
1619	1	0
1620	1	0
1621	1	2
1622	1	1
1623	1	0
1624	1	0
1625	1	2
1626	1	2
1627	1	3
1628	1	3
1629	1	3
1630	1	3
1631	1	3
1632	1	2
1633	1	1
1634	1	3
1635	1	3
1636	1	3
1637	1	2
1638	1	2
1639	1	3
1640	1	3
1641	1	3
1642	1	5
1643	1	4
1644	1	4
1645	1	3
1646	1	1
1647	1	2
1648	1	3
1649	1	4
1650	1	4
1651	1	4
1652	1	3
1653	1	3
1654	1	3
1655	1	2
1656	1	3
1657	1	3
1658	1	3
1659	1	4
1660	1	3
1661	1	2
1662	1	3
1663	1	3
1664	1	2
1665	1	2
1666	1	3
1667	1	4
1668	1	5
1669	1	4
1670	1	4
1671	1	4
1672	1	4
1673	1	4
1674	1	5
1675	1	3
1676	1	5
1677	1	4
1678	1	3
1679	1	4
1680	1	5
1681	1	5
1682	1	4
1683	1	3
1684	1	3
1685	1	4
1686	1	3
1687	1	5
1688	1	4
1689	1	5
1690	1	3
1691	1	2
1692	1	1
1693	1	2
1694	1	3
1695	1	3
1696	1	3
1697	1	3
1698	1	3
1699	1	3
1700	1	3
1701	1	4
1702	1	3
1703	1	2
1704	1	2
1705	1	3
1706	1	2
1707	1	2
1708	1	2
1709	1	2
1710	1	2
1711	1	3
1712	1	3
1713	1	3
1714	1	2
1715	1	3
1716	1	2
1717	1	2
1718	1	2
1719	1	2
1720	1	1
1721	1	2
1722	1	4
1723	1	2
1724	1	3
1725	1	2
1726	1	2
1727	1	3
1728	1	3
1729	1	3
1730	1	2
1731	1	2
1732	1	3
1733	1	3
1734	1	1
1735	1	3
1736	1	2
1737	1	2
1738	1	2
1739	1	3
1740	1	2
1741	1	4
1742	1	3
1743	1	3
1744	1	3
1745	1	2
1746	1	3
1747	1	3
1748	1	3
1749	1	4
1750	1	4
1751	1	4
1752	1	3
1753	1	3
1754	1	3
1755	1	4
1756	1	4
1757	1	3
1758	1	2
1759	1	2
1760	1	3
1761	1	3
1762	1	4
1763	1	5
1764	1	4
1765	1	3
1766	1	2
1767	1	3
1768	1	2
1769	1	4
1770	1	4
1771	1	1
1772	1	4
1773	1	6
1774	1	2
1775	1	4
1776	1	3
1777	1	4
1778	1	3
1779	1	4
1780	1	4
1781	1	4
1782	1	4
1783	1	5
1784	1	5
1785	1	5
1786	1	3
1787	1	4
1788	1	5
1789	1	4
1790	1	2
1791	1	5
1792	1	3
1793	1	5
1794	1	3
1795	1	2
1796	1	3
1797	1	3
1798	1	2
1799	1	3
1800	1	3
1801	1	4
1802	1	2
1803	1	3
1804	1	1
1805	1	4
1806	1	5
1807	1	2
1808	1	1
1809	1	3
1810	1	4
1811	1	1
1812	1	3
1813	1	3
1814	1	4
1815	1	3
1816	1	5
1817	1	4
1818	1	4
1819	1	4
1820	1	3
1821	1	3
1822	1	3
1823	1	4
1824	1	4
1825	1	3
1826	1	3
1827	1	2
1828	1	3
1829	1	3
1830	1	3
1831	1	2
1832	1	3
1833	1	2
1834	1	3
1835	1	3
1836	1	2
1837	1	2
1838	1	1
1839	1	2
1840	1	2
1841	1	3
1842	1	3
1843	1	1
1844	1	2
1845	1	2
1846	1	1
1847	1	3
1848	1	3
1849	1	3
1850	1	3
1851	1	3
1852	1	3
1853	1	3
1854	1	1
1855	1	3
1856	1	3
1857	1	3
1858	1	1
1859	1	1
1860	1	4
1861	1	4
1862	1	4
1863	1	4
1864	1	3
1865	1	3
1866	1	3
1867	1	3
1868	1	2
1869	1	3
1870	1	3
1871	1	3
1872	1	3
1873	1	3
1874	1	5
1875	1	2
1876	1	2
1877	1	3
1878	1	3
1879	1	4
1880	1	2
1881	1	4
1882	1	5
1883	1	5
1884	1	5
1885	1	5
1886	1	4
1887	1	4
1888	1	5
1889	1	2
1890	1	2
1891	1	3
1892	1	3
1893	1	2
1894	1	2
1895	1	1
1896	1	2
1897	1	2
1898	1	3
1899	1	2
1900	1	2
1901	1	1
1902	1	1
1903	1	0
1904	1	2
1905	1	2
1906	1	2
1907	1	2
1908	1	2
1909	1	1
1910	1	2
1911	1	1
1912	1	1
1913	1	1
1914	1	0
1915	1	0
1916	1	2
1917	1	1
1918	1	2
1919	1	3
1920	1	2
1921	1	0
1922	1	1
1923	1	1
1924	1	1
1925	1	1
1926	1	1
1927	1	0
1928	1	1
1929	1	1
1930	1	0
1931	1	0
1932	1	1
1933	1	0
1934	1	1
1935	1	1
1936	1	0
1937	1	0
1938	1	1
1939	1	2
1940	1	2
1941	1	1
1942	1	1
1943	1	2
1944	1	3
1945	1	0
1946	1	0
1947	1	1
1948	1	1
1949	1	1
1950	1	2
1951	1	2
1952	1	3
1953	1	1
1954	1	1
1955	1	2
1956	1	2
1957	1	2
1958	1	2
1959	1	3
1960	1	3
1961	1	2
1962	1	3
1963	1	2
1964	1	3
1965	1	1
1966	1	2
1967	1	1
1968	1	1
1969	1	2
1970	1	2
1971	1	3
1972	1	4
1973	1	2
1974	1	3
1975	1	4
1976	1	3
1977	1	2
1978	1	2
1979	1	3
1980	1	1
1981	1	1
1982	1	3
1983	1	2
1984	1	4
1985	1	2
1986	1	2
1987	1	1
1988	1	2
1989	1	2
1990	1	1
1991	1	1
1992	1	2
1993	1	1
1994	1	2
1995	1	2
1996	1	2
1997	1	3
1998	1	2
1999	1	2
[truncated: 48,026 more rows]
