# Supplementary material for: A pleurocidin analogue with greater conformational flexibility, enhanced antimicrobial potency and in vivo therapeutic efficacy
Source: Commun Biol. 2020 Nov 27;3:697. doi: 10.1038/s42003-020-01420-3 (PMC7699649; doi:10.1038/s42003-020-01420-3)
Supplement: Supplementary file 4 — Supplementary Data 1 [file 42003_2020_1420_MOESM4_ESM.zip › Figure_1/Fig_1F.csv]

Timestep	Residue_number	Total_hbond
1	1	1
2	1	0
3	1	0
4	1	0
5	1	0
6	1	0
7	1	0
8	1	0
9	1	1
10	1	1
11	1	0
12	1	1
13	1	0
14	1	1
15	1	1
16	1	0
17	1	0
18	1	1
19	1	2
20	1	2
21	1	3
22	1	3
23	1	3
24	1	0
25	1	0
26	1	0
27	1	1
28	1	1
29	1	1
30	1	1
31	1	0
32	1	1
33	1	0
34	1	0
35	1	0
36	1	0
37	1	0
38	1	0
39	1	2
40	1	2
41	1	3
42	1	1
43	1	1
44	1	2
45	1	0
46	1	2
47	1	1
48	1	1
49	1	2
50	1	2
51	1	2
52	1	3
53	1	4
54	1	3
55	1	4
56	1	1
57	1	1
58	1	2
59	1	2
60	1	1
61	1	1
62	1	1
63	1	1
64	1	2
65	1	1
66	1	2
67	1	0
68	1	1
69	1	1
70	1	1
71	1	3
72	1	3
73	1	3
74	1	5
75	1	5
76	1	6
77	1	7
78	1	7
79	1	9
80	1	6
81	1	4
82	1	6
83	1	5
84	1	1
85	1	2
86	1	1
87	1	1
88	1	1
89	1	2
90	1	4
91	1	3
92	1	3
93	1	4
94	1	3
95	1	2
96	1	3
97	1	3
98	1	6
99	1	5
100	1	3
101	1	1
102	1	2
103	1	2
104	1	3
105	1	2
106	1	3
107	1	2
108	1	1
109	1	3
110	1	2
111	1	3
112	1	4
113	1	2
114	1	3
115	1	4
116	1	1
117	1	2
118	1	3
119	1	2
120	1	1
121	1	4
122	1	3
123	1	2
124	1	3
125	1	2
126	1	3
127	1	3
128	1	3
129	1	4
130	1	4
131	1	5
132	1	4
133	1	4
134	1	4
135	1	2
136	1	4
137	1	3
138	1	4
139	1	5
140	1	4
141	1	3
142	1	3
143	1	2
144	1	5
145	1	3
146	1	4
147	1	4
148	1	4
149	1	4
150	1	4
151	1	3
152	1	5
153	1	3
154	1	4
155	1	5
156	1	5
157	1	4
158	1	6
159	1	3
160	1	5
161	1	2
162	1	3
163	1	4
164	1	5
165	1	3
166	1	6
167	1	6
168	1	5
169	1	4
170	1	7
171	1	5
172	1	5
173	1	5
174	1	3
175	1	4
176	1	7
177	1	5
178	1	5
179	1	4
180	1	4
181	1	4
182	1	5
183	1	6
184	1	4
185	1	5
186	1	5
187	1	5
188	1	5
189	1	6
190	1	5
191	1	5
192	1	4
193	1	7
194	1	6
195	1	3
196	1	6
197	1	4
198	1	6
199	1	2
200	1	4
201	1	4
202	1	5
203	1	5
204	1	4
205	1	5
206	1	4
207	1	4
208	1	5
209	1	5
210	1	5
211	1	3
212	1	4
213	1	4
214	1	3
215	1	3
216	1	3
217	1	2
218	1	2
219	1	1
220	1	2
221	1	4
222	1	3
223	1	2
224	1	1
225	1	1
226	1	2
227	1	3
228	1	2
229	1	4
230	1	3
231	1	2
232	1	4
233	1	5
234	1	3
235	1	3
236	1	3
237	1	4
238	1	3
239	1	3
240	1	4
241	1	6
242	1	5
243	1	5
244	1	4
245	1	4
246	1	5
247	1	8
248	1	6
249	1	4
250	1	3
251	1	5
252	1	5
253	1	5
254	1	6
255	1	3
256	1	3
257	1	3
258	1	5
259	1	6
260	1	4
261	1	5
262	1	2
263	1	3
264	1	2
265	1	2
266	1	3
267	1	3
268	1	2
269	1	4
270	1	3
271	1	4
272	1	4
273	1	3
274	1	3
275	1	2
276	1	4
277	1	3
278	1	4
279	1	4
280	1	3
281	1	6
282	1	6
283	1	3
284	1	2
285	1	1
286	1	3
287	1	3
288	1	5
289	1	2
290	1	3
291	1	2
292	1	1
293	1	1
294	1	2
295	1	3
296	1	3
297	1	1
298	1	2
299	1	3
300	1	2
301	1	3
302	1	3
303	1	1
304	1	0
305	1	2
306	1	2
307	1	4
308	1	4
309	1	4
310	1	2
311	1	3
312	1	4
313	1	3
314	1	3
315	1	3
316	1	4
317	1	2
318	1	4
319	1	2
320	1	2
321	1	5
322	1	2
323	1	1
324	1	3
325	1	2
326	1	3
327	1	5
328	1	3
329	1	4
330	1	4
331	1	2
332	1	3
333	1	3
334	1	3
335	1	4
336	1	4
337	1	5
338	1	4
339	1	2
340	1	4
341	1	5
342	1	4
343	1	4
344	1	3
345	1	6
346	1	4
347	1	3
348	1	6
349	1	4
350	1	3
351	1	4
352	1	4
353	1	5
354	1	3
355	1	2
356	1	2
357	1	1
358	1	3
359	1	4
360	1	3
361	1	4
362	1	2
363	1	3
364	1	3
365	1	5
366	1	3
367	1	4
368	1	5
369	1	2
370	1	4
371	1	5
372	1	5
373	1	6
374	1	5
375	1	5
376	1	6
377	1	6
378	1	4
379	1	5
380	1	4
381	1	4
382	1	4
383	1	3
384	1	3
385	1	3
386	1	2
387	1	2
388	1	2
389	1	3
390	1	3
391	1	2
392	1	2
393	1	2
394	1	3
395	1	3
396	1	4
397	1	4
398	1	3
399	1	5
400	1	5
401	1	6
402	1	6
403	1	6
404	1	5
405	1	6
406	1	6
407	1	6
408	1	6
409	1	7
410	1	6
411	1	5
412	1	6
413	1	4
414	1	6
415	1	7
416	1	5
417	1	4
418	1	4
419	1	4
420	1	5
421	1	5
422	1	3
423	1	4
424	1	4
425	1	4
426	1	4
427	1	4
428	1	3
429	1	4
430	1	4
431	1	5
432	1	5
433	1	4
434	1	4
435	1	4
436	1	5
437	1	3
438	1	4
439	1	4
440	1	3
441	1	3
442	1	4
443	1	4
444	1	4
445	1	4
446	1	3
447	1	3
448	1	4
449	1	4
450	1	4
451	1	6
452	1	5
453	1	6
454	1	7
455	1	7
456	1	7
457	1	7
458	1	7
459	1	6
460	1	5
461	1	8
462	1	8
463	1	5
464	1	6
465	1	6
466	1	7
467	1	8
468	1	9
469	1	7
470	1	7
471	1	7
472	1	8
473	1	8
474	1	5
475	1	6
476	1	6
477	1	8
478	1	8
479	1	8
480	1	8
481	1	6
482	1	6
483	1	7
484	1	8
485	1	6
486	1	5
487	1	7
488	1	6
489	1	6
490	1	8
491	1	7
492	1	8
493	1	7
494	1	7
495	1	6
496	1	7
497	1	6
498	1	7
499	1	6
500	1	5
501	1	7
502	1	5
503	1	5
504	1	6
505	1	6
506	1	5
507	1	6
508	1	6
509	1	5
510	1	6
511	1	7
512	1	7
513	1	5
514	1	5
515	1	6
516	1	4
517	1	5
518	1	7
519	1	6
520	1	6
521	1	5
522	1	6
523	1	7
524	1	6
525	1	7
526	1	7
527	1	5
528	1	5
529	1	5
530	1	7
531	1	6
532	1	8
533	1	7
534	1	8
535	1	5
536	1	6
537	1	7
538	1	6
539	1	5
540	1	5
541	1	7
542	1	6
543	1	7
544	1	7
545	1	6
546	1	6
547	1	7
548	1	5
549	1	5
550	1	4
551	1	6
552	1	4
553	1	6
554	1	6
555	1	7
556	1	6
557	1	5
558	1	5
559	1	8
560	1	6
561	1	7
562	1	7
563	1	7
564	1	8
565	1	7
566	1	6
567	1	7
568	1	7
569	1	7
570	1	7
571	1	7
572	1	7
573	1	7
574	1	7
575	1	6
576	1	6
577	1	7
578	1	7
579	1	7
580	1	5
581	1	5
582	1	5
583	1	5
584	1	5
585	1	5
586	1	5
587	1	7
588	1	5
589	1	5
590	1	6
591	1	6
592	1	3
593	1	5
594	1	4
595	1	5
596	1	6
597	1	5
598	1	5
599	1	6
600	1	7
601	1	7
602	1	7
603	1	6
604	1	6
605	1	6
606	1	7
607	1	7
608	1	7
609	1	5
610	1	5
611	1	6
612	1	6
613	1	6
614	1	6
615	1	7
616	1	7
617	1	6
618	1	6
619	1	7
620	1	8
621	1	8
622	1	7
623	1	7
624	1	7
625	1	7
626	1	8
627	1	7
628	1	7
629	1	8
630	1	8
631	1	7
632	1	7
633	1	10
634	1	7
635	1	6
636	1	5
637	1	6
638	1	9
639	1	8
640	1	8
641	1	8
642	1	7
643	1	6
644	1	5
645	1	8
646	1	7
647	1	7
648	1	6
649	1	6
650	1	6
651	1	7
652	1	4
653	1	5
654	1	4
655	1	6
656	1	5
657	1	7
658	1	6
659	1	5
660	1	5
661	1	5
662	1	5
663	1	4
664	1	5
665	1	3
666	1	5
667	1	6
668	1	4
669	1	4
670	1	3
671	1	2
672	1	3
673	1	3
674	1	2
675	1	3
676	1	3
677	1	4
678	1	4
679	1	4
680	1	3
681	1	2
682	1	3
683	1	3
684	1	3
685	1	3
686	1	3
687	1	2
688	1	2
689	1	3
690	1	4
691	1	2
692	1	2
693	1	2
694	1	2
695	1	2
696	1	2
697	1	2
698	1	2
699	1	1
700	1	1
701	1	1
702	1	2
703	1	2
704	1	1
705	1	1
706	1	2
707	1	3
708	1	2
709	1	2
710	1	4
711	1	5
712	1	4
713	1	5
714	1	5
715	1	4
716	1	5
717	1	4
718	1	5
719	1	3
720	1	6
721	1	4
722	1	5
723	1	5
724	1	5
725	1	4
726	1	4
727	1	4
728	1	3
729	1	4
730	1	3
731	1	4
732	1	3
733	1	4
734	1	3
735	1	4
736	1	5
737	1	3
738	1	4
739	1	3
740	1	5
741	1	4
742	1	5
743	1	2
744	1	4
745	1	4
746	1	4
747	1	4
748	1	4
749	1	3
750	1	4
751	1	4
752	1	4
753	1	3
754	1	3
755	1	4
756	1	4
757	1	5
758	1	2
759	1	1
760	1	2
761	1	4
762	1	5
763	1	4
764	1	6
765	1	5
766	1	6
767	1	4
768	1	7
769	1	4
770	1	7
771	1	6
772	1	5
773	1	3
774	1	3
775	1	3
776	1	0
777	1	2
778	1	2
779	1	1
780	1	2
781	1	2
782	1	1
783	1	2
784	1	5
785	1	2
786	1	4
787	1	4
788	1	4
789	1	4
790	1	2
791	1	3
792	1	2
793	1	3
794	1	2
795	1	3
796	1	4
797	1	3
798	1	3
799	1	2
800	1	3
801	1	2
802	1	3
803	1	4
804	1	4
805	1	2
806	1	5
807	1	5
808	1	3
809	1	3
810	1	2
811	1	2
812	1	4
813	1	4
814	1	5
815	1	5
816	1	5
817	1	2
818	1	5
819	1	5
820	1	5
821	1	4
822	1	4
823	1	3
824	1	5
825	1	4
826	1	4
827	1	4
828	1	5
829	1	2
830	1	5
831	1	5
832	1	6
833	1	3
834	1	3
835	1	4
836	1	3
837	1	2
838	1	3
839	1	1
840	1	4
841	1	2
842	1	1
843	1	2
844	1	2
845	1	3
846	1	2
847	1	2
848	1	2
849	1	2
850	1	2
851	1	2
852	1	2
853	1	3
854	1	3
855	1	3
856	1	3
857	1	4
858	1	3
859	1	4
860	1	3
861	1	4
862	1	4
863	1	4
864	1	3
865	1	1
866	1	2
867	1	3
868	1	6
869	1	3
870	1	2
871	1	3
872	1	2
873	1	4
874	1	3
875	1	3
876	1	2
877	1	2
878	1	1
879	1	4
880	1	2
881	1	3
882	1	4
883	1	2
884	1	4
885	1	3
886	1	3
887	1	4
888	1	5
889	1	3
890	1	4
891	1	5
892	1	5
893	1	5
894	1	6
895	1	6
896	1	6
897	1	4
898	1	3
899	1	2
900	1	3
901	1	6
902	1	4
903	1	3
904	1	3
905	1	3
906	1	3
907	1	3
908	1	5
909	1	1
910	1	4
911	1	4
912	1	5
913	1	5
914	1	3
915	1	2
916	1	3
917	1	6
918	1	6
919	1	4
920	1	6
921	1	5
922	1	5
923	1	5
924	1	4
925	1	6
926	1	5
927	1	3
928	1	5
929	1	4
930	1	4
931	1	4
932	1	5
933	1	5
934	1	4
935	1	6
936	1	6
937	1	5
938	1	6
939	1	7
940	1	3
941	1	3
942	1	4
943	1	4
944	1	6
945	1	5
946	1	5
947	1	5
948	1	3
949	1	2
950	1	4
951	1	4
952	1	2
953	1	3
954	1	3
955	1	4
956	1	4
957	1	4
958	1	3
959	1	4
960	1	4
961	1	5
962	1	4
963	1	5
964	1	4
965	1	2
966	1	4
967	1	4
968	1	3
969	1	3
970	1	2
971	1	2
972	1	3
973	1	4
974	1	4
975	1	5
976	1	5
977	1	5
978	1	4
979	1	3
980	1	5
981	1	5
982	1	5
983	1	6
984	1	5
985	1	5
986	1	4
987	1	4
988	1	5
989	1	4
990	1	5
991	1	6
992	1	4
993	1	5
994	1	4
995	1	4
996	1	6
997	1	4
998	1	3
999	1	4
1000	1	6
1001	1	5
1002	1	6
1003	1	4
1004	1	4
1005	1	5
1006	1	4
1007	1	5
1008	1	5
1009	1	5
1010	1	7
1011	1	5
1012	1	6
1013	1	5
1014	1	5
1015	1	6
1016	1	6
1017	1	6
1018	1	4
1019	1	5
1020	1	5
1021	1	6
1022	1	6
1023	1	5
1024	1	6
1025	1	6
1026	1	6
1027	1	5
1028	1	5
1029	1	5
1030	1	5
1031	1	3
1032	1	7
1033	1	4
1034	1	3
1035	1	5
1036	1	4
1037	1	6
1038	1	6
1039	1	4
1040	1	5
1041	1	3
1042	1	3
1043	1	3
1044	1	4
1045	1	5
1046	1	4
1047	1	4
1048	1	5
1049	1	3
1050	1	4
1051	1	5
1052	1	3
1053	1	5
1054	1	5
1055	1	6
1056	1	3
1057	1	5
1058	1	4
1059	1	5
1060	1	3
1061	1	3
1062	1	3
1063	1	3
1064	1	3
1065	1	5
1066	1	3
1067	1	5
1068	1	2
1069	1	2
1070	1	5
1071	1	3
1072	1	4
1073	1	4
1074	1	3
1075	1	3
1076	1	4
1077	1	4
1078	1	6
1079	1	6
1080	1	6
1081	1	6
1082	1	5
1083	1	5
1084	1	4
1085	1	4
1086	1	4
1087	1	6
1088	1	3
1089	1	6
1090	1	5
1091	1	4
1092	1	5
1093	1	3
1094	1	4
1095	1	4
1096	1	5
1097	1	5
1098	1	4
1099	1	6
1100	1	4
1101	1	4
1102	1	2
1103	1	4
1104	1	3
1105	1	2
1106	1	2
1107	1	1
1108	1	3
1109	1	3
1110	1	2
1111	1	2
1112	1	4
1113	1	3
1114	1	5
1115	1	3
1116	1	2
1117	1	4
1118	1	4
1119	1	1
1120	1	5
1121	1	3
1122	1	2
1123	1	4
1124	1	4
1125	1	4
1126	1	4
1127	1	3
1128	1	4
1129	1	3
1130	1	6
1131	1	4
1132	1	5
1133	1	4
1134	1	6
1135	1	5
1136	1	4
1137	1	3
1138	1	6
1139	1	5
1140	1	7
1141	1	4
1142	1	4
1143	1	6
1144	1	7
1145	1	5
1146	1	6
1147	1	5
1148	1	4
1149	1	5
1150	1	6
1151	1	4
1152	1	2
1153	1	7
1154	1	5
1155	1	5
1156	1	5
1157	1	5
1158	1	5
1159	1	6
1160	1	7
1161	1	5
1162	1	6
1163	1	7
1164	1	8
1165	1	5
1166	1	5
1167	1	2
1168	1	2
1169	1	3
1170	1	5
1171	1	6
1172	1	4
1173	1	4
1174	1	5
1175	1	3
1176	1	5
1177	1	3
1178	1	6
1179	1	4
1180	1	7
1181	1	5
1182	1	3
1183	1	5
1184	1	4
1185	1	7
1186	1	5
1187	1	3
1188	1	2
1189	1	5
1190	1	3
1191	1	4
1192	1	4
1193	1	4
1194	1	6
1195	1	6
1196	1	7
1197	1	2
1198	1	4
1199	1	5
1200	1	6
1201	1	4
1202	1	4
1203	1	3
1204	1	3
1205	1	4
1206	1	3
1207	1	3
1208	1	2
1209	1	4
1210	1	5
1211	1	4
1212	1	8
1213	1	6
1214	1	5
1215	1	3
1216	1	5
1217	1	5
1218	1	4
1219	1	6
1220	1	5
1221	1	5
1222	1	5
1223	1	6
1224	1	5
1225	1	5
1226	1	8
1227	1	7
1228	1	4
1229	1	5
1230	1	4
1231	1	5
1232	1	5
1233	1	4
1234	1	5
1235	1	4
1236	1	5
1237	1	7
1238	1	3
1239	1	6
1240	1	6
1241	1	5
1242	1	4
1243	1	4
1244	1	4
1245	1	4
1246	1	7
1247	1	6
1248	1	8
1249	1	6
1250	1	7
1251	1	7
1252	1	7
1253	1	7
1254	1	7
1255	1	8
1256	1	5
1257	1	5
1258	1	7
1259	1	7
1260	1	6
1261	1	6
1262	1	7
1263	1	6
1264	1	5
1265	1	6
1266	1	6
1267	1	6
1268	1	5
1269	1	3
1270	1	5
1271	1	4
1272	1	4
1273	1	3
1274	1	4
1275	1	3
1276	1	1
1277	1	2
1278	1	3
1279	1	4
1280	1	5
1281	1	5
1282	1	3
1283	1	4
1284	1	4
1285	1	4
1286	1	4
1287	1	2
1288	1	3
1289	1	2
1290	1	4
1291	1	6
1292	1	6
1293	1	5
1294	1	4
1295	1	4
1296	1	5
1297	1	5
1298	1	6
1299	1	5
1300	1	3
1301	1	3
1302	1	5
1303	1	4
1304	1	2
1305	1	4
1306	1	4
1307	1	4
1308	1	4
1309	1	5
1310	1	5
1311	1	4
1312	1	2
1313	1	5
1314	1	3
1315	1	5
1316	1	5
1317	1	6
1318	1	5
1319	1	6
1320	1	6
1321	1	5
1322	1	5
1323	1	6
1324	1	7
1325	1	6
1326	1	6
1327	1	6
1328	1	7
1329	1	8
1330	1	7
1331	1	6
1332	1	5
1333	1	6
1334	1	6
1335	1	6
1336	1	7
1337	1	6
1338	1	7
1339	1	7
1340	1	7
1341	1	6
1342	1	7
1343	1	6
1344	1	5
1345	1	8
1346	1	6
1347	1	6
1348	1	6
1349	1	4
1350	1	5
1351	1	3
1352	1	3
1353	1	3
1354	1	4
1355	1	2
1356	1	1
1357	1	4
1358	1	2
1359	1	4
1360	1	5
1361	1	4
1362	1	6
1363	1	4
1364	1	6
1365	1	6
1366	1	5
1367	1	5
1368	1	6
1369	1	6
1370	1	4
1371	1	6
1372	1	6
1373	1	8
1374	1	7
1375	1	7
1376	1	7
1377	1	7
1378	1	8
1379	1	8
1380	1	8
1381	1	6
1382	1	7
1383	1	6
1384	1	8
1385	1	8
1386	1	7
1387	1	7
1388	1	7
1389	1	7
1390	1	7
1391	1	8
1392	1	7
1393	1	8
1394	1	7
1395	1	5
1396	1	6
1397	1	7
1398	1	6
1399	1	7
1400	1	8
1401	1	7
1402	1	8
1403	1	8
1404	1	8
1405	1	7
1406	1	7
1407	1	7
1408	1	9
1409	1	9
1410	1	8
1411	1	8
1412	1	9
1413	1	8
1414	1	8
1415	1	7
1416	1	4
1417	1	5
1418	1	6
1419	1	6
1420	1	6
1421	1	9
1422	1	10
1423	1	10
1424	1	10
1425	1	10
1426	1	10
1427	1	8
1428	1	8
1429	1	8
1430	1	10
1431	1	7
1432	1	6
1433	1	9
1434	1	8
1435	1	9
1436	1	8
1437	1	8
1438	1	7
1439	1	8
1440	1	7
1441	1	6
1442	1	6
1443	1	5
1444	1	6
1445	1	8
1446	1	8
1447	1	8
1448	1	9
1449	1	5
1450	1	7
1451	1	8
1452	1	9
1453	1	8
1454	1	6
1455	1	6
1456	1	6
1457	1	7
1458	1	5
1459	1	6
1460	1	6
1461	1	7
1462	1	8
1463	1	6
1464	1	7
1465	1	7
1466	1	9
1467	1	7
1468	1	6
1469	1	7
1470	1	7
1471	1	7
1472	1	8
1473	1	8
1474	1	7
1475	1	7
1476	1	8
1477	1	9
1478	1	7
1479	1	6
1480	1	8
1481	1	8
1482	1	8
1483	1	9
1484	1	7
1485	1	9
1486	1	8
1487	1	10
1488	1	8
1489	1	9
1490	1	9
1491	1	7
1492	1	8
1493	1	6
1494	1	9
1495	1	8
1496	1	6
1497	1	8
1498	1	8
1499	1	7
1500	1	8
1501	1	8
1502	1	7
1503	1	6
1504	1	6
1505	1	7
1506	1	5
1507	1	4
1508	1	6
1509	1	4
1510	1	4
1511	1	4
1512	1	6
1513	1	6
1514	1	8
1515	1	9
1516	1	7
1517	1	7
1518	1	7
1519	1	6
1520	1	5
1521	1	5
1522	1	5
1523	1	5
1524	1	4
1525	1	4
1526	1	5
1527	1	3
1528	1	4
1529	1	5
1530	1	4
1531	1	3
1532	1	3
1533	1	6
1534	1	7
1535	1	5
1536	1	8
1537	1	6
1538	1	5
1539	1	6
1540	1	7
1541	1	6
1542	1	6
1543	1	6
1544	1	7
1545	1	7
1546	1	7
1547	1	7
1548	1	5
1549	1	6
1550	1	6
1551	1	5
1552	1	3
1553	1	5
1554	1	3
1555	1	5
1556	1	5
1557	1	6
1558	1	6
1559	1	7
1560	1	5
1561	1	5
1562	1	5
1563	1	5
1564	1	6
1565	1	8
1566	1	7
1567	1	8
1568	1	8
1569	1	7
1570	1	6
1571	1	5
1572	1	6
1573	1	5
1574	1	8
1575	1	7
1576	1	8
1577	1	8
1578	1	9
1579	1	7
1580	1	8
1581	1	5
1582	1	7
1583	1	7
1584	1	8
1585	1	8
1586	1	9
1587	1	6
1588	1	7
1589	1	8
1590	1	8
1591	1	8
1592	1	8
1593	1	9
1594	1	5
1595	1	7
1596	1	6
1597	1	8
1598	1	8
1599	1	6
1600	1	6
1601	1	6
1602	1	6
1603	1	5
1604	1	2
1605	1	5
1606	1	4
1607	1	5
1608	1	5
1609	1	4
1610	1	5
1611	1	3
1612	1	6
1613	1	6
1614	1	5
1615	1	8
1616	1	9
1617	1	10
1618	1	11
1619	1	9
1620	1	9
1621	1	11
1622	1	9
1623	1	11
1624	1	9
1625	1	9
1626	1	10
1627	1	11
1628	1	6
1629	1	9
1630	1	9
1631	1	5
1632	1	9
1633	1	9
1634	1	9
1635	1	6
1636	1	7
1637	1	7
1638	1	9
1639	1	8
1640	1	10
1641	1	9
1642	1	8
1643	1	8
1644	1	7
1645	1	8
1646	1	7
1647	1	6
1648	1	5
1649	1	7
1650	1	7
1651	1	8
1652	1	8
1653	1	8
1654	1	8
1655	1	8
1656	1	6
1657	1	8
1658	1	9
1659	1	8
1660	1	8
1661	1	9
1662	1	9
1663	1	9
1664	1	9
1665	1	10
1666	1	7
1667	1	7
1668	1	5
1669	1	7
1670	1	4
1671	1	5
1672	1	6
1673	1	6
1674	1	5
1675	1	6
1676	1	5
1677	1	5
1678	1	6
1679	1	4
1680	1	4
1681	1	7
1682	1	7
1683	1	7
1684	1	6
1685	1	5
1686	1	4
1687	1	3
1688	1	5
1689	1	6
1690	1	7
1691	1	5
1692	1	5
1693	1	4
1694	1	4
1695	1	5
1696	1	7
1697	1	5
1698	1	5
1699	1	4
1700	1	5
1701	1	8
1702	1	5
1703	1	5
1704	1	5
1705	1	8
1706	1	5
1707	1	4
1708	1	6
1709	1	7
1710	1	9
1711	1	8
1712	1	7
1713	1	8
1714	1	8
1715	1	8
1716	1	8
1717	1	8
1718	1	9
1719	1	10
1720	1	9
1721	1	10
1722	1	11
1723	1	8
1724	1	10
1725	1	10
1726	1	8
1727	1	12
1728	1	11
1729	1	9
1730	1	7
1731	1	9
1732	1	9
1733	1	10
1734	1	11
1735	1	11
1736	1	11
1737	1	10
1738	1	11
1739	1	8
1740	1	9
1741	1	9
1742	1	9
1743	1	9
1744	1	8
1745	1	9
1746	1	8
1747	1	8
1748	1	8
1749	1	9
1750	1	7
1751	1	8
1752	1	10
1753	1	9
1754	1	10
1755	1	9
1756	1	9
1757	1	12
1758	1	10
1759	1	9
1760	1	8
1761	1	10
1762	1	7
1763	1	7
1764	1	9
1765	1	8
1766	1	8
1767	1	8
1768	1	8
1769	1	7
1770	1	6
1771	1	7
1772	1	8
1773	1	8
1774	1	9
1775	1	7
1776	1	9
1777	1	8
1778	1	10
1779	1	8
1780	1	6
1781	1	8
1782	1	9
1783	1	7
1784	1	7
1785	1	8
1786	1	8
1787	1	6
1788	1	7
1789	1	7
1790	1	8
1791	1	9
1792	1	6
1793	1	7
1794	1	6
1795	1	4
1796	1	7
1797	1	6
1798	1	5
1799	1	5
1800	1	4
1801	1	6
1802	1	5
1803	1	4
1804	1	4
1805	1	4
1806	1	3
1807	1	2
1808	1	4
1809	1	5
1810	1	6
1811	1	6
1812	1	5
1813	1	6
1814	1	6
1815	1	4
1816	1	7
1817	1	6
1818	1	4
1819	1	6
1820	1	8
1821	1	7
1822	1	7
1823	1	6
1824	1	6
1825	1	6
1826	1	4
1827	1	4
1828	1	6
1829	1	6
1830	1	4
1831	1	4
1832	1	4
1833	1	5
1834	1	4
1835	1	4
1836	1	5
1837	1	4
1838	1	4
1839	1	5
1840	1	4
1841	1	3
1842	1	3
1843	1	2
1844	1	4
1845	1	3
1846	1	4
1847	1	3
1848	1	4
1849	1	5
1850	1	6
1851	1	5
1852	1	5
1853	1	6
1854	1	6
1855	1	5
1856	1	5
1857	1	6
1858	1	8
1859	1	8
1860	1	5
1861	1	8
1862	1	7
1863	1	8
1864	1	8
1865	1	7
1866	1	7
1867	1	7
1868	1	5
1869	1	7
1870	1	5
1871	1	5
1872	1	6
1873	1	4
1874	1	5
1875	1	6
1876	1	5
1877	1	5
1878	1	7
1879	1	8
1880	1	6
1881	1	6
1882	1	5
1883	1	6
1884	1	6
1885	1	6
1886	1	6
1887	1	4
1888	1	6
1889	1	6
1890	1	3
1891	1	2
1892	1	3
1893	1	2
1894	1	3
1895	1	3
1896	1	4
1897	1	3
1898	1	3
1899	1	3
1900	1	4
1901	1	5
1902	1	5
1903	1	4
1904	1	6
1905	1	6
1906	1	6
1907	1	2
1908	1	4
1909	1	5
1910	1	7
1911	1	7
1912	1	6
1913	1	7
1914	1	6
1915	1	6
1916	1	5
1917	1	5
1918	1	6
1919	1	6
1920	1	6
1921	1	6
1922	1	5
1923	1	7
1924	1	8
1925	1	8
1926	1	7
1927	1	4
1928	1	6
1929	1	7
1930	1	7
1931	1	7
1932	1	6
1933	1	7
1934	1	7
1935	1	7
1936	1	8
1937	1	9
1938	1	7
1939	1	6
1940	1	6
1941	1	6
1942	1	8
1943	1	7
1944	1	6
1945	1	5
1946	1	6
1947	1	6
1948	1	5
1949	1	6
1950	1	7
1951	1	5
1952	1	7
1953	1	8
1954	1	6
1955	1	6
1956	1	7
1957	1	8
1958	1	5
1959	1	6
1960	1	5
1961	1	6
1962	1	4
1963	1	2
1964	1	5
1965	1	4
1966	1	2
1967	1	7
1968	1	8
1969	1	5
1970	1	7
1971	1	5
1972	1	5
1973	1	8
1974	1	8
1975	1	9
1976	1	7
1977	1	7
1978	1	6
1979	1	7
1980	1	8
1981	1	7
1982	1	8
1983	1	5
1984	1	5
1985	1	7
1986	1	6
1987	1	5
1988	1	6
1989	1	4
1990	1	8
1991	1	7
1992	1	8
1993	1	7
1994	1	8
1995	1	7
1996	1	4
1997	1	3
1998	1	4
1999	1	4
[truncated: 48,026 more rows]
