# Supplementary material for: A pleurocidin analogue with greater conformational flexibility, enhanced antimicrobial potency and in vivo therapeutic efficacy
Source: Commun Biol. 2020 Nov 27;3:697. doi: 10.1038/s42003-020-01420-3 (PMC7699649; doi:10.1038/s42003-020-01420-3)
Supplement: Supplementary file 4 — Supplementary Data 1 [file 42003_2020_1420_MOESM4_ESM.zip › Figure_1/Fig_1G.csv]

1	1	0
2	1	0
3	1	1
4	1	2
5	1	1
6	1	2
7	1	2
8	1	2
9	1	2
10	1	3
11	1	1
12	1	1
13	1	0
14	1	0
15	1	0
16	1	0
17	1	0
18	1	0
19	1	0
20	1	0
21	1	0
22	1	0
23	1	0
24	1	1
25	1	0
26	1	1
27	1	1
28	1	1
29	1	1
30	1	2
31	1	1
32	1	1
33	1	2
34	1	1
35	1	0
36	1	1
37	1	0
38	1	1
39	1	0
40	1	0
41	1	0
42	1	0
43	1	0
44	1	0
45	1	1
46	1	0
47	1	1
48	1	0
49	1	1
50	1	1
51	1	1
52	1	1
53	1	2
54	1	1
55	1	3
56	1	0
57	1	1
58	1	1
59	1	1
60	1	0
61	1	1
62	1	0
63	1	1
64	1	2
65	1	2
66	1	1
67	1	1
68	1	1
69	1	2
70	1	1
71	1	1
72	1	1
73	1	0
74	1	0
75	1	1
76	1	2
77	1	1
78	1	2
79	1	1
80	1	2
81	1	1
82	1	1
83	1	1
84	1	0
85	1	1
86	1	0
87	1	3
88	1	3
89	1	3
90	1	4
91	1	4
92	1	3
93	1	3
94	1	3
95	1	3
96	1	1
97	1	2
98	1	2
99	1	3
100	1	2
101	1	3
102	1	3
103	1	3
104	1	2
105	1	3
106	1	3
107	1	5
108	1	5
109	1	5
110	1	6
111	1	5
112	1	6
113	1	8
114	1	4
115	1	5
116	1	5
117	1	6
118	1	6
119	1	4
120	1	8
121	1	7
122	1	5
123	1	5
124	1	4
125	1	7
126	1	6
127	1	6
128	1	7
129	1	6
130	1	6
131	1	7
132	1	8
133	1	8
134	1	7
135	1	7
136	1	8
137	1	9
138	1	5
139	1	7
140	1	7
141	1	9
142	1	7
143	1	8
144	1	9
145	1	8
146	1	8
147	1	9
148	1	7
149	1	9
150	1	8
151	1	8
152	1	9
153	1	7
154	1	6
155	1	4
156	1	6
157	1	4
158	1	6
159	1	6
160	1	6
161	1	6
162	1	5
163	1	5
164	1	4
165	1	7
166	1	5
167	1	7
168	1	7
169	1	8
170	1	6
171	1	6
172	1	6
173	1	4
174	1	4
175	1	3
176	1	4
177	1	3
178	1	2
179	1	3
180	1	3
181	1	5
182	1	5
183	1	4
184	1	3
185	1	4
186	1	6
187	1	6
188	1	6
189	1	5
190	1	3
191	1	4
192	1	5
193	1	5
194	1	4
195	1	4
196	1	4
197	1	3
198	1	4
199	1	3
200	1	3
201	1	4
202	1	3
203	1	3
204	1	3
205	1	3
206	1	3
207	1	3
208	1	4
209	1	3
210	1	4
211	1	4
212	1	4
213	1	4
214	1	0
215	1	2
216	1	3
217	1	5
218	1	4
219	1	5
220	1	2
221	1	5
222	1	6
223	1	5
224	1	4
225	1	2
226	1	5
227	1	3
228	1	2
229	1	3
230	1	2
231	1	4
232	1	4
233	1	4
234	1	5
235	1	8
236	1	5
237	1	4
238	1	4
239	1	3
240	1	5
241	1	6
242	1	5
243	1	1
244	1	3
245	1	6
246	1	5
247	1	5
248	1	3
249	1	4
250	1	4
251	1	4
252	1	4
253	1	2
254	1	3
255	1	3
256	1	3
257	1	3
258	1	3
259	1	3
260	1	3
261	1	4
262	1	3
263	1	3
264	1	3
265	1	3
266	1	4
267	1	5
268	1	4
269	1	5
270	1	6
271	1	5
272	1	4
273	1	4
274	1	3
275	1	4
276	1	3
277	1	5
278	1	5
279	1	4
280	1	4
281	1	6
282	1	8
283	1	7
284	1	5
285	1	8
286	1	6
287	1	5
288	1	5
289	1	7
290	1	5
291	1	7
292	1	6
293	1	4
294	1	5
295	1	5
296	1	5
297	1	3
298	1	3
299	1	5
300	1	6
301	1	4
302	1	5
303	1	3
304	1	3
305	1	2
306	1	2
307	1	2
308	1	2
309	1	2
310	1	3
311	1	1
312	1	3
313	1	2
314	1	2
315	1	4
316	1	3
317	1	4
318	1	2
319	1	4
320	1	1
321	1	3
322	1	1
323	1	2
324	1	4
325	1	5
326	1	5
327	1	2
328	1	5
329	1	5
330	1	5
331	1	6
332	1	4
333	1	5
334	1	4
335	1	5
336	1	5
337	1	4
338	1	6
339	1	3
340	1	2
341	1	3
342	1	2
343	1	3
344	1	2
345	1	4
346	1	5
347	1	2
348	1	4
349	1	5
350	1	5
351	1	7
352	1	5
353	1	3
354	1	7
355	1	4
356	1	7
357	1	5
358	1	2
359	1	4
360	1	4
361	1	3
362	1	3
363	1	3
364	1	3
365	1	3
366	1	2
367	1	4
368	1	3
369	1	3
370	1	4
371	1	5
372	1	4
373	1	5
374	1	5
375	1	5
376	1	7
377	1	6
378	1	5
379	1	6
380	1	3
381	1	4
382	1	4
383	1	5
384	1	5
385	1	6
386	1	5
387	1	5
388	1	4
389	1	6
390	1	7
391	1	5
392	1	5
393	1	4
394	1	4
395	1	3
396	1	5
397	1	3
398	1	5
399	1	3
400	1	6
401	1	6
402	1	4
403	1	2
404	1	5
405	1	6
406	1	5
407	1	5
408	1	6
409	1	7
410	1	5
411	1	7
412	1	5
413	1	4
414	1	6
415	1	6
416	1	6
417	1	6
418	1	6
419	1	10
420	1	7
421	1	8
422	1	6
423	1	6
424	1	4
425	1	4
426	1	6
427	1	4
428	1	5
429	1	4
430	1	5
431	1	6
432	1	6
433	1	6
434	1	4
435	1	5
436	1	4
437	1	6
438	1	6
439	1	6
440	1	5
441	1	5
442	1	6
443	1	4
444	1	5
445	1	4
446	1	5
447	1	4
448	1	4
449	1	5
450	1	2
451	1	2
452	1	3
453	1	4
454	1	6
455	1	5
456	1	7
457	1	7
458	1	6
459	1	6
460	1	6
461	1	5
462	1	6
463	1	6
464	1	4
465	1	6
466	1	5
467	1	4
468	1	7
469	1	5
470	1	6
471	1	7
472	1	6
473	1	4
474	1	3
475	1	5
476	1	6
477	1	5
478	1	4
479	1	5
480	1	5
481	1	4
482	1	5
483	1	3
484	1	5
485	1	5
486	1	6
487	1	5
488	1	6
489	1	6
490	1	4
491	1	7
492	1	4
493	1	5
494	1	4
495	1	5
496	1	5
497	1	5
498	1	4
499	1	5
500	1	5
501	1	4
502	1	5
503	1	6
504	1	6
505	1	7
506	1	6
507	1	5
508	1	6
509	1	6
510	1	7
511	1	7
512	1	6
513	1	7
514	1	6
515	1	6
516	1	8
517	1	8
518	1	7
519	1	6
520	1	8
521	1	8
522	1	8
523	1	7
524	1	6
525	1	8
526	1	8
527	1	7
528	1	7
529	1	8
530	1	8
531	1	10
532	1	9
533	1	7
534	1	9
535	1	8
536	1	7
537	1	8
538	1	7
539	1	7
540	1	8
541	1	7
542	1	8
543	1	8
544	1	8
545	1	5
546	1	7
547	1	8
548	1	10
549	1	8
550	1	10
551	1	8
552	1	5
553	1	8
554	1	8
555	1	4
556	1	5
557	1	5
558	1	6
559	1	7
560	1	3
561	1	7
562	1	8
563	1	6
564	1	6
565	1	8
566	1	5
567	1	5
568	1	6
569	1	7
570	1	6
571	1	4
572	1	4
573	1	5
574	1	4
575	1	5
576	1	4
577	1	4
578	1	4
579	1	4
580	1	5
581	1	3
582	1	3
583	1	4
584	1	2
585	1	4
586	1	6
587	1	5
588	1	5
589	1	4
590	1	5
591	1	4
592	1	4
593	1	5
594	1	3
595	1	3
596	1	2
597	1	5
598	1	4
599	1	6
600	1	4
601	1	6
602	1	6
603	1	6
604	1	5
605	1	5
606	1	6
607	1	6
608	1	6
609	1	6
610	1	6
611	1	5
612	1	6
613	1	4
614	1	4
615	1	4
616	1	4
617	1	3
618	1	2
619	1	3
620	1	5
621	1	3
622	1	4
623	1	6
624	1	5
625	1	3
626	1	4
627	1	5
628	1	5
629	1	4
630	1	5
631	1	5
632	1	5
633	1	4
634	1	4
635	1	5
636	1	8
637	1	6
638	1	5
639	1	5
640	1	6
641	1	3
642	1	6
643	1	8
644	1	6
645	1	6
646	1	6
647	1	6
648	1	8
649	1	6
650	1	7
651	1	6
652	1	7
653	1	7
654	1	6
655	1	6
656	1	5
657	1	6
658	1	5
659	1	5
660	1	3
661	1	5
662	1	6
663	1	4
664	1	4
665	1	2
666	1	4
667	1	3
668	1	3
669	1	2
670	1	3
671	1	3
672	1	5
673	1	5
674	1	4
675	1	5
676	1	5
677	1	4
678	1	3
679	1	4
680	1	4
681	1	4
682	1	5
683	1	5
684	1	5
685	1	2
686	1	4
687	1	4
688	1	5
689	1	5
690	1	4
691	1	5
692	1	5
693	1	4
694	1	4
695	1	3
696	1	3
697	1	4
698	1	3
699	1	4
700	1	3
701	1	3
702	1	3
703	1	3
704	1	4
705	1	3
706	1	3
707	1	3
708	1	3
709	1	3
710	1	4
711	1	3
712	1	2
713	1	3
714	1	2
715	1	3
716	1	3
717	1	3
718	1	2
719	1	3
720	1	3
721	1	3
722	1	3
723	1	2
724	1	2
725	1	4
726	1	3
727	1	2
728	1	3
729	1	3
730	1	3
731	1	3
732	1	3
733	1	5
734	1	4
735	1	3
736	1	4
737	1	3
738	1	5
739	1	4
740	1	4
741	1	4
742	1	4
743	1	3
744	1	2
745	1	4
746	1	3
747	1	4
748	1	4
749	1	3
750	1	2
751	1	3
752	1	5
753	1	4
754	1	5
755	1	3
756	1	3
757	1	3
758	1	1
759	1	4
760	1	3
761	1	3
762	1	3
763	1	3
764	1	3
765	1	3
766	1	2
767	1	1
768	1	2
769	1	2
770	1	3
771	1	5
772	1	5
773	1	4
774	1	3
775	1	5
776	1	5
777	1	5
778	1	5
779	1	4
780	1	4
781	1	4
782	1	3
783	1	4
784	1	3
785	1	6
786	1	5
787	1	3
788	1	5
789	1	5
790	1	3
791	1	3
792	1	3
793	1	5
794	1	5
795	1	5
796	1	6
797	1	7
798	1	6
799	1	6
800	1	6
801	1	7
802	1	5
803	1	7
804	1	5
805	1	5
806	1	6
807	1	6
808	1	6
809	1	6
810	1	4
811	1	4
812	1	4
813	1	4
814	1	5
815	1	4
816	1	2
817	1	5
818	1	5
819	1	6
820	1	5
821	1	4
822	1	6
823	1	6
824	1	7
825	1	5
826	1	4
827	1	4
828	1	5
829	1	6
830	1	3
831	1	5
832	1	7
833	1	7
834	1	6
835	1	7
836	1	5
837	1	5
838	1	6
839	1	5
840	1	6
841	1	5
842	1	8
843	1	7
844	1	6
845	1	6
846	1	5
847	1	6
848	1	7
849	1	7
850	1	6
851	1	7
852	1	6
853	1	5
854	1	3
855	1	5
856	1	4
857	1	7
858	1	6
859	1	4
860	1	3
861	1	5
862	1	6
863	1	4
864	1	6
865	1	6
866	1	6
867	1	3
868	1	4
869	1	5
870	1	6
871	1	6
872	1	5
873	1	6
874	1	7
875	1	7
876	1	6
877	1	6
878	1	6
879	1	5
880	1	8
881	1	7
882	1	4
883	1	6
884	1	4
885	1	5
886	1	6
887	1	5
888	1	6
889	1	4
890	1	5
891	1	5
892	1	4
893	1	3
894	1	5
895	1	5
896	1	3
897	1	5
898	1	7
899	1	4
900	1	4
901	1	6
902	1	6
903	1	6
904	1	7
905	1	6
906	1	7
907	1	7
908	1	7
909	1	6
910	1	7
911	1	8
912	1	7
913	1	7
914	1	7
915	1	7
916	1	8
917	1	8
918	1	8
919	1	9
920	1	7
921	1	6
922	1	6
923	1	6
924	1	6
925	1	7
926	1	6
927	1	8
928	1	7
929	1	8
930	1	8
931	1	9
932	1	9
933	1	9
934	1	8
935	1	8
936	1	8
937	1	5
938	1	4
939	1	6
940	1	6
941	1	5
942	1	5
943	1	4
944	1	5
945	1	3
946	1	6
947	1	4
948	1	6
949	1	6
950	1	4
951	1	5
952	1	2
953	1	6
954	1	7
955	1	4
956	1	7
957	1	4
958	1	6
959	1	8
960	1	8
961	1	4
962	1	5
963	1	6
964	1	6
965	1	4
966	1	3
967	1	7
968	1	6
969	1	5
970	1	6
971	1	6
972	1	5
973	1	6
974	1	3
975	1	6
976	1	8
977	1	6
978	1	6
979	1	6
980	1	8
981	1	6
982	1	5
983	1	6
984	1	5
985	1	6
986	1	7
987	1	7
988	1	6
989	1	7
990	1	8
991	1	3
992	1	5
993	1	8
994	1	4
995	1	6
996	1	7
997	1	6
998	1	4
999	1	5
1000	1	4
1001	1	6
1002	1	5
1003	1	8
1004	1	5
1005	1	4
1006	1	4
1007	1	5
1008	1	6
1009	1	4
1010	1	7
1011	1	7
1012	1	7
1013	1	6
1014	1	7
1015	1	7
1016	1	4
1017	1	6
1018	1	7
1019	1	6
1020	1	7
1021	1	6
1022	1	5
1023	1	5
1024	1	6
1025	1	5
1026	1	6
1027	1	7
1028	1	5
1029	1	5
1030	1	5
1031	1	5
1032	1	5
1033	1	4
1034	1	5
1035	1	6
1036	1	6
1037	1	4
1038	1	6
1039	1	6
1040	1	5
1041	1	3
1042	1	5
1043	1	6
1044	1	4
1045	1	4
1046	1	6
1047	1	3
1048	1	5
1049	1	4
1050	1	4
1051	1	6
1052	1	3
1053	1	4
1054	1	4
1055	1	4
1056	1	3
1057	1	5
1058	1	3
1059	1	7
1060	1	7
1061	1	6
1062	1	5
1063	1	5
1064	1	4
1065	1	4
1066	1	4
1067	1	4
1068	1	1
1069	1	4
1070	1	3
1071	1	3
1072	1	1
1073	1	5
1074	1	4
1075	1	3
1076	1	4
1077	1	4
1078	1	5
1079	1	7
1080	1	7
1081	1	7
1082	1	7
1083	1	4
1084	1	6
1085	1	5
1086	1	5
1087	1	6
1088	1	3
1089	1	5
1090	1	6
1091	1	5
1092	1	4
1093	1	4
1094	1	4
1095	1	5
1096	1	3
1097	1	3
1098	1	4
1099	1	4
1100	1	6
1101	1	4
1102	1	5
1103	1	4
1104	1	4
1105	1	6
1106	1	5
1107	1	6
1108	1	4
1109	1	5
1110	1	5
1111	1	6
1112	1	5
1113	1	5
1114	1	5
1115	1	3
1116	1	4
1117	1	4
1118	1	4
1119	1	4
1120	1	4
1121	1	6
1122	1	5
1123	1	5
1124	1	5
1125	1	5
1126	1	6
1127	1	5
1128	1	4
1129	1	5
1130	1	6
1131	1	5
1132	1	6
1133	1	6
1134	1	5
1135	1	5
1136	1	6
1137	1	6
1138	1	5
1139	1	7
1140	1	6
1141	1	4
1142	1	4
1143	1	4
1144	1	3
1145	1	4
1146	1	5
1147	1	4
1148	1	4
1149	1	4
1150	1	4
1151	1	4
1152	1	3
1153	1	4
1154	1	5
1155	1	4
1156	1	6
1157	1	5
1158	1	4
1159	1	6
1160	1	4
1161	1	6
1162	1	6
1163	1	5
1164	1	5
1165	1	3
1166	1	4
1167	1	5
1168	1	4
1169	1	4
1170	1	5
1171	1	4
1172	1	4
1173	1	7
1174	1	5
1175	1	2
1176	1	5
1177	1	2
1178	1	2
1179	1	2
1180	1	4
1181	1	5
1182	1	2
1183	1	4
1184	1	6
1185	1	5
1186	1	6
1187	1	6
1188	1	4
1189	1	6
1190	1	4
1191	1	2
1192	1	3
1193	1	3
1194	1	3
1195	1	5
1196	1	6
1197	1	5
1198	1	7
1199	1	4
1200	1	3
1201	1	4
1202	1	4
1203	1	4
1204	1	3
1205	1	4
1206	1	5
1207	1	6
1208	1	3
1209	1	3
1210	1	4
1211	1	3
1212	1	3
1213	1	3
1214	1	4
1215	1	2
1216	1	4
1217	1	4
1218	1	3
1219	1	6
1220	1	5
1221	1	4
1222	1	5
1223	1	5
1224	1	4
1225	1	6
1226	1	3
1227	1	4
1228	1	3
1229	1	4
1230	1	2
1231	1	4
1232	1	3
1233	1	3
1234	1	4
1235	1	6
1236	1	3
1237	1	5
1238	1	4
1239	1	4
1240	1	2
1241	1	2
1242	1	4
1243	1	6
1244	1	5
1245	1	4
1246	1	4
1247	1	4
1248	1	3
1249	1	3
1250	1	6
1251	1	6
1252	1	5
1253	1	5
1254	1	5
1255	1	3
1256	1	5
1257	1	5
1258	1	3
1259	1	5
1260	1	5
1261	1	5
1262	1	4
1263	1	5
1264	1	4
1265	1	3
1266	1	5
1267	1	6
1268	1	6
1269	1	5
1270	1	6
1271	1	7
1272	1	8
1273	1	8
1274	1	7
1275	1	7
1276	1	5
1277	1	6
1278	1	7
1279	1	8
1280	1	8
1281	1	8
1282	1	6
1283	1	7
1284	1	6
1285	1	6
1286	1	5
1287	1	7
1288	1	4
1289	1	5
1290	1	5
1291	1	6
1292	1	3
1293	1	4
1294	1	3
1295	1	2
1296	1	5
1297	1	7
1298	1	7
1299	1	6
1300	1	7
1301	1	5
1302	1	7
1303	1	6
1304	1	7
1305	1	8
1306	1	7
1307	1	6
1308	1	7
1309	1	7
1310	1	7
1311	1	7
1312	1	8
1313	1	7
1314	1	5
1315	1	6
1316	1	4
1317	1	6
1318	1	6
1319	1	6
1320	1	4
1321	1	6
1322	1	5
1323	1	6
1324	1	8
1325	1	7
1326	1	7
1327	1	3
1328	1	8
1329	1	7
1330	1	8
1331	1	9
1332	1	9
1333	1	8
1334	1	9
1335	1	8
1336	1	7
1337	1	6
1338	1	8
1339	1	8
1340	1	9
1341	1	9
1342	1	8
1343	1	11
1344	1	11
1345	1	9
1346	1	7
1347	1	6
1348	1	8
1349	1	7
1350	1	6
1351	1	8
1352	1	6
1353	1	5
1354	1	4
1355	1	7
1356	1	7
1357	1	7
1358	1	6
1359	1	6
1360	1	7
1361	1	4
1362	1	7
1363	1	6
1364	1	7
1365	1	7
1366	1	7
1367	1	8
1368	1	7
1369	1	9
1370	1	6
1371	1	8
1372	1	5
1373	1	5
1374	1	5
1375	1	5
1376	1	6
1377	1	6
1378	1	5
1379	1	4
1380	1	3
1381	1	5
1382	1	4
1383	1	6
1384	1	5
1385	1	6
1386	1	5
1387	1	5
1388	1	4
1389	1	3
1390	1	2
1391	1	3
1392	1	2
1393	1	2
1394	1	3
1395	1	3
1396	1	4
1397	1	4
1398	1	4
1399	1	4
1400	1	3
1401	1	6
1402	1	6
1403	1	3
1404	1	6
1405	1	5
1406	1	4
1407	1	3
1408	1	5
1409	1	5
1410	1	6
1411	1	7
1412	1	6
1413	1	6
1414	1	5
1415	1	6
1416	1	3
1417	1	4
1418	1	4
1419	1	3
1420	1	4
1421	1	5
1422	1	6
1423	1	4
1424	1	4
1425	1	5
1426	1	6
1427	1	5
1428	1	5
1429	1	5
1430	1	3
1431	1	5
1432	1	5
1433	1	4
1434	1	6
1435	1	5
1436	1	4
1437	1	4
1438	1	4
1439	1	3
1440	1	4
1441	1	5
1442	1	4
1443	1	4
1444	1	4
1445	1	3
1446	1	4
1447	1	3
1448	1	3
1449	1	4
1450	1	5
1451	1	3
1452	1	4
1453	1	3
1454	1	4
1455	1	5
1456	1	4
1457	1	6
1458	1	5
1459	1	5
1460	1	3
1461	1	3
1462	1	5
1463	1	5
1464	1	6
1465	1	4
1466	1	4
1467	1	3
1468	1	4
1469	1	3
1470	1	4
1471	1	4
1472	1	0
1473	1	5
1474	1	3
1475	1	2
1476	1	2
1477	1	2
1478	1	4
1479	1	6
1480	1	4
1481	1	6
1482	1	5
1483	1	6
1484	1	5
1485	1	7
1486	1	6
1487	1	5
1488	1	6
1489	1	5
1490	1	5
1491	1	2
1492	1	4
1493	1	4
1494	1	5
1495	1	3
1496	1	6
1497	1	6
1498	1	6
1499	1	6
1500	1	5
1501	1	4
1502	1	6
1503	1	4
1504	1	5
1505	1	6
1506	1	7
1507	1	6
1508	1	6
1509	1	8
1510	1	7
1511	1	5
1512	1	6
1513	1	5
1514	1	7
1515	1	8
1516	1	4
1517	1	6
1518	1	4
1519	1	6
1520	1	5
1521	1	4
1522	1	4
1523	1	5
1524	1	5
1525	1	6
1526	1	5
1527	1	5
1528	1	2
1529	1	4
1530	1	5
1531	1	5
1532	1	3
1533	1	4
1534	1	3
1535	1	2
1536	1	4
1537	1	6
1538	1	4
1539	1	5
1540	1	4
1541	1	7
1542	1	7
1543	1	5
1544	1	7
1545	1	7
1546	1	7
1547	1	6
1548	1	7
1549	1	6
1550	1	4
1551	1	6
1552	1	6
1553	1	6
1554	1	5
1555	1	3
1556	1	5
1557	1	4
1558	1	4
1559	1	4
1560	1	5
1561	1	5
1562	1	4
1563	1	3
1564	1	5
1565	1	5
1566	1	5
1567	1	4
1568	1	4
1569	1	4
1570	1	4
1571	1	5
1572	1	5
1573	1	4
1574	1	4
1575	1	3
1576	1	7
1577	1	5
1578	1	5
1579	1	3
1580	1	5
1581	1	6
1582	1	5
1583	1	4
1584	1	4
1585	1	4
1586	1	6
1587	1	3
1588	1	4
1589	1	2
1590	1	3
1591	1	2
1592	1	2
1593	1	4
1594	1	5
1595	1	5
1596	1	4
1597	1	5
1598	1	5
1599	1	6
1600	1	5
1601	1	6
1602	1	4
1603	1	6
1604	1	6
1605	1	5
1606	1	4
1607	1	5
1608	1	4
1609	1	4
1610	1	4
1611	1	5
1612	1	6
1613	1	5
1614	1	5
1615	1	6
1616	1	6
1617	1	8
1618	1	7
1619	1	7
1620	1	6
1621	1	8
1622	1	5
1623	1	6
1624	1	6
1625	1	6
1626	1	6
1627	1	6
1628	1	5
1629	1	5
1630	1	4
1631	1	3
1632	1	5
1633	1	3
1634	1	5
1635	1	5
1636	1	6
1637	1	7
1638	1	5
1639	1	4
1640	1	4
1641	1	4
1642	1	5
1643	1	2
1644	1	4
1645	1	5
1646	1	4
1647	1	4
1648	1	4
1649	1	3
1650	1	4
1651	1	4
1652	1	2
1653	1	2
1654	1	2
1655	1	3
1656	1	5
1657	1	2
1658	1	4
1659	1	3
1660	1	5
1661	1	6
1662	1	4
1663	1	6
1664	1	5
1665	1	6
1666	1	6
1667	1	6
1668	1	7
1669	1	6
1670	1	5
1671	1	4
1672	1	6
1673	1	5
1674	1	6
1675	1	6
1676	1	6
1677	1	5
1678	1	5
1679	1	5
1680	1	5
1681	1	7
1682	1	6
1683	1	6
1684	1	4
1685	1	5
1686	1	6
1687	1	5
1688	1	3
1689	1	5
1690	1	4
1691	1	6
1692	1	6
1693	1	5
1694	1	3
1695	1	5
1696	1	8
1697	1	6
1698	1	4
1699	1	7
1700	1	7
1701	1	4
1702	1	6
1703	1	6
1704	1	5
1705	1	7
1706	1	8
1707	1	7
1708	1	7
1709	1	6
1710	1	4
1711	1	5
1712	1	6
1713	1	4
1714	1	7
1715	1	4
1716	1	5
1717	1	5
1718	1	5
1719	1	4
1720	1	4
1721	1	4
1722	1	4
1723	1	6
1724	1	5
1725	1	5
1726	1	7
1727	1	4
1728	1	4
1729	1	4
1730	1	3
1731	1	4
1732	1	6
1733	1	5
1734	1	1
1735	1	6
1736	1	7
1737	1	5
1738	1	3
1739	1	5
1740	1	6
1741	1	2
1742	1	6
1743	1	7
1744	1	4
1745	1	4
1746	1	3
1747	1	3
1748	1	4
1749	1	2
1750	1	3
1751	1	3
1752	1	3
1753	1	4
1754	1	4
1755	1	6
1756	1	4
1757	1	7
1758	1	5
1759	1	5
1760	1	5
1761	1	4
1762	1	6
1763	1	6
1764	1	6
1765	1	3
1766	1	6
1767	1	5
1768	1	6
1769	1	6
1770	1	6
1771	1	5
1772	1	7
1773	1	5
1774	1	4
1775	1	5
1776	1	3
1777	1	2
1778	1	4
1779	1	2
1780	1	4
1781	1	3
1782	1	3
1783	1	4
1784	1	4
1785	1	4
1786	1	4
1787	1	5
1788	1	5
1789	1	4
1790	1	3
1791	1	4
1792	1	4
1793	1	3
1794	1	5
1795	1	4
1796	1	4
1797	1	6
1798	1	4
1799	1	5
1800	1	6
1801	1	3
1802	1	4
1803	1	2
1804	1	4
1805	1	2
1806	1	4
1807	1	1
1808	1	1
1809	1	3
1810	1	4
1811	1	2
1812	1	6
1813	1	5
1814	1	3
1815	1	4
1816	1	4
1817	1	4
1818	1	4
1819	1	3
1820	1	2
1821	1	2
1822	1	3
1823	1	2
1824	1	3
1825	1	3
1826	1	1
1827	1	3
1828	1	3
1829	1	3
1830	1	1
1831	1	4
1832	1	3
1833	1	5
1834	1	4
1835	1	5
1836	1	4
1837	1	4
1838	1	4
1839	1	2
1840	1	3
1841	1	3
1842	1	4
1843	1	3
1844	1	4
1845	1	4
1846	1	5
1847	1	4
1848	1	4
1849	1	2
1850	1	5
1851	1	4
1852	1	2
1853	1	3
1854	1	4
1855	1	3
1856	1	4
1857	1	4
1858	1	5
1859	1	6
1860	1	4
1861	1	6
1862	1	7
1863	1	6
1864	1	3
1865	1	6
1866	1	7
1867	1	6
1868	1	3
1869	1	2
1870	1	4
1871	1	2
1872	1	4
1873	1	5
1874	1	5
1875	1	2
1876	1	2
1877	1	4
1878	1	3
1879	1	4
1880	1	4
1881	1	5
1882	1	5
1883	1	6
1884	1	6
1885	1	4
1886	1	6
1887	1	6
1888	1	5
1889	1	4
1890	1	4
1891	1	7
1892	1	6
1893	1	4
1894	1	5
1895	1	3
1896	1	4
1897	1	5
1898	1	6
1899	1	7
1900	1	8
1901	1	6
1902	1	6
1903	1	9
1904	1	7
1905	1	5
1906	1	6
1907	1	7
1908	1	6
1909	1	8
1910	1	6
1911	1	6
1912	1	3
1913	1	5
1914	1	5
1915	1	4
1916	1	4
1917	1	4
1918	1	3
1919	1	3
1920	1	3
1921	1	3
1922	1	5
1923	1	4
1924	1	4
1925	1	4
1926	1	4
1927	1	3
1928	1	3
1929	1	2
1930	1	1
1931	1	3
1932	1	5
1933	1	1
1934	1	2
1935	1	1
1936	1	4
1937	1	2
1938	1	4
1939	1	0
1940	1	3
1941	1	3
1942	1	3
1943	1	3
1944	1	3
1945	1	3
1946	1	4
1947	1	3
1948	1	4
1949	1	4
1950	1	3
1951	1	5
1952	1	4
1953	1	3
1954	1	4
1955	1	5
1956	1	5
1957	1	4
1958	1	2
1959	1	2
1960	1	4
1961	1	5
1962	1	3
1963	1	6
1964	1	4
1965	1	4
1966	1	4
1967	1	2
1968	1	4
1969	1	2
1970	1	4
1971	1	3
1972	1	3
1973	1	4
1974	1	5
1975	1	1
1976	1	3
1977	1	3
1978	1	3
1979	1	1
1980	1	1
1981	1	3
1982	1	3
1983	1	4
1984	1	4
1985	1	3
1986	1	4
1987	1	3
1988	1	3
1989	1	3
1990	1	5
1991	1	2
1992	1	2
1993	1	4
1994	1	5
1995	1	5
1996	1	6
1997	1	5
1998	1	5
1999	1	6
2000	1	4
[truncated: 48,025 more rows]
