# Supplementary material for: A pleurocidin analogue with greater conformational flexibility, enhanced antimicrobial potency and in vivo therapeutic efficacy
Source: Commun Biol. 2020 Nov 27;3:697. doi: 10.1038/s42003-020-01420-3 (PMC7699649; doi:10.1038/s42003-020-01420-3)
Supplement: Supplementary file 4 — Supplementary Data 1 [file 42003_2020_1420_MOESM4_ESM.zip › Figure_1/Fig_1H.csv]

Timestep	Residue_number	Hbond_number
1	1	0
2	1	0
3	1	0
4	1	0
5	1	0
6	1	0
7	1	0
8	1	0
9	1	0
10	1	0
11	1	0
12	1	0
13	1	0
14	1	0
15	1	0
16	1	0
17	1	0
18	1	1
19	1	1
20	1	1
21	1	1
22	1	1
23	1	2
24	1	2
25	1	2
26	1	3
27	1	3
28	1	3
29	1	6
30	1	4
31	1	5
32	1	3
33	1	3
34	1	5
35	1	4
36	1	5
37	1	4
38	1	5
39	1	7
40	1	4
41	1	4
42	1	4
43	1	5
44	1	4
45	1	3
46	1	3
47	1	4
48	1	4
49	1	3
50	1	3
51	1	4
52	1	4
53	1	2
54	1	5
55	1	4
56	1	4
57	1	2
58	1	2
59	1	2
60	1	2
61	1	2
62	1	4
63	1	5
64	1	4
65	1	5
66	1	4
67	1	3
68	1	3
69	1	2
70	1	3
71	1	4
72	1	3
73	1	5
74	1	5
75	1	6
76	1	3
77	1	4
78	1	6
79	1	6
80	1	6
81	1	6
82	1	5
83	1	4
84	1	4
85	1	4
86	1	3
87	1	4
88	1	4
89	1	4
90	1	5
91	1	4
92	1	5
93	1	4
94	1	8
95	1	5
96	1	4
97	1	6
98	1	7
99	1	8
100	1	4
101	1	6
102	1	5
103	1	4
104	1	4
105	1	8
106	1	6
107	1	6
108	1	8
109	1	6
110	1	6
111	1	5
112	1	7
113	1	6
114	1	5
115	1	7
116	1	4
117	1	4
118	1	4
119	1	4
120	1	6
121	1	1
122	1	2
123	1	1
124	1	2
125	1	1
126	1	5
127	1	2
128	1	4
129	1	4
130	1	6
131	1	4
132	1	4
133	1	6
134	1	7
135	1	4
136	1	8
137	1	7
138	1	7
139	1	6
140	1	7
141	1	3
142	1	3
143	1	4
144	1	3
145	1	4
146	1	3
147	1	4
148	1	5
149	1	4
150	1	3
151	1	5
152	1	5
153	1	5
154	1	5
155	1	6
156	1	7
157	1	4
158	1	4
159	1	6
160	1	6
161	1	6
162	1	4
163	1	5
164	1	4
165	1	3
166	1	5
167	1	5
168	1	3
169	1	4
170	1	5
171	1	5
172	1	5
173	1	5
174	1	5
175	1	4
176	1	4
177	1	5
178	1	5
179	1	5
180	1	4
181	1	5
182	1	5
183	1	5
184	1	3
185	1	4
186	1	4
187	1	4
188	1	5
189	1	5
190	1	4
191	1	6
192	1	6
193	1	6
194	1	6
195	1	6
196	1	4
197	1	4
198	1	5
199	1	4
200	1	3
201	1	4
202	1	3
203	1	3
204	1	3
205	1	4
206	1	3
207	1	4
208	1	5
209	1	3
210	1	3
211	1	2
212	1	3
213	1	4
214	1	2
215	1	3
216	1	1
217	1	4
218	1	4
219	1	4
220	1	3
221	1	5
222	1	3
223	1	2
224	1	1
225	1	3
226	1	1
227	1	5
228	1	2
229	1	1
230	1	3
231	1	2
232	1	3
233	1	4
234	1	4
235	1	1
236	1	4
237	1	5
238	1	2
239	1	5
240	1	6
241	1	2
242	1	3
243	1	2
244	1	1
245	1	2
246	1	2
247	1	3
248	1	2
249	1	3
250	1	3
251	1	3
252	1	2
253	1	2
254	1	3
255	1	1
256	1	2
257	1	2
258	1	3
259	1	1
260	1	2
261	1	3
262	1	3
263	1	3
264	1	4
265	1	4
266	1	5
267	1	5
268	1	4
269	1	3
270	1	4
271	1	4
272	1	2
273	1	1
274	1	2
275	1	2
276	1	3
277	1	2
278	1	1
279	1	4
280	1	4
281	1	4
282	1	7
283	1	5
284	1	6
285	1	5
286	1	5
287	1	4
288	1	3
289	1	4
290	1	3
291	1	5
292	1	5
293	1	6
294	1	7
295	1	4
296	1	4
297	1	3
298	1	4
299	1	5
300	1	4
301	1	2
302	1	2
303	1	3
304	1	4
305	1	3
306	1	4
307	1	2
308	1	2
309	1	0
310	1	3
311	1	4
312	1	3
313	1	4
314	1	4
315	1	4
316	1	5
317	1	4
318	1	5
319	1	5
320	1	4
321	1	4
322	1	5
323	1	3
324	1	4
325	1	3
326	1	4
327	1	7
328	1	5
329	1	3
330	1	4
331	1	4
332	1	4
333	1	3
334	1	6
335	1	4
336	1	4
337	1	2
338	1	2
339	1	3
340	1	5
341	1	5
342	1	4
343	1	4
344	1	5
345	1	4
346	1	5
347	1	5
348	1	6
349	1	5
350	1	5
351	1	4
352	1	6
353	1	6
354	1	3
355	1	4
356	1	4
357	1	5
358	1	5
359	1	5
360	1	4
361	1	6
362	1	4
363	1	4
364	1	5
365	1	5
366	1	4
367	1	5
368	1	3
369	1	3
370	1	3
371	1	3
372	1	4
373	1	3
374	1	3
375	1	3
376	1	3
377	1	3
378	1	3
379	1	3
380	1	3
381	1	6
382	1	6
383	1	5
384	1	5
385	1	3
386	1	4
387	1	4
388	1	5
389	1	5
390	1	6
391	1	7
392	1	7
393	1	8
394	1	9
395	1	8
396	1	9
397	1	6
398	1	6
399	1	6
400	1	6
401	1	7
402	1	8
403	1	7
404	1	8
405	1	10
406	1	7
407	1	8
408	1	7
409	1	7
410	1	8
411	1	8
412	1	8
413	1	8
414	1	7
415	1	8
416	1	6
417	1	7
418	1	9
419	1	7
420	1	5
421	1	7
422	1	7
423	1	8
424	1	5
425	1	6
426	1	8
427	1	8
428	1	7
429	1	7
430	1	9
431	1	8
432	1	9
433	1	7
434	1	8
435	1	7
436	1	6
437	1	5
438	1	7
439	1	5
440	1	9
441	1	7
442	1	7
443	1	5
444	1	4
445	1	7
446	1	3
447	1	4
448	1	4
449	1	5
450	1	5
451	1	4
452	1	6
453	1	6
454	1	5
455	1	5
456	1	7
457	1	7
458	1	6
459	1	7
460	1	6
461	1	6
462	1	7
463	1	3
464	1	4
465	1	4
466	1	5
467	1	3
468	1	3
469	1	3
470	1	4
471	1	2
472	1	6
473	1	3
474	1	2
475	1	4
476	1	2
477	1	5
478	1	4
479	1	3
480	1	3
481	1	4
482	1	4
483	1	2
484	1	5
485	1	4
486	1	3
487	1	2
488	1	5
489	1	2
490	1	2
491	1	2
492	1	2
493	1	1
494	1	2
495	1	2
496	1	3
497	1	2
498	1	2
499	1	2
500	1	2
501	1	2
502	1	1
503	1	1
504	1	2
505	1	2
506	1	2
507	1	3
508	1	3
509	1	4
510	1	4
511	1	5
512	1	4
513	1	5
514	1	3
515	1	5
516	1	4
517	1	3
518	1	3
519	1	3
520	1	3
521	1	4
522	1	4
523	1	5
524	1	3
525	1	4
526	1	3
527	1	5
528	1	5
529	1	3
530	1	6
531	1	5
532	1	3
533	1	4
534	1	5
535	1	5
536	1	4
537	1	3
538	1	6
539	1	4
540	1	4
541	1	3
542	1	6
543	1	5
544	1	5
545	1	5
546	1	6
547	1	4
548	1	5
549	1	5
550	1	4
551	1	5
552	1	4
553	1	3
554	1	2
555	1	4
556	1	4
557	1	3
558	1	3
559	1	3
560	1	4
561	1	4
562	1	2
563	1	3
564	1	4
565	1	3
566	1	0
567	1	1
568	1	3
569	1	2
570	1	1
571	1	0
572	1	0
573	1	1
574	1	1
575	1	1
576	1	3
577	1	2
578	1	1
579	1	3
580	1	2
581	1	2
582	1	3
583	1	2
584	1	2
585	1	2
586	1	1
587	1	2
588	1	3
589	1	2
590	1	2
591	1	2
592	1	1
593	1	2
594	1	2
595	1	0
596	1	2
597	1	2
598	1	3
599	1	3
600	1	3
601	1	5
602	1	4
603	1	3
604	1	4
605	1	3
606	1	5
607	1	5
608	1	5
609	1	4
610	1	4
611	1	4
612	1	3
613	1	3
614	1	4
615	1	3
616	1	4
617	1	4
618	1	3
619	1	4
620	1	3
621	1	3
622	1	3
623	1	3
624	1	1
625	1	3
626	1	2
627	1	2
628	1	2
629	1	3
630	1	2
631	1	2
632	1	1
633	1	1
634	1	0
635	1	0
636	1	0
637	1	0
638	1	0
639	1	0
640	1	1
641	1	1
642	1	2
643	1	0
644	1	2
645	1	0
646	1	0
647	1	2
648	1	1
649	1	2
650	1	2
651	1	3
652	1	3
653	1	2
654	1	4
655	1	4
656	1	2
657	1	2
658	1	2
659	1	5
660	1	3
661	1	3
662	1	3
663	1	4
664	1	5
665	1	4
666	1	5
667	1	4
668	1	5
669	1	4
670	1	6
671	1	4
672	1	5
673	1	4
674	1	4
675	1	3
676	1	5
677	1	4
678	1	4
679	1	5
680	1	6
681	1	3
682	1	5
683	1	3
684	1	6
685	1	4
686	1	4
687	1	3
688	1	3
689	1	3
690	1	3
691	1	2
692	1	4
693	1	3
694	1	3
695	1	3
696	1	4
697	1	2
698	1	3
699	1	4
700	1	5
701	1	4
702	1	6
703	1	7
704	1	5
705	1	8
706	1	9
707	1	8
708	1	6
709	1	4
710	1	7
711	1	5
712	1	4
713	1	5
714	1	6
715	1	6
716	1	5
717	1	6
718	1	4
719	1	3
720	1	3
721	1	6
722	1	5
723	1	2
724	1	4
725	1	5
726	1	3
727	1	4
728	1	3
729	1	4
730	1	3
731	1	2
732	1	2
733	1	3
734	1	4
735	1	4
736	1	2
737	1	3
738	1	4
739	1	5
740	1	3
741	1	3
742	1	2
743	1	4
744	1	4
745	1	6
746	1	6
747	1	3
748	1	3
749	1	6
750	1	6
751	1	7
752	1	7
753	1	6
754	1	4
755	1	4
756	1	4
757	1	3
758	1	3
759	1	3
760	1	3
761	1	4
762	1	5
763	1	3
764	1	4
765	1	4
766	1	4
767	1	4
768	1	2
769	1	3
770	1	3
771	1	4
772	1	3
773	1	3
774	1	2
775	1	2
776	1	2
777	1	1
778	1	2
779	1	2
780	1	2
781	1	3
782	1	3
783	1	3
784	1	3
785	1	4
786	1	4
787	1	3
788	1	6
789	1	5
790	1	7
791	1	8
792	1	10
793	1	10
794	1	7
795	1	9
796	1	8
797	1	9
798	1	9
799	1	8
800	1	8
801	1	7
802	1	7
803	1	6
804	1	6
805	1	7
806	1	6
807	1	5
808	1	5
809	1	3
810	1	6
811	1	5
812	1	5
813	1	4
814	1	5
815	1	6
816	1	5
817	1	5
818	1	4
819	1	5
820	1	4
821	1	5
822	1	6
823	1	5
824	1	5
825	1	5
826	1	6
827	1	3
828	1	3
829	1	2
830	1	1
831	1	2
832	1	2
833	1	1
834	1	3
835	1	1
836	1	5
837	1	3
838	1	3
839	1	4
840	1	5
841	1	4
842	1	3
843	1	3
844	1	4
845	1	3
846	1	3
847	1	2
848	1	4
849	1	5
850	1	4
851	1	5
852	1	3
853	1	4
854	1	3
855	1	3
856	1	3
857	1	5
858	1	6
859	1	4
860	1	4
861	1	3
862	1	3
863	1	3
864	1	5
865	1	4
866	1	4
867	1	5
868	1	5
869	1	4
870	1	3
871	1	3
872	1	1
873	1	3
874	1	2
875	1	2
876	1	1
877	1	3
878	1	4
879	1	5
880	1	4
881	1	4
882	1	6
883	1	6
884	1	1
885	1	4
886	1	7
887	1	5
888	1	5
889	1	7
890	1	6
891	1	5
892	1	2
893	1	3
894	1	4
895	1	6
896	1	4
897	1	4
898	1	3
899	1	5
900	1	5
901	1	6
902	1	5
903	1	6
904	1	5
905	1	5
906	1	6
907	1	6
908	1	4
909	1	4
910	1	3
911	1	2
912	1	2
913	1	5
914	1	4
915	1	4
916	1	7
917	1	5
918	1	3
919	1	1
920	1	3
921	1	3
922	1	4
923	1	2
924	1	4
925	1	4
926	1	4
927	1	5
928	1	7
929	1	3
930	1	4
931	1	2
932	1	2
933	1	4
934	1	4
935	1	3
936	1	2
937	1	3
938	1	1
939	1	3
940	1	4
941	1	4
942	1	6
943	1	4
944	1	6
945	1	5
946	1	4
947	1	5
948	1	6
949	1	5
950	1	6
951	1	7
952	1	9
953	1	5
954	1	7
955	1	6
956	1	5
957	1	3
958	1	6
959	1	5
960	1	6
961	1	7
962	1	5
963	1	6
964	1	7
965	1	5
966	1	8
967	1	6
968	1	7
969	1	7
970	1	6
971	1	3
972	1	4
973	1	6
974	1	4
975	1	4
976	1	5
977	1	5
978	1	5
979	1	5
980	1	2
981	1	3
982	1	3
983	1	4
984	1	3
985	1	5
986	1	4
987	1	7
988	1	6
989	1	6
990	1	5
991	1	6
992	1	4
993	1	4
994	1	3
995	1	7
996	1	6
997	1	9
998	1	8
999	1	9
1000	1	8
1001	1	7
1002	1	8
1003	1	6
1004	1	5
1005	1	6
1006	1	9
1007	1	9
1008	1	5
1009	1	8
1010	1	8
1011	1	8
1012	1	7
1013	1	9
1014	1	7
1015	1	7
1016	1	5
1017	1	8
1018	1	6
1019	1	7
1020	1	7
1021	1	7
1022	1	6
1023	1	8
1024	1	5
1025	1	6
1026	1	6
1027	1	6
1028	1	6
1029	1	6
1030	1	4
1031	1	5
1032	1	4
1033	1	5
1034	1	6
1035	1	5
1036	1	5
1037	1	6
1038	1	7
1039	1	5
1040	1	6
1041	1	6
1042	1	7
1043	1	9
1044	1	9
1045	1	7
1046	1	6
1047	1	6
1048	1	7
1049	1	8
1050	1	6
1051	1	9
1052	1	8
1053	1	7
1054	1	8
1055	1	5
1056	1	4
1057	1	4
1058	1	4
1059	1	8
1060	1	7
1061	1	7
1062	1	5
1063	1	5
1064	1	8
1065	1	7
1066	1	5
1067	1	6
1068	1	6
1069	1	7
1070	1	6
1071	1	5
1072	1	7
1073	1	4
1074	1	7
1075	1	4
1076	1	5
1077	1	4
1078	1	5
1079	1	3
1080	1	5
1081	1	3
1082	1	5
1083	1	4
1084	1	5
1085	1	2
1086	1	2
1087	1	1
1088	1	4
1089	1	1
1090	1	1
1091	1	2
1092	1	4
1093	1	3
1094	1	2
1095	1	2
1096	1	2
1097	1	4
1098	1	3
1099	1	3
1100	1	4
1101	1	3
1102	1	3
1103	1	4
1104	1	3
1105	1	4
1106	1	2
1107	1	4
1108	1	4
1109	1	3
1110	1	3
1111	1	2
1112	1	3
1113	1	5
1114	1	2
1115	1	1
1116	1	4
1117	1	3
1118	1	4
1119	1	5
1120	1	3
1121	1	3
1122	1	2
1123	1	4
1124	1	3
1125	1	4
1126	1	4
1127	1	4
1128	1	5
1129	1	3
1130	1	4
1131	1	5
1132	1	4
1133	1	4
1134	1	2
1135	1	5
1136	1	4
1137	1	6
1138	1	6
1139	1	4
1140	1	7
1141	1	7
1142	1	7
1143	1	6
1144	1	7
1145	1	7
1146	1	4
1147	1	4
1148	1	4
1149	1	3
1150	1	3
1151	1	4
1152	1	1
1153	1	3
1154	1	3
1155	1	3
1156	1	1
1157	1	2
1158	1	4
1159	1	4
1160	1	3
1161	1	4
1162	1	3
1163	1	3
1164	1	4
1165	1	4
1166	1	3
1167	1	3
1168	1	3
1169	1	5
1170	1	2
1171	1	4
1172	1	4
1173	1	3
1174	1	4
1175	1	4
1176	1	3
1177	1	4
1178	1	2
1179	1	1
1180	1	2
1181	1	2
1182	1	4
1183	1	6
1184	1	3
1185	1	5
1186	1	3
1187	1	6
1188	1	4
1189	1	5
1190	1	4
1191	1	6
1192	1	4
1193	1	2
1194	1	2
1195	1	4
1196	1	5
1197	1	5
1198	1	4
1199	1	6
1200	1	5
1201	1	4
1202	1	5
1203	1	3
1204	1	4
1205	1	4
1206	1	5
1207	1	6
1208	1	6
1209	1	3
1210	1	5
1211	1	4
1212	1	4
1213	1	4
1214	1	5
1215	1	6
1216	1	3
1217	1	3
1218	1	4
1219	1	4
1220	1	4
1221	1	5
1222	1	6
1223	1	6
1224	1	6
1225	1	6
1226	1	6
1227	1	6
1228	1	5
1229	1	7
1230	1	6
1231	1	6
1232	1	6
1233	1	6
1234	1	6
1235	1	5
1236	1	5
1237	1	5
1238	1	5
1239	1	3
1240	1	3
1241	1	3
1242	1	3
1243	1	3
1244	1	5
1245	1	6
1246	1	5
1247	1	5
1248	1	3
1249	1	5
1250	1	3
1251	1	4
1252	1	6
1253	1	6
1254	1	4
1255	1	4
1256	1	6
1257	1	6
1258	1	5
1259	1	5
1260	1	6
1261	1	6
1262	1	6
1263	1	6
1264	1	5
1265	1	5
1266	1	5
1267	1	5
1268	1	5
1269	1	6
1270	1	6
1271	1	6
1272	1	4
1273	1	5
1274	1	3
1275	1	4
1276	1	4
1277	1	6
1278	1	4
1279	1	5
1280	1	5
1281	1	6
1282	1	3
1283	1	7
1284	1	6
1285	1	5
1286	1	4
1287	1	6
1288	1	4
1289	1	6
1290	1	6
1291	1	4
1292	1	5
1293	1	3
1294	1	3
1295	1	4
1296	1	3
1297	1	4
1298	1	4
1299	1	5
1300	1	5
1301	1	6
1302	1	6
1303	1	5
1304	1	6
1305	1	6
1306	1	5
1307	1	5
1308	1	5
1309	1	6
1310	1	3
1311	1	3
1312	1	3
1313	1	3
1314	1	3
1315	1	4
1316	1	3
1317	1	6
1318	1	4
1319	1	3
1320	1	4
1321	1	2
1322	1	5
1323	1	3
1324	1	5
1325	1	6
1326	1	2
1327	1	4
1328	1	5
1329	1	6
1330	1	3
1331	1	4
1332	1	6
1333	1	5
1334	1	2
1335	1	2
1336	1	2
1337	1	3
1338	1	1
1339	1	2
1340	1	3
1341	1	2
1342	1	1
1343	1	3
1344	1	2
1345	1	3
1346	1	3
1347	1	3
1348	1	4
1349	1	4
1350	1	5
1351	1	4
1352	1	4
1353	1	2
1354	1	3
1355	1	2
1356	1	3
1357	1	2
1358	1	3
1359	1	3
1360	1	3
1361	1	3
1362	1	4
1363	1	3
1364	1	3
1365	1	3
1366	1	5
1367	1	4
1368	1	2
1369	1	4
1370	1	3
1371	1	3
1372	1	2
1373	1	2
1374	1	2
1375	1	2
1376	1	0
1377	1	3
1378	1	2
1379	1	2
1380	1	1
1381	1	2
1382	1	1
1383	1	2
1384	1	1
1385	1	2
1386	1	2
1387	1	3
1388	1	3
1389	1	3
1390	1	2
1391	1	4
1392	1	3
1393	1	4
1394	1	3
1395	1	2
1396	1	3
1397	1	4
1398	1	5
1399	1	5
1400	1	4
1401	1	4
1402	1	4
1403	1	5
1404	1	3
1405	1	4
1406	1	2
1407	1	4
1408	1	2
1409	1	2
1410	1	4
1411	1	3
1412	1	3
1413	1	5
1414	1	4
1415	1	4
1416	1	5
1417	1	4
1418	1	3
1419	1	4
1420	1	4
1421	1	4
1422	1	4
1423	1	2
1424	1	2
1425	1	4
1426	1	3
1427	1	4
1428	1	4
1429	1	6
1430	1	4
1431	1	4
1432	1	1
1433	1	3
1434	1	6
1435	1	3
1436	1	1
1437	1	3
1438	1	1
1439	1	2
1440	1	3
1441	1	1
1442	1	3
1443	1	3
1444	1	3
1445	1	2
1446	1	2
1447	1	4
1448	1	4
1449	1	4
1450	1	3
1451	1	5
1452	1	5
1453	1	5
1454	1	5
1455	1	5
1456	1	3
1457	1	3
1458	1	1
1459	1	3
1460	1	3
1461	1	3
1462	1	3
1463	1	3
1464	1	3
1465	1	5
1466	1	3
1467	1	4
1468	1	6
1469	1	6
1470	1	3
1471	1	5
1472	1	3
1473	1	3
1474	1	7
1475	1	4
1476	1	3
1477	1	5
1478	1	4
1479	1	3
1480	1	5
1481	1	5
1482	1	7
1483	1	4
1484	1	3
1485	1	6
1486	1	5
1487	1	6
1488	1	6
1489	1	6
1490	1	5
1491	1	8
1492	1	5
1493	1	6
1494	1	6
1495	1	4
1496	1	6
1497	1	7
1498	1	8
1499	1	7
1500	1	4
1501	1	5
1502	1	6
1503	1	4
1504	1	5
1505	1	4
1506	1	5
1507	1	6
1508	1	5
1509	1	5
1510	1	5
1511	1	6
1512	1	8
1513	1	8
1514	1	4
1515	1	3
1516	1	5
1517	1	8
1518	1	7
1519	1	7
1520	1	5
1521	1	6
1522	1	8
1523	1	6
1524	1	7
1525	1	7
1526	1	7
1527	1	4
1528	1	6
1529	1	4
1530	1	7
1531	1	7
1532	1	6
1533	1	6
1534	1	6
1535	1	6
1536	1	5
1537	1	5
1538	1	5
1539	1	6
1540	1	7
1541	1	7
1542	1	5
1543	1	5
1544	1	5
1545	1	7
1546	1	9
1547	1	8
1548	1	8
1549	1	6
1550	1	3
1551	1	5
1552	1	7
1553	1	6
1554	1	5
1555	1	4
1556	1	6
1557	1	5
1558	1	4
1559	1	5
1560	1	5
1561	1	3
1562	1	6
1563	1	5
1564	1	5
1565	1	7
1566	1	5
1567	1	4
1568	1	3
1569	1	5
1570	1	4
1571	1	3
1572	1	5
1573	1	3
1574	1	3
1575	1	5
1576	1	5
1577	1	5
1578	1	6
1579	1	4
1580	1	5
1581	1	6
1582	1	4
1583	1	3
1584	1	7
1585	1	4
1586	1	5
1587	1	5
1588	1	5
1589	1	4
1590	1	6
1591	1	5
1592	1	5
1593	1	5
1594	1	6
1595	1	4
1596	1	4
1597	1	4
1598	1	5
1599	1	4
1600	1	4
1601	1	4
1602	1	3
1603	1	4
1604	1	4
1605	1	3
1606	1	4
1607	1	4
1608	1	5
1609	1	3
1610	1	5
1611	1	4
1612	1	6
1613	1	6
1614	1	4
1615	1	4
1616	1	3
1617	1	4
1618	1	6
1619	1	4
1620	1	5
1621	1	4
1622	1	2
1623	1	4
1624	1	4
1625	1	4
1626	1	6
1627	1	6
1628	1	6
1629	1	5
1630	1	6
1631	1	5
1632	1	4
1633	1	4
1634	1	4
1635	1	5
1636	1	5
1637	1	5
1638	1	4
1639	1	5
1640	1	2
1641	1	1
1642	1	2
1643	1	3
1644	1	4
1645	1	3
1646	1	4
1647	1	5
1648	1	6
1649	1	7
1650	1	5
1651	1	4
1652	1	5
1653	1	6
1654	1	4
1655	1	5
1656	1	1
1657	1	2
1658	1	2
1659	1	3
1660	1	4
1661	1	3
1662	1	3
1663	1	3
1664	1	2
1665	1	4
1666	1	3
1667	1	5
1668	1	5
1669	1	5
1670	1	4
1671	1	2
1672	1	3
1673	1	5
1674	1	3
1675	1	5
1676	1	4
1677	1	3
1678	1	3
1679	1	3
1680	1	1
1681	1	1
1682	1	1
1683	1	2
1684	1	1
1685	1	1
1686	1	1
1687	1	2
1688	1	3
1689	1	2
1690	1	2
1691	1	1
1692	1	1
1693	1	0
1694	1	3
1695	1	1
1696	1	3
1697	1	2
1698	1	2
1699	1	2
1700	1	2
1701	1	3
1702	1	3
1703	1	4
1704	1	2
1705	1	2
1706	1	2
1707	1	4
1708	1	4
1709	1	3
1710	1	5
1711	1	4
1712	1	4
1713	1	4
1714	1	1
1715	1	2
1716	1	3
1717	1	3
1718	1	2
1719	1	3
1720	1	6
1721	1	5
1722	1	4
1723	1	2
1724	1	3
1725	1	4
1726	1	4
1727	1	3
1728	1	4
1729	1	6
1730	1	4
1731	1	4
1732	1	4
1733	1	5
1734	1	5
1735	1	5
1736	1	2
1737	1	4
1738	1	5
1739	1	5
1740	1	6
1741	1	5
1742	1	6
1743	1	7
1744	1	6
1745	1	7
1746	1	8
1747	1	6
1748	1	7
1749	1	6
1750	1	8
1751	1	9
1752	1	7
1753	1	5
1754	1	4
1755	1	8
1756	1	7
1757	1	6
1758	1	6
1759	1	9
1760	1	8
1761	1	6
1762	1	7
1763	1	7
1764	1	5
1765	1	7
1766	1	6
1767	1	7
1768	1	10
1769	1	6
1770	1	5
1771	1	5
1772	1	3
1773	1	6
1774	1	5
1775	1	8
1776	1	4
1777	1	6
1778	1	7
1779	1	7
1780	1	5
1781	1	5
1782	1	8
1783	1	6
1784	1	5
1785	1	3
1786	1	6
1787	1	5
1788	1	4
1789	1	5
1790	1	5
1791	1	4
1792	1	4
1793	1	4
1794	1	4
1795	1	3
1796	1	4
1797	1	4
1798	1	4
1799	1	5
1800	1	4
1801	1	6
1802	1	6
1803	1	6
1804	1	4
1805	1	6
1806	1	4
1807	1	4
1808	1	3
1809	1	4
1810	1	5
1811	1	4
1812	1	3
1813	1	3
1814	1	4
1815	1	3
1816	1	4
1817	1	4
1818	1	4
1819	1	4
1820	1	6
1821	1	5
1822	1	3
1823	1	4
1824	1	6
1825	1	5
1826	1	5
1827	1	5
1828	1	5
1829	1	6
1830	1	6
1831	1	4
1832	1	5
1833	1	4
1834	1	4
1835	1	4
1836	1	2
1837	1	2
1838	1	2
1839	1	3
1840	1	2
1841	1	4
1842	1	7
1843	1	4
1844	1	3
1845	1	4
1846	1	5
1847	1	4
1848	1	5
1849	1	4
1850	1	6
1851	1	5
1852	1	4
1853	1	6
1854	1	5
1855	1	5
1856	1	3
1857	1	4
1858	1	7
1859	1	6
1860	1	5
1861	1	5
1862	1	4
1863	1	5
1864	1	4
1865	1	6
1866	1	6
1867	1	6
1868	1	6
1869	1	5
1870	1	6
1871	1	5
1872	1	9
1873	1	5
1874	1	5
1875	1	4
1876	1	4
1877	1	5
1878	1	6
1879	1	5
1880	1	5
1881	1	2
1882	1	3
1883	1	5
1884	1	2
1885	1	4
1886	1	5
1887	1	5
1888	1	4
1889	1	3
1890	1	3
1891	1	2
1892	1	3
1893	1	5
1894	1	4
1895	1	4
1896	1	5
1897	1	2
1898	1	5
1899	1	3
1900	1	3
1901	1	3
1902	1	3
1903	1	3
1904	1	7
1905	1	8
1906	1	6
1907	1	7
1908	1	7
1909	1	6
1910	1	5
1911	1	5
1912	1	5
1913	1	4
1914	1	4
1915	1	6
1916	1	3
1917	1	3
1918	1	1
1919	1	2
1920	1	2
1921	1	2
1922	1	2
1923	1	2
1924	1	3
1925	1	2
1926	1	4
1927	1	2
1928	1	4
1929	1	5
1930	1	6
1931	1	4
1932	1	6
1933	1	3
1934	1	3
1935	1	4
1936	1	2
1937	1	3
1938	1	5
1939	1	4
1940	1	4
1941	1	3
1942	1	2
1943	1	3
1944	1	4
1945	1	2
1946	1	5
1947	1	5
1948	1	3
1949	1	5
1950	1	3
1951	1	5
1952	1	4
1953	1	5
1954	1	5
1955	1	3
1956	1	1
1957	1	2
1958	1	3
1959	1	2
1960	1	5
1961	1	3
1962	1	4
1963	1	2
1964	1	3
1965	1	4
1966	1	4
1967	1	3
1968	1	3
1969	1	4
1970	1	4
1971	1	3
1972	1	6
1973	1	5
1974	1	3
1975	1	4
1976	1	4
1977	1	2
1978	1	4
1979	1	1
1980	1	4
1981	1	5
1982	1	4
1983	1	3
1984	1	5
1985	1	5
1986	1	3
1987	1	4
1988	1	6
1989	1	7
1990	1	8
1991	1	7
1992	1	6
1993	1	7
1994	1	7
1995	1	9
1996	1	7
1997	1	7
1998	1	6
1999	1	4
[truncated: 48,026 more rows]
