# Supplementary material for: A pleurocidin analogue with greater conformational flexibility, enhanced antimicrobial potency and in vivo therapeutic efficacy
Source: Commun Biol. 2020 Nov 27;3:697. doi: 10.1038/s42003-020-01420-3 (PMC7699649; doi:10.1038/s42003-020-01420-3)
Supplement: Supplementary file 4 — Supplementary Data 1 [file 42003_2020_1420_MOESM4_ESM.zip › Figure_1/Fig_1I.csv]

Timestep	Residue_number	Total_hbond
1	1	0
2	1	1
3	1	0
4	1	0
5	1	0
6	1	0
7	1	0
8	1	0
9	1	0
10	1	2
11	1	2
12	1	1
13	1	1
14	1	2
15	1	3
16	1	2
17	1	2
18	1	2
19	1	1
20	1	2
21	1	1
22	1	1
23	1	1
24	1	1
25	1	2
26	1	3
27	1	2
28	1	1
29	1	2
30	1	1
31	1	1
32	1	3
33	1	2
34	1	3
35	1	3
36	1	2
37	1	1
38	1	0
39	1	1
40	1	1
41	1	0
42	1	0
43	1	0
44	1	1
45	1	0
46	1	0
47	1	1
48	1	1
49	1	1
50	1	2
51	1	3
52	1	2
53	1	4
54	1	3
55	1	6
56	1	6
57	1	5
58	1	6
59	1	7
60	1	7
61	1	4
62	1	7
63	1	7
64	1	5
65	1	4
66	1	5
67	1	4
68	1	4
69	1	6
70	1	3
71	1	3
72	1	3
73	1	3
74	1	5
75	1	2
76	1	4
77	1	4
78	1	1
79	1	2
80	1	2
81	1	2
82	1	2
83	1	2
84	1	3
85	1	2
86	1	1
87	1	3
88	1	3
89	1	5
90	1	4
91	1	3
92	1	6
93	1	2
94	1	3
95	1	4
96	1	5
97	1	3
98	1	4
99	1	4
100	1	4
101	1	4
102	1	6
103	1	5
104	1	5
105	1	4
106	1	4
107	1	5
108	1	4
109	1	2
110	1	5
111	1	4
112	1	5
113	1	6
114	1	5
115	1	4
116	1	6
117	1	3
118	1	1
119	1	3
120	1	2
121	1	4
122	1	3
123	1	1
124	1	4
125	1	2
126	1	3
127	1	3
128	1	2
129	1	4
130	1	2
131	1	3
132	1	4
133	1	4
134	1	3
135	1	4
136	1	4
137	1	4
138	1	3
139	1	4
140	1	4
141	1	4
142	1	6
143	1	5
144	1	5
145	1	4
146	1	4
147	1	5
148	1	5
149	1	4
150	1	5
151	1	4
152	1	4
153	1	5
154	1	5
155	1	5
156	1	5
157	1	5
158	1	7
159	1	5
160	1	6
161	1	3
162	1	5
163	1	5
164	1	6
165	1	5
166	1	6
167	1	5
168	1	6
169	1	6
170	1	5
171	1	5
172	1	5
173	1	6
174	1	6
175	1	4
176	1	4
177	1	6
178	1	4
179	1	6
180	1	6
181	1	5
182	1	3
183	1	5
184	1	5
185	1	6
186	1	4
187	1	3
188	1	5
189	1	3
190	1	4
191	1	3
192	1	3
193	1	2
194	1	6
195	1	4
196	1	6
197	1	3
198	1	3
199	1	5
200	1	2
201	1	4
202	1	4
203	1	3
204	1	4
205	1	3
206	1	2
207	1	4
208	1	4
209	1	3
210	1	4
211	1	5
212	1	3
213	1	5
214	1	5
215	1	4
216	1	2
217	1	2
218	1	3
219	1	2
220	1	2
221	1	3
222	1	2
223	1	2
224	1	3
225	1	4
226	1	4
227	1	5
228	1	4
229	1	3
230	1	2
231	1	3
232	1	5
233	1	4
234	1	3
235	1	4
236	1	3
237	1	1
238	1	3
239	1	2
240	1	3
241	1	3
242	1	4
243	1	4
244	1	4
245	1	5
246	1	4
247	1	5
248	1	3
249	1	2
250	1	2
251	1	2
252	1	5
253	1	4
254	1	2
255	1	2
256	1	6
257	1	5
258	1	5
259	1	3
260	1	5
261	1	4
262	1	5
263	1	5
264	1	5
265	1	5
266	1	5
267	1	4
268	1	4
269	1	3
270	1	2
271	1	2
272	1	3
273	1	4
274	1	4
275	1	6
276	1	4
277	1	3
278	1	3
279	1	3
280	1	4
281	1	3
282	1	0
283	1	1
284	1	0
285	1	1
286	1	2
287	1	4
288	1	4
289	1	5
290	1	3
291	1	4
292	1	4
293	1	3
294	1	3
295	1	3
296	1	2
297	1	5
298	1	3
299	1	2
300	1	2
301	1	3
302	1	3
303	1	3
304	1	3
305	1	3
306	1	2
307	1	2
308	1	4
309	1	2
310	1	2
311	1	3
312	1	3
313	1	2
314	1	2
315	1	1
316	1	4
317	1	4
318	1	3
319	1	2
320	1	3
321	1	2
322	1	2
323	1	3
324	1	2
325	1	2
326	1	6
327	1	2
328	1	3
329	1	3
330	1	4
331	1	4
332	1	3
333	1	4
334	1	2
335	1	5
336	1	4
337	1	6
338	1	5
339	1	4
340	1	4
341	1	6
342	1	5
343	1	4
344	1	5
345	1	3
346	1	5
347	1	4
348	1	3
349	1	5
350	1	1
351	1	4
352	1	2
353	1	3
354	1	2
355	1	4
356	1	5
357	1	3
358	1	5
359	1	4
360	1	3
361	1	3
362	1	4
363	1	4
364	1	4
365	1	5
366	1	5
367	1	5
368	1	3
369	1	5
370	1	5
371	1	6
372	1	5
373	1	5
374	1	4
375	1	4
376	1	4
377	1	3
378	1	3
379	1	6
380	1	4
381	1	5
382	1	6
383	1	4
384	1	6
385	1	4
386	1	3
387	1	3
388	1	2
389	1	4
390	1	3
391	1	4
392	1	2
393	1	3
394	1	3
395	1	4
396	1	3
397	1	4
398	1	4
399	1	5
400	1	4
401	1	3
402	1	4
403	1	1
404	1	2
405	1	2
406	1	3
407	1	3
408	1	2
409	1	3
410	1	6
411	1	5
412	1	5
413	1	2
414	1	4
415	1	3
416	1	2
417	1	5
418	1	5
419	1	4
420	1	5
421	1	5
422	1	8
423	1	5
424	1	4
425	1	4
426	1	5
427	1	7
428	1	6
429	1	5
430	1	5
431	1	5
432	1	3
433	1	2
434	1	4
435	1	4
436	1	4
437	1	4
438	1	4
439	1	4
440	1	5
441	1	4
442	1	3
443	1	4
444	1	3
445	1	4
446	1	4
447	1	3
448	1	6
449	1	4
450	1	3
451	1	3
452	1	6
453	1	6
454	1	5
455	1	7
456	1	4
457	1	4
458	1	4
459	1	4
460	1	4
461	1	4
462	1	4
463	1	4
464	1	5
465	1	6
466	1	5
467	1	5
468	1	5
469	1	6
470	1	5
471	1	5
472	1	6
473	1	4
474	1	5
475	1	6
476	1	6
477	1	7
478	1	6
479	1	6
480	1	5
481	1	3
482	1	4
483	1	3
484	1	3
485	1	5
486	1	6
487	1	5
488	1	1
489	1	3
490	1	3
491	1	5
492	1	7
493	1	7
494	1	6
495	1	6
496	1	6
497	1	5
498	1	6
499	1	6
500	1	8
501	1	7
502	1	8
503	1	6
504	1	6
505	1	7
506	1	8
507	1	6
508	1	7
509	1	7
510	1	3
511	1	4
512	1	3
513	1	6
514	1	6
515	1	3
516	1	4
517	1	4
518	1	5
519	1	6
520	1	5
521	1	5
522	1	5
523	1	6
524	1	7
525	1	7
526	1	4
527	1	5
528	1	4
529	1	4
530	1	4
531	1	6
532	1	6
533	1	5
534	1	5
535	1	7
536	1	5
537	1	5
538	1	5
539	1	6
540	1	5
541	1	5
542	1	4
543	1	5
544	1	5
545	1	4
546	1	6
547	1	6
548	1	6
549	1	5
550	1	5
551	1	8
552	1	5
553	1	6
554	1	6
555	1	7
556	1	6
557	1	6
558	1	8
559	1	7
560	1	7
561	1	8
562	1	5
563	1	5
564	1	4
565	1	6
566	1	6
567	1	7
568	1	4
569	1	4
570	1	7
571	1	5
572	1	4
573	1	4
574	1	4
575	1	5
576	1	6
577	1	4
578	1	5
579	1	0
580	1	1
581	1	2
582	1	3
583	1	1
584	1	1
585	1	1
586	1	1
587	1	3
588	1	4
589	1	3
590	1	3
591	1	2
592	1	3
593	1	3
594	1	2
595	1	3
596	1	2
597	1	5
598	1	5
599	1	4
600	1	5
601	1	5
602	1	5
603	1	5
604	1	5
605	1	5
606	1	3
607	1	6
608	1	6
609	1	5
610	1	5
611	1	4
612	1	5
613	1	5
614	1	6
615	1	7
616	1	6
617	1	8
618	1	5
619	1	5
620	1	6
621	1	7
622	1	10
623	1	10
624	1	10
625	1	8
626	1	8
627	1	6
628	1	6
629	1	8
630	1	7
631	1	6
632	1	6
633	1	5
634	1	6
635	1	6
636	1	5
637	1	7
638	1	6
639	1	7
640	1	7
641	1	6
642	1	7
643	1	6
644	1	7
645	1	8
646	1	7
647	1	7
648	1	7
649	1	8
650	1	10
651	1	6
652	1	6
653	1	7
654	1	9
655	1	9
656	1	9
657	1	8
658	1	8
659	1	6
660	1	5
661	1	5
662	1	7
663	1	7
664	1	7
665	1	5
666	1	6
667	1	6
668	1	4
669	1	6
670	1	4
671	1	5
672	1	4
673	1	4
674	1	3
675	1	3
676	1	4
677	1	3
678	1	4
679	1	5
680	1	3
681	1	6
682	1	6
683	1	3
684	1	2
685	1	6
686	1	3
687	1	4
688	1	2
689	1	3
690	1	4
691	1	3
692	1	5
693	1	4
694	1	5
695	1	6
696	1	4
697	1	4
698	1	6
699	1	5
700	1	6
701	1	7
702	1	5
703	1	6
704	1	7
705	1	6
706	1	6
707	1	5
708	1	6
709	1	6
710	1	3
711	1	3
712	1	3
713	1	3
714	1	4
715	1	4
716	1	3
717	1	1
718	1	3
719	1	3
720	1	3
721	1	3
722	1	3
723	1	5
724	1	3
725	1	2
726	1	4
727	1	5
728	1	4
729	1	4
730	1	5
731	1	6
732	1	4
733	1	4
734	1	6
735	1	2
736	1	4
737	1	3
738	1	4
739	1	3
740	1	4
741	1	3
742	1	2
743	1	2
744	1	2
745	1	1
746	1	3
747	1	2
748	1	1
749	1	1
750	1	3
751	1	4
752	1	2
753	1	3
754	1	2
755	1	2
756	1	3
757	1	3
758	1	2
759	1	1
760	1	3
761	1	3
762	1	1
763	1	3
764	1	3
765	1	3
766	1	2
767	1	4
768	1	5
769	1	4
770	1	2
771	1	4
772	1	5
773	1	5
774	1	6
775	1	5
776	1	5
777	1	4
778	1	4
779	1	4
780	1	5
781	1	4
782	1	6
783	1	6
784	1	7
785	1	3
786	1	4
787	1	5
788	1	4
789	1	5
790	1	5
791	1	3
792	1	3
793	1	3
794	1	6
795	1	6
796	1	4
797	1	6
798	1	4
799	1	5
800	1	4
801	1	5
802	1	6
803	1	5
804	1	5
805	1	7
806	1	5
807	1	7
808	1	5
809	1	6
810	1	7
811	1	8
812	1	7
813	1	6
814	1	8
815	1	8
816	1	9
817	1	7
818	1	5
819	1	7
820	1	6
821	1	6
822	1	6
823	1	7
824	1	7
825	1	7
826	1	7
827	1	6
828	1	6
829	1	5
830	1	8
831	1	8
832	1	6
833	1	6
834	1	7
835	1	7
836	1	5
837	1	4
838	1	5
839	1	5
840	1	4
841	1	2
842	1	4
843	1	4
844	1	4
845	1	4
846	1	2
847	1	2
848	1	4
849	1	3
850	1	3
851	1	3
852	1	3
853	1	5
854	1	5
855	1	3
856	1	3
857	1	1
858	1	4
859	1	2
860	1	2
861	1	3
862	1	3
863	1	3
864	1	7
865	1	5
866	1	6
867	1	7
868	1	6
869	1	6
870	1	5
871	1	4
872	1	5
873	1	4
874	1	5
875	1	4
876	1	4
877	1	4
878	1	3
879	1	5
880	1	3
881	1	4
882	1	4
883	1	7
884	1	6
885	1	6
886	1	8
887	1	7
888	1	7
889	1	5
890	1	4
891	1	5
892	1	6
893	1	5
894	1	4
895	1	5
896	1	6
897	1	4
898	1	5
899	1	4
900	1	5
901	1	3
902	1	5
903	1	6
904	1	4
905	1	3
906	1	4
907	1	8
908	1	5
909	1	4
910	1	7
911	1	7
912	1	7
913	1	6
914	1	7
915	1	7
916	1	6
917	1	6
918	1	5
919	1	5
920	1	6
921	1	6
922	1	7
923	1	6
924	1	5
925	1	6
926	1	3
927	1	4
928	1	4
929	1	5
930	1	4
931	1	3
932	1	4
933	1	4
934	1	4
935	1	4
936	1	2
937	1	3
938	1	1
939	1	1
940	1	2
941	1	1
942	1	0
943	1	0
944	1	0
945	1	2
946	1	2
947	1	1
948	1	1
949	1	2
950	1	1
951	1	2
952	1	2
953	1	5
954	1	6
955	1	5
956	1	6
957	1	6
958	1	5
959	1	4
960	1	7
961	1	6
962	1	5
963	1	4
964	1	3
965	1	3
966	1	5
967	1	2
968	1	3
969	1	3
970	1	2
971	1	3
972	1	3
973	1	3
974	1	4
975	1	3
976	1	2
977	1	2
978	1	3
979	1	3
980	1	4
981	1	1
982	1	1
983	1	3
984	1	2
985	1	1
986	1	3
987	1	2
988	1	2
989	1	3
990	1	3
991	1	3
992	1	2
993	1	5
994	1	5
995	1	3
996	1	4
997	1	3
998	1	4
999	1	5
1000	1	5
1001	1	4
1002	1	2
1003	1	2
1004	1	1
1005	1	1
1006	1	3
1007	1	2
1008	1	1
1009	1	2
1010	1	1
1011	1	1
1012	1	2
1013	1	4
1014	1	3
1015	1	3
1016	1	1
1017	1	4
1018	1	3
1019	1	3
1020	1	4
1021	1	4
1022	1	4
1023	1	3
1024	1	2
1025	1	3
1026	1	2
1027	1	2
1028	1	1
1029	1	4
1030	1	5
1031	1	0
1032	1	1
1033	1	1
1034	1	1
1035	1	1
1036	1	3
1037	1	3
1038	1	2
1039	1	3
1040	1	5
1041	1	2
1042	1	1
1043	1	2
1044	1	1
1045	1	3
1046	1	3
1047	1	2
1048	1	2
1049	1	2
1050	1	3
1051	1	3
1052	1	3
1053	1	3
1054	1	2
1055	1	3
1056	1	4
1057	1	3
1058	1	1
1059	1	2
1060	1	1
1061	1	4
1062	1	3
1063	1	4
1064	1	3
1065	1	2
1066	1	2
1067	1	1
1068	1	2
1069	1	3
1070	1	3
1071	1	3
1072	1	3
1073	1	2
1074	1	1
1075	1	2
1076	1	2
1077	1	1
1078	1	2
1079	1	1
1080	1	1
1081	1	1
1082	1	0
1083	1	1
1084	1	1
1085	1	2
1086	1	2
1087	1	0
1088	1	1
1089	1	2
1090	1	0
1091	1	0
1092	1	2
1093	1	3
1094	1	1
1095	1	3
1096	1	2
1097	1	1
1098	1	1
1099	1	2
1100	1	1
1101	1	1
1102	1	4
1103	1	2
1104	1	2
1105	1	3
1106	1	2
1107	1	4
1108	1	2
1109	1	2
1110	1	3
1111	1	3
1112	1	1
1113	1	3
1114	1	3
1115	1	2
1116	1	2
1117	1	3
1118	1	4
1119	1	3
1120	1	2
1121	1	0
1122	1	1
1123	1	2
1124	1	1
1125	1	1
1126	1	2
1127	1	1
1128	1	1
1129	1	3
1130	1	0
1131	1	2
1132	1	4
1133	1	4
1134	1	3
1135	1	2
1136	1	1
1137	1	2
1138	1	3
1139	1	4
1140	1	3
1141	1	3
1142	1	4
1143	1	4
1144	1	4
1145	1	6
1146	1	4
1147	1	5
1148	1	4
1149	1	2
1150	1	2
1151	1	3
1152	1	2
1153	1	4
1154	1	2
1155	1	4
1156	1	3
1157	1	5
1158	1	5
1159	1	2
1160	1	2
1161	1	2
1162	1	5
1163	1	2
1164	1	6
1165	1	5
1166	1	2
1167	1	3
1168	1	4
1169	1	5
1170	1	2
1171	1	3
1172	1	1
1173	1	1
1174	1	2
1175	1	4
1176	1	4
1177	1	4
1178	1	7
1179	1	7
1180	1	7
1181	1	7
1182	1	6
1183	1	3
1184	1	6
1185	1	4
1186	1	3
1187	1	4
1188	1	5
1189	1	4
1190	1	4
1191	1	4
1192	1	6
1193	1	7
1194	1	6
1195	1	4
1196	1	4
1197	1	4
1198	1	4
1199	1	5
1200	1	5
1201	1	4
1202	1	5
1203	1	5
1204	1	5
1205	1	5
1206	1	5
1207	1	5
1208	1	6
1209	1	6
1210	1	6
1211	1	4
1212	1	5
1213	1	6
1214	1	6
1215	1	8
1216	1	8
1217	1	6
1218	1	5
1219	1	7
1220	1	7
1221	1	7
1222	1	6
1223	1	6
1224	1	5
1225	1	6
1226	1	6
1227	1	6
1228	1	7
1229	1	7
1230	1	6
1231	1	5
1232	1	5
1233	1	4
1234	1	5
1235	1	4
1236	1	4
1237	1	6
1238	1	6
1239	1	6
1240	1	4
1241	1	5
1242	1	3
1243	1	5
1244	1	5
1245	1	3
1246	1	4
1247	1	3
1248	1	4
1249	1	5
1250	1	4
1251	1	6
1252	1	4
1253	1	6
1254	1	4
1255	1	4
1256	1	4
1257	1	5
1258	1	5
1259	1	6
1260	1	6
1261	1	4
1262	1	6
1263	1	5
1264	1	6
1265	1	3
1266	1	4
1267	1	5
1268	1	6
1269	1	5
1270	1	4
1271	1	2
1272	1	3
1273	1	3
1274	1	3
1275	1	4
1276	1	3
1277	1	3
1278	1	3
1279	1	3
1280	1	1
1281	1	3
1282	1	3
1283	1	2
1284	1	2
1285	1	0
1286	1	0
1287	1	4
1288	1	2
1289	1	1
1290	1	2
1291	1	4
1292	1	3
1293	1	2
1294	1	2
1295	1	3
1296	1	4
1297	1	4
1298	1	4
1299	1	4
1300	1	3
1301	1	4
1302	1	3
1303	1	4
1304	1	5
1305	1	5
1306	1	6
1307	1	6
1308	1	4
1309	1	7
1310	1	4
1311	1	3
1312	1	4
1313	1	3
1314	1	3
1315	1	3
1316	1	4
1317	1	3
1318	1	3
1319	1	2
1320	1	3
1321	1	3
1322	1	1
1323	1	4
1324	1	1
1325	1	2
1326	1	4
1327	1	4
1328	1	6
1329	1	8
1330	1	5
1331	1	5
1332	1	5
1333	1	5
1334	1	6
1335	1	5
1336	1	6
1337	1	4
1338	1	5
1339	1	9
1340	1	6
1341	1	5
1342	1	3
1343	1	4
1344	1	4
1345	1	4
1346	1	5
1347	1	4
1348	1	5
1349	1	6
1350	1	4
1351	1	4
1352	1	3
1353	1	4
1354	1	5
1355	1	4
1356	1	4
1357	1	5
1358	1	5
1359	1	6
1360	1	7
1361	1	6
1362	1	7
1363	1	7
1364	1	6
1365	1	6
1366	1	5
1367	1	6
1368	1	7
1369	1	7
1370	1	8
1371	1	9
1372	1	7
1373	1	7
1374	1	8
1375	1	10
1376	1	8
1377	1	8
1378	1	8
1379	1	10
1380	1	10
1381	1	6
1382	1	6
1383	1	6
1384	1	7
1385	1	7
1386	1	7
1387	1	6
1388	1	6
1389	1	5
1390	1	6
1391	1	5
1392	1	6
1393	1	8
1394	1	7
1395	1	8
1396	1	6
1397	1	6
1398	1	6
1399	1	7
1400	1	4
1401	1	8
1402	1	6
1403	1	8
1404	1	8
1405	1	7
1406	1	9
1407	1	6
1408	1	8
1409	1	8
1410	1	8
1411	1	8
1412	1	8
1413	1	7
1414	1	7
1415	1	7
1416	1	6
1417	1	8
1418	1	8
1419	1	6
1420	1	8
1421	1	8
1422	1	8
1423	1	7
1424	1	6
1425	1	8
1426	1	5
1427	1	6
1428	1	7
1429	1	6
1430	1	7
1431	1	6
1432	1	7
1433	1	6
1434	1	7
1435	1	5
1436	1	5
1437	1	4
1438	1	8
1439	1	5
1440	1	8
1441	1	9
1442	1	7
1443	1	7
1444	1	8
1445	1	8
1446	1	6
1447	1	9
1448	1	9
1449	1	9
1450	1	7
1451	1	5
1452	1	5
1453	1	5
1454	1	5
1455	1	5
1456	1	4
1457	1	5
1458	1	6
1459	1	4
1460	1	4
1461	1	6
1462	1	5
1463	1	4
1464	1	4
1465	1	4
1466	1	6
1467	1	5
1468	1	5
1469	1	6
1470	1	5
1471	1	6
1472	1	5
1473	1	5
1474	1	4
1475	1	5
1476	1	5
1477	1	3
1478	1	6
1479	1	5
1480	1	4
1481	1	4
1482	1	3
1483	1	5
1484	1	4
1485	1	2
1486	1	4
1487	1	3
1488	1	5
1489	1	4
1490	1	3
1491	1	5
1492	1	5
1493	1	5
1494	1	5
1495	1	5
1496	1	5
1497	1	6
1498	1	5
1499	1	6
1500	1	7
1501	1	6
1502	1	6
1503	1	5
1504	1	4
1505	1	6
1506	1	5
1507	1	4
1508	1	4
1509	1	3
1510	1	8
1511	1	6
1512	1	6
1513	1	7
1514	1	7
1515	1	8
1516	1	6
1517	1	6
1518	1	7
1519	1	8
1520	1	7
1521	1	5
1522	1	4
1523	1	5
1524	1	7
1525	1	4
1526	1	3
1527	1	5
1528	1	4
1529	1	2
1530	1	4
1531	1	3
1532	1	6
1533	1	8
1534	1	8
1535	1	4
1536	1	6
1537	1	6
1538	1	5
1539	1	4
1540	1	6
1541	1	6
1542	1	7
1543	1	8
1544	1	7
1545	1	7
1546	1	5
1547	1	6
1548	1	6
1549	1	6
1550	1	7
1551	1	4
1552	1	6
1553	1	7
1554	1	6
1555	1	3
1556	1	6
1557	1	8
1558	1	8
1559	1	8
1560	1	8
1561	1	7
1562	1	9
1563	1	7
1564	1	9
1565	1	7
1566	1	6
1567	1	6
1568	1	7
1569	1	5
1570	1	4
1571	1	6
1572	1	5
1573	1	7
1574	1	6
1575	1	6
1576	1	6
1577	1	5
1578	1	4
1579	1	5
1580	1	3
1581	1	3
1582	1	2
1583	1	3
1584	1	6
1585	1	6
1586	1	7
1587	1	6
1588	1	5
1589	1	5
1590	1	7
1591	1	4
1592	1	6
1593	1	5
1594	1	3
1595	1	4
1596	1	4
1597	1	2
1598	1	5
1599	1	5
1600	1	4
1601	1	5
1602	1	4
1603	1	3
1604	1	6
1605	1	2
1606	1	2
1607	1	4
1608	1	8
1609	1	4
1610	1	6
1611	1	3
1612	1	5
1613	1	7
1614	1	4
1615	1	6
1616	1	6
1617	1	6
1618	1	5
1619	1	4
1620	1	4
1621	1	5
1622	1	4
1623	1	5
1624	1	6
1625	1	4
1626	1	3
1627	1	6
1628	1	6
1629	1	6
1630	1	6
1631	1	5
1632	1	4
1633	1	4
1634	1	2
1635	1	5
1636	1	5
1637	1	6
1638	1	5
1639	1	4
1640	1	3
1641	1	6
1642	1	4
1643	1	6
1644	1	3
1645	1	4
1646	1	4
1647	1	2
1648	1	3
1649	1	3
1650	1	2
1651	1	3
1652	1	3
1653	1	3
1654	1	2
1655	1	3
1656	1	3
1657	1	3
1658	1	3
1659	1	4
1660	1	3
1661	1	3
1662	1	3
1663	1	5
1664	1	3
1665	1	3
1666	1	3
1667	1	3
1668	1	5
1669	1	3
1670	1	3
1671	1	3
1672	1	5
1673	1	4
1674	1	0
1675	1	3
1676	1	4
1677	1	3
1678	1	2
1679	1	3
1680	1	3
1681	1	2
1682	1	4
1683	1	3
1684	1	5
1685	1	4
1686	1	2
1687	1	5
1688	1	5
1689	1	4
1690	1	1
1691	1	4
1692	1	6
1693	1	5
1694	1	7
1695	1	6
1696	1	4
1697	1	3
1698	1	3
1699	1	2
1700	1	2
1701	1	3
1702	1	2
1703	1	3
1704	1	2
1705	1	3
1706	1	4
1707	1	3
1708	1	4
1709	1	2
1710	1	3
1711	1	2
1712	1	2
1713	1	2
1714	1	4
1715	1	2
1716	1	3
1717	1	4
1718	1	2
1719	1	4
1720	1	2
1721	1	3
1722	1	3
1723	1	4
1724	1	4
1725	1	2
1726	1	3
1727	1	3
1728	1	2
1729	1	2
1730	1	3
1731	1	3
1732	1	6
1733	1	4
1734	1	3
1735	1	4
1736	1	3
1737	1	4
1738	1	5
1739	1	5
1740	1	5
1741	1	5
1742	1	5
1743	1	5
1744	1	6
1745	1	5
1746	1	4
1747	1	4
1748	1	6
1749	1	6
1750	1	8
1751	1	4
1752	1	3
1753	1	3
1754	1	2
1755	1	2
1756	1	3
1757	1	5
1758	1	5
1759	1	5
1760	1	3
1761	1	3
1762	1	4
1763	1	3
1764	1	3
1765	1	3
1766	1	4
1767	1	4
1768	1	2
1769	1	2
1770	1	3
1771	1	4
1772	1	2
1773	1	2
1774	1	3
1775	1	3
1776	1	2
1777	1	3
1778	1	3
1779	1	3
1780	1	4
1781	1	1
1782	1	3
1783	1	3
1784	1	3
1785	1	4
1786	1	3
1787	1	3
1788	1	3
1789	1	3
1790	1	6
1791	1	3
1792	1	3
1793	1	4
1794	1	3
1795	1	5
1796	1	3
1797	1	4
1798	1	2
1799	1	5
1800	1	4
1801	1	3
1802	1	3
1803	1	4
1804	1	2
1805	1	5
1806	1	4
1807	1	5
1808	1	5
1809	1	4
1810	1	5
1811	1	5
1812	1	5
1813	1	7
1814	1	5
1815	1	5
1816	1	3
1817	1	6
1818	1	5
1819	1	5
1820	1	3
1821	1	3
1822	1	2
1823	1	3
1824	1	4
1825	1	4
1826	1	3
1827	1	3
1828	1	3
1829	1	2
1830	1	4
1831	1	5
1832	1	2
1833	1	6
1834	1	3
1835	1	6
1836	1	3
1837	1	4
1838	1	2
1839	1	1
1840	1	1
1841	1	0
1842	1	0
1843	1	3
1844	1	3
1845	1	1
1846	1	3
1847	1	4
1848	1	4
1849	1	5
1850	1	5
1851	1	4
1852	1	4
1853	1	3
1854	1	4
1855	1	3
1856	1	1
1857	1	2
1858	1	4
1859	1	3
1860	1	2
1861	1	3
1862	1	2
1863	1	1
1864	1	2
1865	1	2
1866	1	3
1867	1	2
1868	1	1
1869	1	1
1870	1	0
1871	1	0
1872	1	2
1873	1	4
1874	1	3
1875	1	4
1876	1	3
1877	1	5
1878	1	5
1879	1	4
1880	1	4
1881	1	6
1882	1	3
1883	1	5
1884	1	4
1885	1	4
1886	1	4
1887	1	3
1888	1	4
1889	1	4
1890	1	1
1891	1	1
1892	1	3
1893	1	3
1894	1	4
1895	1	4
1896	1	4
1897	1	4
1898	1	6
1899	1	2
1900	1	5
1901	1	3
1902	1	3
1903	1	4
1904	1	4
1905	1	4
1906	1	4
1907	1	3
1908	1	2
1909	1	4
1910	1	2
1911	1	2
1912	1	3
1913	1	3
1914	1	4
1915	1	2
1916	1	3
1917	1	2
1918	1	3
1919	1	1
1920	1	2
1921	1	2
1922	1	1
1923	1	0
1924	1	3
1925	1	2
1926	1	2
1927	1	2
1928	1	2
1929	1	3
1930	1	5
1931	1	4
1932	1	3
1933	1	5
1934	1	3
1935	1	2
1936	1	3
1937	1	2
1938	1	4
1939	1	3
1940	1	4
1941	1	4
1942	1	2
1943	1	4
1944	1	4
1945	1	2
1946	1	3
1947	1	1
1948	1	2
1949	1	1
1950	1	2
1951	1	2
1952	1	2
1953	1	3
1954	1	1
1955	1	2
1956	1	3
1957	1	1
1958	1	1
1959	1	2
1960	1	1
1961	1	2
1962	1	3
1963	1	1
1964	1	2
1965	1	3
1966	1	1
1967	1	3
1968	1	2
1969	1	3
1970	1	2
1971	1	3
1972	1	3
1973	1	2
1974	1	2
1975	1	4
1976	1	3
1977	1	2
1978	1	4
1979	1	4
1980	1	4
1981	1	3
1982	1	3
1983	1	4
1984	1	4
1985	1	4
1986	1	4
1987	1	4
1988	1	3
1989	1	4
1990	1	3
1991	1	4
1992	1	4
1993	1	1
1994	1	3
1995	1	2
1996	1	4
1997	1	4
1998	1	3
1999	1	5
[truncated: 48,026 more rows]
