# Supplementary material for: A pleurocidin analogue with greater conformational flexibility, enhanced antimicrobial potency and in vivo therapeutic efficacy
Source: Commun Biol. 2020 Nov 27;3:697. doi: 10.1038/s42003-020-01420-3 (PMC7699649; doi:10.1038/s42003-020-01420-3)
Supplement: Supplementary file 4 — Supplementary Data 1 [file 42003_2020_1420_MOESM4_ESM.zip › Figure_1/Fig_1J.csv]

1	1	0
2	1	0
3	1	0
4	1	1
5	1	1
6	1	0
7	1	1
8	1	0
9	1	0
10	1	0
11	1	0
12	1	0
13	1	0
14	1	0
15	1	0
16	1	0
17	1	1
18	1	1
19	1	2
20	1	3
21	1	3
22	1	2
23	1	3
24	1	3
25	1	4
26	1	4
27	1	4
28	1	2
29	1	3
30	1	2
31	1	3
32	1	3
33	1	3
34	1	2
35	1	2
36	1	1
37	1	1
38	1	2
39	1	2
40	1	2
41	1	1
42	1	1
43	1	2
44	1	1
45	1	1
46	1	1
47	1	2
48	1	1
49	1	3
50	1	2
51	1	1
52	1	1
53	1	1
54	1	1
55	1	3
56	1	4
57	1	5
58	1	5
59	1	2
60	1	6
61	1	3
62	1	2
63	1	2
64	1	1
65	1	1
66	1	2
67	1	1
68	1	0
69	1	1
70	1	2
71	1	1
72	1	2
73	1	3
74	1	3
75	1	3
76	1	3
77	1	2
78	1	2
79	1	2
80	1	1
81	1	4
82	1	5
83	1	1
84	1	2
85	1	2
86	1	4
87	1	5
88	1	5
89	1	4
90	1	4
91	1	3
92	1	4
93	1	2
94	1	1
95	1	1
96	1	3
97	1	2
98	1	1
99	1	3
100	1	4
101	1	4
102	1	4
103	1	1
104	1	4
105	1	5
106	1	5
107	1	4
108	1	2
109	1	3
110	1	2
111	1	1
112	1	3
113	1	0
114	1	1
115	1	3
116	1	1
117	1	2
118	1	3
119	1	2
120	1	1
121	1	2
122	1	3
123	1	2
124	1	3
125	1	1
126	1	2
127	1	3
128	1	1
129	1	1
130	1	2
131	1	0
132	1	4
133	1	2
134	1	2
135	1	2
136	1	2
137	1	2
138	1	2
139	1	2
140	1	2
141	1	3
142	1	3
143	1	1
144	1	2
145	1	2
146	1	2
147	1	3
148	1	2
149	1	2
150	1	2
151	1	2
152	1	2
153	1	2
154	1	2
155	1	2
156	1	2
157	1	1
158	1	1
159	1	3
160	1	4
161	1	2
162	1	2
163	1	3
164	1	4
165	1	3
166	1	2
167	1	2
168	1	2
169	1	1
170	1	2
171	1	1
172	1	2
173	1	3
174	1	2
175	1	2
176	1	3
177	1	1
178	1	2
179	1	2
180	1	2
181	1	2
182	1	2
183	1	3
184	1	4
185	1	3
186	1	2
187	1	3
188	1	4
189	1	2
190	1	2
191	1	3
192	1	4
193	1	4
194	1	2
195	1	3
196	1	3
197	1	4
198	1	4
199	1	3
200	1	3
201	1	4
202	1	4
203	1	4
204	1	4
205	1	3
206	1	3
207	1	4
208	1	4
209	1	6
210	1	5
211	1	4
212	1	2
213	1	4
214	1	5
215	1	4
216	1	2
217	1	3
218	1	4
219	1	5
220	1	4
221	1	5
222	1	4
223	1	5
224	1	6
225	1	6
226	1	6
227	1	5
228	1	5
229	1	5
230	1	5
231	1	5
232	1	5
233	1	4
234	1	5
235	1	6
236	1	5
237	1	4
238	1	7
239	1	6
240	1	5
241	1	5
242	1	5
243	1	5
244	1	6
245	1	4
246	1	6
247	1	1
248	1	3
249	1	2
250	1	1
251	1	2
252	1	3
253	1	3
254	1	3
255	1	3
256	1	3
257	1	3
258	1	2
259	1	3
260	1	4
261	1	3
262	1	4
263	1	4
264	1	5
265	1	5
266	1	6
267	1	5
268	1	7
269	1	6
270	1	7
271	1	6
272	1	6
273	1	4
274	1	4
275	1	3
276	1	3
277	1	5
278	1	5
279	1	4
280	1	5
281	1	5
282	1	7
283	1	4
284	1	6
285	1	5
286	1	6
287	1	4
288	1	6
289	1	5
290	1	3
291	1	5
292	1	6
293	1	5
294	1	4
295	1	5
296	1	5
297	1	4
298	1	4
299	1	3
300	1	5
301	1	4
302	1	5
303	1	6
304	1	6
305	1	7
306	1	5
307	1	6
308	1	6
309	1	4
310	1	4
311	1	3
312	1	6
313	1	4
314	1	3
315	1	3
316	1	3
317	1	5
318	1	3
319	1	4
320	1	4
321	1	3
322	1	4
323	1	5
324	1	4
325	1	4
326	1	4
327	1	3
328	1	3
329	1	4
330	1	4
331	1	5
332	1	4
333	1	4
334	1	6
335	1	3
336	1	3
337	1	3
338	1	4
339	1	4
340	1	4
341	1	4
342	1	5
343	1	5
344	1	5
345	1	5
346	1	7
347	1	5
348	1	4
349	1	3
350	1	2
351	1	4
352	1	5
353	1	3
354	1	3
355	1	3
356	1	3
357	1	5
358	1	5
359	1	5
360	1	4
361	1	6
362	1	4
363	1	6
364	1	5
365	1	5
366	1	5
367	1	4
368	1	4
369	1	5
370	1	3
371	1	3
372	1	4
373	1	4
374	1	4
375	1	3
376	1	2
377	1	3
378	1	2
379	1	1
380	1	2
381	1	3
382	1	3
383	1	3
384	1	3
385	1	4
386	1	2
387	1	2
388	1	2
389	1	3
390	1	2
391	1	2
392	1	2
393	1	3
394	1	5
395	1	5
396	1	4
397	1	4
398	1	3
399	1	4
400	1	2
401	1	4
402	1	3
403	1	4
404	1	3
405	1	4
406	1	4
407	1	5
408	1	4
409	1	3
410	1	3
411	1	2
412	1	3
413	1	2
414	1	0
415	1	3
416	1	4
417	1	2
418	1	1
419	1	3
420	1	2
421	1	2
422	1	2
423	1	3
424	1	3
425	1	2
426	1	2
427	1	2
428	1	2
429	1	3
430	1	5
431	1	4
432	1	5
433	1	3
434	1	5
435	1	3
436	1	4
437	1	3
438	1	4
439	1	5
440	1	5
441	1	6
442	1	6
443	1	5
444	1	4
445	1	3
446	1	6
447	1	5
448	1	6
449	1	5
450	1	5
451	1	5
452	1	5
453	1	4
454	1	3
455	1	5
456	1	6
457	1	5
458	1	4
459	1	4
460	1	5
461	1	2
462	1	6
463	1	6
464	1	5
465	1	5
466	1	4
467	1	4
468	1	4
469	1	4
470	1	5
471	1	6
472	1	5
473	1	4
474	1	6
475	1	4
476	1	3
477	1	6
478	1	6
479	1	4
480	1	4
481	1	3
482	1	5
483	1	6
484	1	6
485	1	5
486	1	3
487	1	5
488	1	4
489	1	3
490	1	4
491	1	4
492	1	3
493	1	2
494	1	3
495	1	3
496	1	3
497	1	2
498	1	4
499	1	3
500	1	4
501	1	5
502	1	6
503	1	5
504	1	5
505	1	4
506	1	5
507	1	6
508	1	4
509	1	4
510	1	5
511	1	4
512	1	4
513	1	4
514	1	5
515	1	5
516	1	5
517	1	5
518	1	7
519	1	6
520	1	4
521	1	6
522	1	7
523	1	8
524	1	6
525	1	5
526	1	4
527	1	4
528	1	3
529	1	3
530	1	4
531	1	4
532	1	2
533	1	3
534	1	4
535	1	5
536	1	4
537	1	4
538	1	4
539	1	6
540	1	1
541	1	4
542	1	4
543	1	6
544	1	5
545	1	5
546	1	5
547	1	5
548	1	5
549	1	5
550	1	6
551	1	7
552	1	5
553	1	5
554	1	4
555	1	6
556	1	5
557	1	7
558	1	5
559	1	5
560	1	6
561	1	5
562	1	6
563	1	7
564	1	8
565	1	8
566	1	7
567	1	8
568	1	8
569	1	7
570	1	3
571	1	5
572	1	3
573	1	4
574	1	5
575	1	4
576	1	5
577	1	2
578	1	4
579	1	3
580	1	3
581	1	4
582	1	5
583	1	4
584	1	7
585	1	7
586	1	8
587	1	4
588	1	4
589	1	4
590	1	4
591	1	6
592	1	2
593	1	5
594	1	3
595	1	5
596	1	5
597	1	2
598	1	3
599	1	6
600	1	2
601	1	7
602	1	6
603	1	6
604	1	5
605	1	6
606	1	7
607	1	7
608	1	6
609	1	6
610	1	5
611	1	5
612	1	6
613	1	6
614	1	6
615	1	6
616	1	4
617	1	5
618	1	6
619	1	4
620	1	6
621	1	5
622	1	4
623	1	5
624	1	5
625	1	5
626	1	5
627	1	4
628	1	5
629	1	3
630	1	4
631	1	6
632	1	5
633	1	3
634	1	3
635	1	3
636	1	3
637	1	4
638	1	5
639	1	5
640	1	3
641	1	4
642	1	3
643	1	4
644	1	5
645	1	4
646	1	4
647	1	3
648	1	4
649	1	3
650	1	3
651	1	3
652	1	4
653	1	3
654	1	4
655	1	4
656	1	5
657	1	5
658	1	3
659	1	5
660	1	7
661	1	6
662	1	8
663	1	6
664	1	3
665	1	4
666	1	4
667	1	4
668	1	2
669	1	5
670	1	5
671	1	5
672	1	5
673	1	5
674	1	6
675	1	6
676	1	6
677	1	7
678	1	3
679	1	7
680	1	6
681	1	5
682	1	7
683	1	7
684	1	6
685	1	5
686	1	4
687	1	5
688	1	4
689	1	5
690	1	3
691	1	5
692	1	2
693	1	3
694	1	2
695	1	2
696	1	3
697	1	3
698	1	4
699	1	2
700	1	3
701	1	1
702	1	5
703	1	2
704	1	2
705	1	1
706	1	2
707	1	1
708	1	2
709	1	2
710	1	2
711	1	5
712	1	2
713	1	2
714	1	3
715	1	4
716	1	3
717	1	3
718	1	2
719	1	1
720	1	2
721	1	3
722	1	4
723	1	3
724	1	6
725	1	4
726	1	3
727	1	3
728	1	6
729	1	5
730	1	6
731	1	6
732	1	4
733	1	4
734	1	5
735	1	5
736	1	6
737	1	5
738	1	5
739	1	6
740	1	5
741	1	6
742	1	6
743	1	4
744	1	5
745	1	4
746	1	4
747	1	5
748	1	6
749	1	5
750	1	5
751	1	5
752	1	5
753	1	7
754	1	4
755	1	5
756	1	5
757	1	5
758	1	6
759	1	5
760	1	4
761	1	4
762	1	6
763	1	3
764	1	5
765	1	5
766	1	5
767	1	5
768	1	4
769	1	3
770	1	5
771	1	5
772	1	3
773	1	5
774	1	2
775	1	5
776	1	5
777	1	6
778	1	7
779	1	6
780	1	6
781	1	7
782	1	6
783	1	5
784	1	7
785	1	6
786	1	8
787	1	6
788	1	6
789	1	7
790	1	7
791	1	10
792	1	8
793	1	7
794	1	9
795	1	7
796	1	8
797	1	8
798	1	7
799	1	7
800	1	6
801	1	7
802	1	9
803	1	7
804	1	8
805	1	6
806	1	9
807	1	9
808	1	6
809	1	8
810	1	10
811	1	11
812	1	10
813	1	9
814	1	10
815	1	8
816	1	7
817	1	11
818	1	9
819	1	8
820	1	6
821	1	8
822	1	8
823	1	7
824	1	5
825	1	6
826	1	4
827	1	8
828	1	8
829	1	6
830	1	7
831	1	7
832	1	7
833	1	5
834	1	6
835	1	5
836	1	5
837	1	7
838	1	5
839	1	7
840	1	6
841	1	7
842	1	8
843	1	5
844	1	7
845	1	7
846	1	6
847	1	7
848	1	7
849	1	6
850	1	6
851	1	7
852	1	8
853	1	7
854	1	7
855	1	6
856	1	8
857	1	9
858	1	7
859	1	7
860	1	6
861	1	8
862	1	5
863	1	6
864	1	7
865	1	5
866	1	5
867	1	5
868	1	6
869	1	6
870	1	5
871	1	4
872	1	6
873	1	5
874	1	7
875	1	7
876	1	8
877	1	6
878	1	6
879	1	6
880	1	5
881	1	7
882	1	5
883	1	6
884	1	6
885	1	5
886	1	5
887	1	4
888	1	5
889	1	5
890	1	6
891	1	3
892	1	4
893	1	7
894	1	6
895	1	9
896	1	5
897	1	5
898	1	5
899	1	3
900	1	4
901	1	7
902	1	7
903	1	8
904	1	6
905	1	5
906	1	6
907	1	6
908	1	6
909	1	6
910	1	6
911	1	4
912	1	7
913	1	6
914	1	6
915	1	6
916	1	6
917	1	6
918	1	6
919	1	6
920	1	5
921	1	7
922	1	5
923	1	6
924	1	7
925	1	4
926	1	5
927	1	5
928	1	6
929	1	5
930	1	6
931	1	6
932	1	6
933	1	6
934	1	6
935	1	6
936	1	4
937	1	3
938	1	6
939	1	9
940	1	5
941	1	5
942	1	4
943	1	4
944	1	5
945	1	4
946	1	4
947	1	5
948	1	6
949	1	6
950	1	7
951	1	5
952	1	7
953	1	7
954	1	6
955	1	4
956	1	5
957	1	8
958	1	4
959	1	5
960	1	6
961	1	5
962	1	5
963	1	4
964	1	7
965	1	4
966	1	8
967	1	7
968	1	7
969	1	6
970	1	5
971	1	5
972	1	5
973	1	5
974	1	5
975	1	4
976	1	4
977	1	5
978	1	3
979	1	3
980	1	2
981	1	2
982	1	6
983	1	5
984	1	5
985	1	7
986	1	6
987	1	5
988	1	3
989	1	4
990	1	4
991	1	3
992	1	6
993	1	7
994	1	2
995	1	3
996	1	3
997	1	3
998	1	1
999	1	2
1000	1	1
1001	1	2
1002	1	2
1003	1	1
1004	1	4
1005	1	3
1006	1	5
1007	1	5
1008	1	5
1009	1	5
1010	1	4
1011	1	3
1012	1	3
1013	1	5
1014	1	4
1015	1	4
1016	1	5
1017	1	4
1018	1	5
1019	1	5
1020	1	4
1021	1	6
1022	1	2
1023	1	5
1024	1	7
1025	1	4
1026	1	6
1027	1	4
1028	1	5
1029	1	5
1030	1	6
1031	1	6
1032	1	3
1033	1	4
1034	1	4
1035	1	4
1036	1	3
1037	1	3
1038	1	2
1039	1	3
1040	1	4
1041	1	4
1042	1	4
1043	1	5
1044	1	5
1045	1	3
1046	1	3
1047	1	3
1048	1	3
1049	1	3
1050	1	5
1051	1	4
1052	1	5
1053	1	3
1054	1	4
1055	1	5
1056	1	6
1057	1	6
1058	1	5
1059	1	6
1060	1	4
1061	1	6
1062	1	3
1063	1	4
1064	1	6
1065	1	5
1066	1	3
1067	1	5
1068	1	5
1069	1	5
1070	1	4
1071	1	6
1072	1	6
1073	1	6
1074	1	5
1075	1	5
1076	1	6
1077	1	6
1078	1	6
1079	1	5
1080	1	7
1081	1	7
1082	1	2
1083	1	4
1084	1	7
1085	1	10
1086	1	4
1087	1	7
1088	1	4
1089	1	3
1090	1	4
1091	1	5
1092	1	5
1093	1	5
1094	1	5
1095	1	6
1096	1	8
1097	1	4
1098	1	2
1099	1	6
1100	1	2
1101	1	5
1102	1	2
1103	1	4
1104	1	3
1105	1	6
1106	1	2
1107	1	4
1108	1	3
1109	1	2
1110	1	3
1111	1	3
1112	1	1
1113	1	4
1114	1	4
1115	1	5
1116	1	3
1117	1	3
1118	1	4
1119	1	1
1120	1	1
1121	1	4
1122	1	3
1123	1	3
1124	1	3
1125	1	3
1126	1	5
1127	1	6
1128	1	5
1129	1	5
1130	1	3
1131	1	1
1132	1	3
1133	1	2
1134	1	2
1135	1	4
1136	1	2
1137	1	3
1138	1	4
1139	1	4
1140	1	2
1141	1	3
1142	1	5
1143	1	4
1144	1	5
1145	1	6
1146	1	5
1147	1	3
1148	1	2
1149	1	3
1150	1	2
1151	1	6
1152	1	4
1153	1	3
1154	1	5
1155	1	4
1156	1	3
1157	1	2
1158	1	4
1159	1	4
1160	1	3
1161	1	1
1162	1	2
1163	1	1
1164	1	1
1165	1	2
1166	1	4
1167	1	3
1168	1	4
1169	1	5
1170	1	5
1171	1	5
1172	1	3
1173	1	4
1174	1	3
1175	1	3
1176	1	1
1177	1	3
1178	1	2
1179	1	1
1180	1	4
1181	1	4
1182	1	3
1183	1	4
1184	1	1
1185	1	3
1186	1	4
1187	1	6
1188	1	3
1189	1	4
1190	1	4
1191	1	5
1192	1	4
1193	1	6
1194	1	5
1195	1	3
1196	1	4
1197	1	4
1198	1	4
1199	1	4
1200	1	3
1201	1	3
1202	1	4
1203	1	3
1204	1	4
1205	1	5
1206	1	4
1207	1	6
1208	1	5
1209	1	6
1210	1	6
1211	1	6
1212	1	5
1213	1	7
1214	1	4
1215	1	5
1216	1	3
1217	1	4
1218	1	3
1219	1	2
1220	1	2
1221	1	5
1222	1	4
1223	1	3
1224	1	1
1225	1	3
1226	1	4
1227	1	3
1228	1	5
1229	1	3
1230	1	6
1231	1	4
1232	1	2
1233	1	4
1234	1	2
1235	1	4
1236	1	3
1237	1	5
1238	1	3
1239	1	2
1240	1	2
1241	1	3
1242	1	3
1243	1	2
1244	1	2
1245	1	1
1246	1	1
1247	1	2
1248	1	2
1249	1	2
1250	1	2
1251	1	3
1252	1	2
1253	1	1
1254	1	2
1255	1	1
1256	1	2
1257	1	2
1258	1	2
1259	1	4
1260	1	3
1261	1	3
1262	1	4
1263	1	5
1264	1	4
1265	1	7
1266	1	4
1267	1	6
1268	1	5
1269	1	4
1270	1	5
1271	1	4
1272	1	5
1273	1	5
1274	1	6
1275	1	6
1276	1	6
1277	1	6
1278	1	6
1279	1	6
1280	1	6
1281	1	6
1282	1	5
1283	1	5
1284	1	4
1285	1	8
1286	1	7
1287	1	5
1288	1	6
1289	1	4
1290	1	2
1291	1	4
1292	1	6
1293	1	5
1294	1	8
1295	1	6
1296	1	5
1297	1	5
1298	1	4
1299	1	5
1300	1	4
1301	1	5
1302	1	5
1303	1	6
1304	1	5
1305	1	3
1306	1	6
1307	1	4
1308	1	4
1309	1	5
1310	1	3
1311	1	7
1312	1	6
1313	1	8
1314	1	4
1315	1	7
1316	1	5
1317	1	2
1318	1	4
1319	1	4
1320	1	5
1321	1	6
1322	1	6
1323	1	6
1324	1	7
1325	1	8
1326	1	6
1327	1	6
1328	1	6
1329	1	6
1330	1	6
1331	1	7
1332	1	6
1333	1	4
1334	1	5
1335	1	5
1336	1	5
1337	1	7
1338	1	7
1339	1	6
1340	1	5
1341	1	6
1342	1	7
1343	1	6
1344	1	7
1345	1	5
1346	1	6
1347	1	7
1348	1	6
1349	1	6
1350	1	6
1351	1	6
1352	1	4
1353	1	4
1354	1	5
1355	1	5
1356	1	3
1357	1	4
1358	1	4
1359	1	5
1360	1	5
1361	1	4
1362	1	2
1363	1	3
1364	1	5
1365	1	5
1366	1	4
1367	1	3
1368	1	3
1369	1	3
1370	1	2
1371	1	3
1372	1	3
1373	1	5
1374	1	3
1375	1	4
1376	1	5
1377	1	3
1378	1	3
1379	1	4
1380	1	3
1381	1	5
1382	1	7
1383	1	6
1384	1	5
1385	1	4
1386	1	4
1387	1	4
1388	1	5
1389	1	2
1390	1	3
1391	1	3
1392	1	4
1393	1	3
1394	1	4
1395	1	4
1396	1	4
1397	1	3
1398	1	3
1399	1	3
1400	1	6
1401	1	4
1402	1	5
1403	1	6
1404	1	7
1405	1	7
1406	1	8
1407	1	8
1408	1	4
1409	1	4
1410	1	2
1411	1	5
1412	1	4
1413	1	3
1414	1	4
1415	1	2
1416	1	4
1417	1	4
1418	1	1
1419	1	4
1420	1	5
1421	1	5
1422	1	7
1423	1	5
1424	1	6
1425	1	3
1426	1	5
1427	1	3
1428	1	5
1429	1	5
1430	1	5
1431	1	3
1432	1	3
1433	1	4
1434	1	4
1435	1	4
1436	1	3
1437	1	5
1438	1	3
1439	1	4
1440	1	3
1441	1	3
1442	1	5
1443	1	7
1444	1	5
1445	1	3
1446	1	3
1447	1	7
1448	1	4
1449	1	4
1450	1	5
1451	1	3
1452	1	6
1453	1	6
1454	1	6
1455	1	6
1456	1	8
1457	1	2
1458	1	5
1459	1	4
1460	1	6
1461	1	6
1462	1	5
1463	1	3
1464	1	3
1465	1	4
1466	1	3
1467	1	4
1468	1	5
1469	1	6
1470	1	4
1471	1	5
1472	1	3
1473	1	5
1474	1	4
1475	1	2
1476	1	5
1477	1	4
1478	1	4
1479	1	4
1480	1	2
1481	1	3
1482	1	4
1483	1	4
1484	1	3
1485	1	4
1486	1	4
1487	1	4
1488	1	3
1489	1	3
1490	1	3
1491	1	2
1492	1	3
1493	1	2
1494	1	1
1495	1	3
1496	1	1
1497	1	2
1498	1	3
1499	1	2
1500	1	2
1501	1	4
1502	1	5
1503	1	5
1504	1	4
1505	1	3
1506	1	5
1507	1	3
1508	1	4
1509	1	6
1510	1	6
1511	1	5
1512	1	6
1513	1	4
1514	1	3
1515	1	2
1516	1	3
1517	1	5
1518	1	3
1519	1	6
1520	1	4
1521	1	5
1522	1	5
1523	1	3
1524	1	6
1525	1	5
1526	1	5
1527	1	7
1528	1	7
1529	1	6
1530	1	6
1531	1	8
1532	1	6
1533	1	5
1534	1	6
1535	1	4
1536	1	4
1537	1	5
1538	1	4
1539	1	3
1540	1	3
1541	1	4
1542	1	3
1543	1	4
1544	1	4
1545	1	2
1546	1	6
1547	1	2
1548	1	3
1549	1	6
1550	1	6
1551	1	8
1552	1	5
1553	1	4
1554	1	6
1555	1	8
1556	1	7
1557	1	4
1558	1	4
1559	1	5
1560	1	5
1561	1	6
1562	1	4
1563	1	7
1564	1	7
1565	1	8
1566	1	8
1567	1	4
1568	1	4
1569	1	6
1570	1	4
1571	1	4
1572	1	5
1573	1	8
1574	1	6
1575	1	7
1576	1	6
1577	1	7
1578	1	7
1579	1	5
1580	1	7
1581	1	7
1582	1	6
1583	1	6
1584	1	7
1585	1	8
1586	1	8
1587	1	7
1588	1	6
1589	1	6
1590	1	7
1591	1	6
1592	1	8
1593	1	7
1594	1	7
1595	1	8
1596	1	10
1597	1	9
1598	1	8
1599	1	6
1600	1	9
1601	1	8
1602	1	6
1603	1	6
1604	1	8
1605	1	8
1606	1	8
1607	1	8
1608	1	7
1609	1	8
1610	1	7
1611	1	6
1612	1	7
1613	1	6
1614	1	8
1615	1	7
1616	1	8
1617	1	7
1618	1	8
1619	1	6
1620	1	6
1621	1	6
1622	1	8
1623	1	3
1624	1	5
1625	1	4
1626	1	7
1627	1	4
1628	1	5
1629	1	5
1630	1	3
1631	1	7
1632	1	5
1633	1	5
1634	1	4
1635	1	4
1636	1	3
1637	1	6
1638	1	7
1639	1	6
1640	1	7
1641	1	5
1642	1	3
1643	1	6
1644	1	5
1645	1	3
1646	1	2
1647	1	4
1648	1	2
1649	1	4
1650	1	3
1651	1	3
1652	1	2
1653	1	3
1654	1	3
1655	1	2
1656	1	5
1657	1	4
1658	1	6
1659	1	4
1660	1	3
1661	1	5
1662	1	6
1663	1	4
1664	1	2
1665	1	8
1666	1	7
1667	1	6
1668	1	6
1669	1	7
1670	1	5
1671	1	4
1672	1	4
1673	1	5
1674	1	4
1675	1	5
1676	1	3
1677	1	6
1678	1	6
1679	1	5
1680	1	5
1681	1	3
1682	1	3
1683	1	3
1684	1	4
1685	1	4
1686	1	3
1687	1	2
1688	1	4
1689	1	5
1690	1	5
1691	1	5
1692	1	6
1693	1	6
1694	1	5
1695	1	2
1696	1	3
1697	1	6
1698	1	4
1699	1	5
1700	1	6
1701	1	4
1702	1	6
1703	1	9
1704	1	7
1705	1	7
1706	1	6
1707	1	5
1708	1	5
1709	1	6
1710	1	7
1711	1	8
1712	1	7
1713	1	8
1714	1	7
1715	1	6
1716	1	6
1717	1	4
1718	1	2
1719	1	5
1720	1	5
1721	1	5
1722	1	5
1723	1	4
1724	1	4
1725	1	5
1726	1	4
1727	1	4
1728	1	4
1729	1	2
1730	1	4
1731	1	4
1732	1	5
1733	1	7
1734	1	6
1735	1	3
1736	1	5
1737	1	3
1738	1	4
1739	1	4
1740	1	5
1741	1	5
1742	1	3
1743	1	5
1744	1	4
1745	1	5
1746	1	6
1747	1	6
1748	1	4
1749	1	6
1750	1	6
1751	1	6
1752	1	5
1753	1	5
1754	1	3
1755	1	3
1756	1	5
1757	1	6
1758	1	4
1759	1	4
1760	1	3
1761	1	1
1762	1	4
1763	1	5
1764	1	3
1765	1	4
1766	1	4
1767	1	3
1768	1	4
1769	1	6
1770	1	6
1771	1	6
1772	1	6
1773	1	5
1774	1	5
1775	1	6
1776	1	7
1777	1	5
1778	1	6
1779	1	4
1780	1	3
1781	1	5
1782	1	6
1783	1	4
1784	1	4
1785	1	6
1786	1	7
1787	1	6
1788	1	6
1789	1	5
1790	1	5
1791	1	5
1792	1	6
1793	1	6
1794	1	4
1795	1	7
1796	1	5
1797	1	5
1798	1	6
1799	1	5
1800	1	3
1801	1	4
1802	1	5
1803	1	5
1804	1	4
1805	1	3
1806	1	5
1807	1	5
1808	1	4
1809	1	4
1810	1	5
1811	1	4
1812	1	4
1813	1	5
1814	1	6
1815	1	7
1816	1	5
1817	1	6
1818	1	5
1819	1	2
1820	1	4
1821	1	7
1822	1	4
1823	1	5
1824	1	6
1825	1	5
1826	1	6
1827	1	7
1828	1	8
1829	1	6
1830	1	4
1831	1	4
1832	1	5
1833	1	4
1834	1	5
1835	1	4
1836	1	5
1837	1	6
1838	1	6
1839	1	5
1840	1	6
1841	1	5
1842	1	2
1843	1	3
1844	1	0
1845	1	3
1846	1	2
1847	1	2
1848	1	2
1849	1	2
1850	1	1
1851	1	4
1852	1	3
1853	1	6
1854	1	4
1855	1	4
1856	1	2
1857	1	2
1858	1	3
1859	1	2
1860	1	6
1861	1	5
1862	1	4
1863	1	4
1864	1	4
1865	1	5
1866	1	8
1867	1	5
1868	1	5
1869	1	5
1870	1	5
1871	1	6
1872	1	5
1873	1	4
1874	1	3
1875	1	5
1876	1	2
1877	1	3
1878	1	6
1879	1	5
1880	1	4
1881	1	4
1882	1	3
1883	1	5
1884	1	4
1885	1	5
1886	1	2
1887	1	4
1888	1	3
1889	1	4
1890	1	5
1891	1	4
1892	1	5
1893	1	4
1894	1	3
1895	1	4
1896	1	5
1897	1	4
1898	1	4
1899	1	6
1900	1	6
1901	1	7
1902	1	5
1903	1	5
1904	1	6
1905	1	5
1906	1	5
1907	1	4
1908	1	6
1909	1	4
1910	1	5
1911	1	4
1912	1	7
1913	1	4
1914	1	4
1915	1	6
1916	1	4
1917	1	4
1918	1	5
1919	1	3
1920	1	2
1921	1	3
1922	1	3
1923	1	3
1924	1	2
1925	1	1
1926	1	1
1927	1	3
1928	1	2
1929	1	2
1930	1	1
1931	1	3
1932	1	1
1933	1	0
1934	1	2
1935	1	3
1936	1	4
1937	1	4
1938	1	3
1939	1	4
1940	1	2
1941	1	4
1942	1	3
1943	1	3
1944	1	2
1945	1	3
1946	1	2
1947	1	1
1948	1	5
1949	1	2
1950	1	4
1951	1	3
1952	1	4
1953	1	4
1954	1	2
1955	1	2
1956	1	5
1957	1	3
1958	1	5
1959	1	4
1960	1	5
1961	1	4
1962	1	4
1963	1	3
1964	1	4
1965	1	5
1966	1	3
1967	1	3
1968	1	5
1969	1	5
1970	1	6
1971	1	7
1972	1	4
1973	1	4
1974	1	2
1975	1	3
1976	1	3
1977	1	3
1978	1	4
1979	1	4
1980	1	4
1981	1	4
1982	1	7
1983	1	5
1984	1	4
1985	1	5
1986	1	5
1987	1	3
1988	1	5
1989	1	5
1990	1	5
1991	1	4
1992	1	3
1993	1	4
1994	1	4
1995	1	4
1996	1	2
1997	1	3
1998	1	4
1999	1	1
2000	1	5
[truncated: 48,025 more rows]
