# Supplementary material for: A pleurocidin analogue with greater conformational flexibility, enhanced antimicrobial potency and in vivo therapeutic efficacy
Source: Commun Biol. 2020 Nov 27;3:697. doi: 10.1038/s42003-020-01420-3 (PMC7699649; doi:10.1038/s42003-020-01420-3)
Supplement: Supplementary file 4 — Supplementary Data 1 [file 42003_2020_1420_MOESM4_ESM.zip › Figure_1/Fig_1K.csv]

Timestep	Residue_number	Hbond_number
1	1	0
2	1	0
3	1	0
4	1	0
5	1	1
6	1	1
7	1	1
8	1	1
9	1	2
10	1	1
11	1	1
12	1	0
13	1	0
14	1	1
15	1	0
16	1	1
17	1	0
18	1	0
19	1	0
20	1	0
21	1	1
22	1	2
23	1	2
24	1	3
25	1	4
26	1	3
27	1	4
28	1	2
29	1	2
30	1	2
31	1	2
32	1	1
33	1	1
34	1	1
35	1	2
36	1	0
37	1	1
38	1	0
39	1	0
40	1	2
41	1	0
42	1	1
43	1	2
44	1	2
45	1	3
46	1	4
47	1	4
48	1	4
49	1	3
50	1	6
51	1	3
52	1	5
53	1	4
54	1	6
55	1	4
56	1	3
57	1	5
58	1	5
59	1	3
60	1	5
61	1	5
62	1	4
63	1	4
64	1	5
65	1	3
66	1	0
67	1	1
68	1	1
69	1	3
70	1	4
71	1	2
72	1	2
73	1	3
74	1	2
75	1	3
76	1	5
77	1	3
78	1	3
79	1	4
80	1	3
81	1	3
82	1	1
83	1	1
84	1	2
85	1	2
86	1	3
87	1	3
88	1	3
89	1	4
90	1	5
91	1	4
92	1	2
93	1	5
94	1	5
95	1	4
96	1	4
97	1	3
98	1	2
99	1	2
100	1	1
101	1	2
102	1	3
103	1	3
104	1	3
105	1	5
106	1	5
107	1	8
108	1	8
109	1	5
110	1	7
111	1	6
112	1	4
113	1	6
114	1	6
115	1	6
116	1	7
117	1	8
118	1	7
119	1	6
120	1	5
121	1	5
122	1	4
123	1	5
124	1	3
125	1	4
126	1	3
127	1	5
128	1	3
129	1	4
130	1	5
131	1	4
132	1	5
133	1	5
134	1	5
135	1	2
136	1	2
137	1	3
138	1	4
139	1	4
140	1	3
141	1	4
142	1	3
143	1	4
144	1	4
145	1	3
146	1	3
147	1	4
148	1	1
149	1	4
150	1	4
151	1	5
152	1	5
153	1	5
154	1	6
155	1	6
156	1	4
157	1	6
158	1	5
159	1	5
160	1	2
161	1	4
162	1	6
163	1	3
164	1	3
165	1	5
166	1	6
167	1	6
168	1	7
169	1	5
170	1	6
171	1	5
172	1	5
173	1	6
174	1	5
175	1	6
176	1	6
177	1	5
178	1	5
179	1	3
180	1	4
181	1	4
182	1	7
183	1	6
184	1	5
185	1	6
186	1	6
187	1	5
188	1	6
189	1	5
190	1	4
191	1	4
192	1	3
193	1	3
194	1	2
195	1	3
196	1	4
197	1	4
198	1	4
199	1	2
200	1	3
201	1	3
202	1	2
203	1	4
204	1	6
205	1	4
206	1	3
207	1	5
208	1	5
209	1	6
210	1	5
211	1	6
212	1	7
213	1	5
214	1	5
215	1	4
216	1	5
217	1	5
218	1	4
219	1	4
220	1	5
221	1	6
222	1	5
223	1	6
224	1	5
225	1	4
226	1	4
227	1	5
228	1	7
229	1	4
230	1	4
231	1	6
232	1	6
233	1	3
234	1	3
235	1	4
236	1	3
237	1	3
238	1	5
239	1	7
240	1	6
241	1	6
242	1	4
243	1	5
244	1	3
245	1	2
246	1	1
247	1	1
248	1	3
249	1	1
250	1	4
251	1	4
252	1	3
253	1	4
254	1	3
255	1	3
256	1	3
257	1	3
258	1	3
259	1	3
260	1	2
261	1	4
262	1	5
263	1	4
264	1	5
265	1	4
266	1	3
267	1	2
268	1	2
269	1	1
270	1	1
271	1	3
272	1	2
273	1	4
274	1	1
275	1	2
276	1	3
277	1	3
278	1	2
279	1	3
280	1	3
281	1	5
282	1	3
283	1	1
284	1	1
285	1	1
286	1	1
287	1	0
288	1	2
289	1	3
290	1	3
291	1	1
292	1	1
293	1	3
294	1	4
295	1	3
296	1	2
297	1	3
298	1	3
299	1	4
300	1	5
301	1	4
302	1	4
303	1	4
304	1	6
305	1	5
306	1	4
307	1	6
308	1	4
309	1	6
310	1	4
311	1	4
312	1	4
313	1	3
314	1	4
315	1	3
316	1	3
317	1	4
318	1	6
319	1	5
320	1	4
321	1	3
322	1	5
323	1	4
324	1	5
325	1	5
326	1	3
327	1	2
328	1	5
329	1	4
330	1	3
331	1	2
332	1	2
333	1	5
334	1	4
335	1	6
336	1	4
337	1	6
338	1	5
339	1	5
340	1	5
341	1	5
342	1	6
343	1	5
344	1	6
345	1	4
346	1	5
347	1	5
348	1	6
349	1	5
350	1	5
351	1	6
352	1	7
353	1	6
354	1	6
355	1	7
356	1	5
357	1	6
358	1	5
359	1	8
360	1	7
361	1	6
362	1	5
363	1	3
364	1	3
365	1	4
366	1	4
367	1	5
368	1	6
369	1	5
370	1	4
371	1	6
372	1	5
373	1	5
374	1	5
375	1	4
376	1	5
377	1	6
378	1	5
379	1	6
380	1	4
381	1	5
382	1	6
383	1	5
384	1	6
385	1	4
386	1	5
387	1	4
388	1	4
389	1	6
390	1	5
391	1	4
392	1	6
393	1	4
394	1	6
395	1	5
396	1	5
397	1	5
398	1	5
399	1	3
400	1	4
401	1	5
402	1	5
403	1	10
404	1	6
405	1	8
406	1	7
407	1	9
408	1	8
409	1	5
410	1	6
411	1	8
412	1	7
413	1	6
414	1	6
415	1	7
416	1	9
417	1	6
418	1	7
419	1	7
420	1	8
421	1	7
422	1	8
423	1	8
424	1	7
425	1	6
426	1	6
427	1	5
428	1	4
429	1	4
430	1	4
431	1	4
432	1	6
433	1	5
434	1	5
435	1	4
436	1	6
437	1	4
438	1	4
439	1	4
440	1	4
441	1	4
442	1	4
443	1	4
444	1	4
445	1	4
446	1	4
447	1	5
448	1	2
449	1	3
450	1	2
451	1	2
452	1	2
453	1	4
454	1	4
455	1	3
456	1	4
457	1	5
458	1	6
459	1	5
460	1	3
461	1	4
462	1	2
463	1	3
464	1	4
465	1	5
466	1	6
467	1	6
468	1	6
469	1	7
470	1	6
471	1	4
472	1	7
473	1	7
474	1	5
475	1	6
476	1	4
477	1	4
478	1	7
479	1	7
480	1	8
481	1	8
482	1	5
483	1	6
484	1	7
485	1	7
486	1	8
487	1	7
488	1	8
489	1	6
490	1	8
491	1	8
492	1	7
493	1	7
494	1	9
495	1	8
496	1	8
497	1	8
498	1	6
499	1	7
500	1	7
501	1	6
502	1	6
503	1	5
504	1	6
505	1	7
506	1	7
507	1	9
508	1	7
509	1	7
510	1	8
511	1	9
512	1	6
513	1	8
514	1	8
515	1	7
516	1	8
517	1	6
518	1	4
519	1	7
520	1	7
521	1	7
522	1	8
523	1	6
524	1	7
525	1	6
526	1	4
527	1	6
528	1	7
529	1	5
530	1	3
531	1	7
532	1	6
533	1	4
534	1	5
535	1	5
536	1	7
537	1	7
538	1	6
539	1	7
540	1	7
541	1	7
542	1	3
543	1	4
544	1	4
545	1	3
546	1	6
547	1	4
548	1	5
549	1	5
550	1	4
551	1	7
552	1	7
553	1	5
554	1	5
555	1	4
556	1	6
557	1	4
558	1	5
559	1	7
560	1	6
561	1	7
562	1	6
563	1	3
564	1	6
565	1	7
566	1	9
567	1	8
568	1	5
569	1	7
570	1	6
571	1	4
572	1	6
573	1	3
574	1	3
575	1	5
576	1	6
577	1	5
578	1	8
579	1	7
580	1	8
581	1	5
582	1	7
583	1	6
584	1	5
585	1	6
586	1	5
587	1	5
588	1	4
589	1	7
590	1	5
591	1	6
592	1	3
593	1	5
594	1	5
595	1	5
596	1	7
597	1	7
598	1	6
599	1	4
600	1	5
601	1	4
602	1	3
603	1	5
604	1	5
605	1	6
606	1	4
607	1	4
608	1	5
609	1	3
610	1	6
611	1	5
612	1	6
613	1	5
614	1	3
615	1	6
616	1	5
617	1	5
618	1	4
619	1	6
620	1	6
621	1	5
622	1	5
623	1	5
624	1	7
625	1	7
626	1	6
627	1	6
628	1	6
629	1	6
630	1	3
631	1	8
632	1	6
633	1	7
634	1	5
635	1	3
636	1	6
637	1	6
638	1	4
639	1	5
640	1	5
641	1	5
642	1	4
643	1	3
644	1	1
645	1	4
646	1	4
647	1	5
648	1	2
649	1	2
650	1	3
651	1	2
652	1	2
653	1	2
654	1	3
655	1	4
656	1	3
657	1	2
658	1	1
659	1	2
660	1	2
661	1	2
662	1	3
663	1	3
664	1	5
665	1	2
666	1	2
667	1	4
668	1	3
669	1	3
670	1	3
671	1	2
672	1	2
673	1	3
674	1	4
675	1	2
676	1	1
677	1	3
678	1	3
679	1	3
680	1	4
681	1	2
682	1	3
683	1	3
684	1	4
685	1	3
686	1	3
687	1	3
688	1	6
689	1	2
690	1	2
691	1	3
692	1	3
693	1	4
694	1	2
695	1	1
696	1	2
697	1	2
698	1	1
699	1	3
700	1	1
701	1	2
702	1	3
703	1	2
704	1	3
705	1	4
706	1	2
707	1	3
708	1	4
709	1	4
710	1	5
711	1	3
712	1	4
713	1	4
714	1	1
715	1	3
716	1	1
717	1	1
718	1	1
719	1	0
720	1	1
721	1	1
722	1	2
723	1	4
724	1	1
725	1	2
726	1	2
727	1	5
728	1	5
729	1	5
730	1	3
731	1	4
732	1	7
733	1	8
734	1	6
735	1	2
736	1	1
737	1	2
738	1	3
739	1	2
740	1	4
741	1	1
742	1	2
743	1	3
744	1	4
745	1	4
746	1	4
747	1	3
748	1	4
749	1	4
750	1	6
751	1	5
752	1	2
753	1	4
754	1	2
755	1	2
756	1	3
757	1	2
758	1	2
759	1	2
760	1	3
761	1	3
762	1	3
763	1	3
764	1	1
765	1	2
766	1	2
767	1	2
768	1	3
769	1	3
770	1	3
771	1	5
772	1	4
773	1	5
774	1	3
775	1	7
776	1	6
777	1	5
778	1	5
779	1	4
780	1	4
781	1	4
782	1	3
783	1	2
784	1	3
785	1	3
786	1	4
787	1	3
788	1	4
789	1	2
790	1	5
791	1	4
792	1	4
793	1	2
794	1	3
795	1	3
796	1	4
797	1	4
798	1	3
799	1	4
800	1	3
801	1	5
802	1	5
803	1	4
804	1	3
805	1	2
806	1	2
807	1	2
808	1	3
809	1	2
810	1	2
811	1	1
812	1	1
813	1	2
814	1	3
815	1	4
816	1	3
817	1	4
818	1	5
819	1	3
820	1	4
821	1	3
822	1	2
823	1	5
824	1	3
825	1	2
826	1	2
827	1	2
828	1	2
829	1	1
830	1	2
831	1	4
832	1	4
833	1	4
834	1	4
835	1	2
836	1	2
837	1	1
838	1	3
839	1	3
840	1	5
841	1	1
842	1	2
843	1	2
844	1	2
845	1	4
846	1	4
847	1	1
848	1	1
849	1	2
850	1	1
851	1	4
852	1	4
853	1	5
854	1	7
855	1	6
856	1	4
857	1	4
858	1	4
859	1	4
860	1	5
861	1	4
862	1	4
863	1	4
864	1	4
865	1	4
866	1	6
867	1	7
868	1	2
869	1	2
870	1	4
871	1	3
872	1	4
873	1	3
874	1	6
875	1	7
876	1	5
877	1	5
878	1	5
879	1	4
880	1	4
881	1	3
882	1	4
883	1	3
884	1	3
885	1	3
886	1	3
887	1	5
888	1	3
889	1	4
890	1	5
891	1	3
892	1	3
893	1	3
894	1	4
895	1	3
896	1	3
897	1	3
898	1	3
899	1	3
900	1	2
901	1	4
902	1	3
903	1	2
904	1	3
905	1	3
906	1	1
907	1	3
908	1	3
909	1	3
910	1	2
911	1	2
912	1	3
913	1	3
914	1	4
915	1	3
916	1	2
917	1	3
918	1	2
919	1	4
920	1	3
921	1	3
922	1	4
923	1	2
924	1	3
925	1	4
926	1	4
927	1	4
928	1	5
929	1	4
930	1	2
931	1	4
932	1	3
933	1	3
934	1	2
935	1	3
936	1	2
937	1	2
938	1	2
939	1	3
940	1	3
941	1	4
942	1	3
943	1	3
944	1	2
945	1	2
946	1	4
947	1	3
948	1	4
949	1	3
950	1	3
951	1	2
952	1	4
953	1	3
954	1	4
955	1	3
956	1	4
957	1	3
958	1	3
959	1	4
960	1	4
961	1	4
962	1	4
963	1	5
964	1	4
965	1	5
966	1	8
967	1	4
968	1	5
969	1	5
970	1	3
971	1	5
972	1	5
973	1	3
974	1	4
975	1	7
976	1	5
977	1	7
978	1	4
979	1	6
980	1	4
981	1	7
982	1	8
983	1	8
984	1	7
985	1	7
986	1	7
987	1	5
988	1	6
989	1	5
990	1	7
991	1	6
992	1	5
993	1	4
994	1	5
995	1	6
996	1	6
997	1	8
998	1	5
999	1	5
1000	1	4
1001	1	9
1002	1	6
1003	1	7
1004	1	8
1005	1	8
1006	1	7
1007	1	8
1008	1	11
1009	1	9
1010	1	9
1011	1	9
1012	1	8
1013	1	10
1014	1	9
1015	1	9
1016	1	10
1017	1	9
1018	1	10
1019	1	9
1020	1	11
1021	1	10
1022	1	9
1023	1	7
1024	1	8
1025	1	7
1026	1	9
1027	1	5
1028	1	7
1029	1	6
1030	1	7
1031	1	7
1032	1	6
1033	1	7
1034	1	7
1035	1	7
1036	1	7
1037	1	7
1038	1	9
1039	1	5
1040	1	6
1041	1	6
1042	1	4
1043	1	4
1044	1	3
1045	1	3
1046	1	4
1047	1	4
1048	1	3
1049	1	3
1050	1	3
1051	1	2
1052	1	2
1053	1	3
1054	1	4
1055	1	4
1056	1	2
1057	1	1
1058	1	6
1059	1	5
1060	1	5
1061	1	5
1062	1	5
1063	1	4
1064	1	5
1065	1	4
1066	1	4
1067	1	5
1068	1	3
1069	1	3
1070	1	3
1071	1	4
1072	1	4
1073	1	2
1074	1	2
1075	1	2
1076	1	3
1077	1	4
1078	1	5
1079	1	5
1080	1	3
1081	1	4
1082	1	5
1083	1	4
1084	1	4
1085	1	3
1086	1	5
1087	1	3
1088	1	3
1089	1	2
1090	1	3
1091	1	3
1092	1	3
1093	1	5
1094	1	2
1095	1	3
1096	1	5
1097	1	4
1098	1	2
1099	1	4
1100	1	4
1101	1	3
1102	1	4
1103	1	4
1104	1	2
1105	1	2
1106	1	4
1107	1	4
1108	1	5
1109	1	7
1110	1	5
1111	1	2
1112	1	4
1113	1	5
1114	1	5
1115	1	3
1116	1	6
1117	1	7
1118	1	4
1119	1	6
1120	1	3
1121	1	5
1122	1	3
1123	1	5
1124	1	4
1125	1	4
1126	1	4
1127	1	4
1128	1	5
1129	1	3
1130	1	5
1131	1	7
1132	1	6
1133	1	5
1134	1	8
1135	1	8
1136	1	5
1137	1	5
1138	1	6
1139	1	5
1140	1	6
1141	1	5
1142	1	5
1143	1	6
1144	1	5
1145	1	7
1146	1	7
1147	1	7
1148	1	6
1149	1	8
1150	1	7
1151	1	7
1152	1	8
1153	1	8
1154	1	8
1155	1	6
1156	1	7
1157	1	7
1158	1	7
1159	1	9
1160	1	7
1161	1	7
1162	1	7
1163	1	8
1164	1	8
1165	1	7
1166	1	6
1167	1	6
1168	1	6
1169	1	7
1170	1	7
1171	1	7
1172	1	7
1173	1	5
1174	1	6
1175	1	5
1176	1	6
1177	1	6
1178	1	7
1179	1	7
1180	1	6
1181	1	5
1182	1	7
1183	1	7
1184	1	6
1185	1	6
1186	1	7
1187	1	6
1188	1	6
1189	1	5
1190	1	5
1191	1	4
1192	1	5
1193	1	7
1194	1	6
1195	1	5
1196	1	4
1197	1	5
1198	1	8
1199	1	6
1200	1	6
1201	1	8
1202	1	7
1203	1	8
1204	1	9
1205	1	8
1206	1	6
1207	1	8
1208	1	9
1209	1	9
1210	1	11
1211	1	9
1212	1	7
1213	1	5
1214	1	8
1215	1	9
1216	1	10
1217	1	9
1218	1	8
1219	1	6
1220	1	9
1221	1	7
1222	1	7
1223	1	7
1224	1	8
1225	1	7
1226	1	9
1227	1	7
1228	1	7
1229	1	7
1230	1	7
1231	1	6
1232	1	6
1233	1	7
1234	1	7
1235	1	6
1236	1	9
1237	1	6
1238	1	7
1239	1	6
1240	1	7
1241	1	7
1242	1	6
1243	1	7
1244	1	6
1245	1	8
1246	1	6
1247	1	6
1248	1	6
1249	1	6
1250	1	6
1251	1	7
1252	1	8
1253	1	10
1254	1	8
1255	1	7
1256	1	7
1257	1	7
1258	1	5
1259	1	8
1260	1	6
1261	1	6
1262	1	6
1263	1	9
1264	1	7
1265	1	7
1266	1	7
1267	1	7
1268	1	7
1269	1	8
1270	1	8
1271	1	9
1272	1	6
1273	1	8
1274	1	8
1275	1	11
1276	1	10
1277	1	7
1278	1	9
1279	1	9
1280	1	8
1281	1	9
1282	1	9
1283	1	10
1284	1	7
1285	1	7
1286	1	6
1287	1	9
1288	1	9
1289	1	7
1290	1	6
1291	1	4
1292	1	7
1293	1	5
1294	1	5
1295	1	8
1296	1	7
1297	1	7
1298	1	5
1299	1	6
1300	1	11
1301	1	8
1302	1	8
1303	1	9
1304	1	9
1305	1	6
1306	1	4
1307	1	6
1308	1	7
1309	1	9
1310	1	7
1311	1	6
1312	1	8
1313	1	6
1314	1	4
1315	1	4
1316	1	7
1317	1	6
1318	1	5
1319	1	3
1320	1	8
1321	1	4
1322	1	4
1323	1	4
1324	1	5
1325	1	5
1326	1	5
1327	1	5
1328	1	4
1329	1	6
1330	1	6
1331	1	4
1332	1	4
1333	1	5
1334	1	4
1335	1	5
1336	1	4
1337	1	3
1338	1	5
1339	1	5
1340	1	6
1341	1	5
1342	1	4
1343	1	6
1344	1	7
1345	1	5
1346	1	5
1347	1	5
1348	1	3
1349	1	6
1350	1	5
1351	1	4
1352	1	5
1353	1	2
1354	1	5
1355	1	4
1356	1	3
1357	1	3
1358	1	3
1359	1	5
1360	1	2
1361	1	4
1362	1	4
1363	1	5
1364	1	6
1365	1	5
1366	1	6
1367	1	5
1368	1	4
1369	1	5
1370	1	5
1371	1	4
1372	1	5
1373	1	3
1374	1	5
1375	1	5
1376	1	4
1377	1	6
1378	1	5
1379	1	5
1380	1	6
1381	1	4
1382	1	4
1383	1	5
1384	1	4
1385	1	6
1386	1	3
1387	1	4
1388	1	5
1389	1	7
1390	1	5
1391	1	5
1392	1	3
1393	1	4
1394	1	4
1395	1	5
1396	1	6
1397	1	5
1398	1	6
1399	1	5
1400	1	5
1401	1	5
1402	1	3
1403	1	6
1404	1	5
1405	1	4
1406	1	5
1407	1	5
1408	1	5
1409	1	6
1410	1	4
1411	1	6
1412	1	3
1413	1	3
1414	1	4
1415	1	4
1416	1	6
1417	1	6
1418	1	5
1419	1	3
1420	1	5
1421	1	6
1422	1	6
1423	1	7
1424	1	6
1425	1	4
1426	1	8
1427	1	7
1428	1	7
1429	1	6
1430	1	5
1431	1	4
1432	1	2
1433	1	3
1434	1	4
1435	1	5
1436	1	6
1437	1	6
1438	1	4
1439	1	4
1440	1	5
1441	1	4
1442	1	7
1443	1	6
1444	1	3
1445	1	3
1446	1	4
1447	1	3
1448	1	4
1449	1	4
1450	1	3
1451	1	4
1452	1	3
1453	1	3
1454	1	4
1455	1	4
1456	1	5
1457	1	3
1458	1	4
1459	1	6
1460	1	3
1461	1	4
1462	1	4
1463	1	3
1464	1	3
1465	1	4
1466	1	3
1467	1	3
1468	1	4
1469	1	3
1470	1	5
1471	1	4
1472	1	7
1473	1	5
1474	1	8
1475	1	7
1476	1	4
1477	1	5
1478	1	5
1479	1	7
1480	1	4
1481	1	4
1482	1	4
1483	1	5
1484	1	7
1485	1	5
1486	1	6
1487	1	8
1488	1	7
1489	1	7
1490	1	6
1491	1	6
1492	1	6
1493	1	6
1494	1	7
1495	1	7
1496	1	7
1497	1	7
1498	1	5
1499	1	5
1500	1	6
1501	1	5
1502	1	7
1503	1	6
1504	1	7
1505	1	6
1506	1	5
1507	1	7
1508	1	6
1509	1	7
1510	1	6
1511	1	8
1512	1	7
1513	1	5
1514	1	4
1515	1	6
1516	1	4
1517	1	7
1518	1	4
1519	1	4
1520	1	6
1521	1	5
1522	1	4
1523	1	5
1524	1	6
1525	1	5
1526	1	6
1527	1	6
1528	1	8
1529	1	5
1530	1	4
1531	1	7
1532	1	5
1533	1	4
1534	1	7
1535	1	5
1536	1	6
1537	1	4
1538	1	5
1539	1	5
1540	1	5
1541	1	6
1542	1	5
1543	1	4
1544	1	5
1545	1	5
1546	1	3
1547	1	7
1548	1	5
1549	1	6
1550	1	7
1551	1	5
1552	1	5
1553	1	4
1554	1	7
1555	1	6
1556	1	4
1557	1	6
1558	1	3
1559	1	5
1560	1	4
1561	1	6
1562	1	6
1563	1	5
1564	1	4
1565	1	6
1566	1	5
1567	1	5
1568	1	5
1569	1	6
1570	1	5
1571	1	4
1572	1	4
1573	1	6
1574	1	4
1575	1	3
1576	1	5
1577	1	3
1578	1	3
1579	1	2
1580	1	4
1581	1	4
1582	1	3
1583	1	4
1584	1	4
1585	1	3
1586	1	2
1587	1	2
1588	1	3
1589	1	4
1590	1	3
1591	1	2
1592	1	3
1593	1	2
1594	1	2
1595	1	2
1596	1	5
1597	1	5
1598	1	5
1599	1	6
1600	1	5
1601	1	4
1602	1	5
1603	1	4
1604	1	5
1605	1	6
1606	1	5
1607	1	5
1608	1	6
1609	1	6
1610	1	5
1611	1	4
1612	1	5
1613	1	5
1614	1	5
1615	1	2
1616	1	3
1617	1	4
1618	1	3
1619	1	6
1620	1	4
1621	1	3
1622	1	7
1623	1	6
1624	1	3
1625	1	4
1626	1	5
1627	1	6
1628	1	6
1629	1	4
1630	1	5
1631	1	4
1632	1	3
1633	1	3
1634	1	1
1635	1	1
1636	1	4
1637	1	3
1638	1	6
1639	1	6
1640	1	5
1641	1	4
1642	1	4
1643	1	5
1644	1	6
1645	1	6
1646	1	7
1647	1	5
1648	1	6
1649	1	4
1650	1	6
1651	1	7
1652	1	6
1653	1	4
1654	1	8
1655	1	6
1656	1	6
1657	1	3
1658	1	5
1659	1	3
1660	1	3
1661	1	5
1662	1	5
1663	1	3
1664	1	4
1665	1	4
1666	1	4
1667	1	3
1668	1	2
1669	1	3
1670	1	3
1671	1	3
1672	1	3
1673	1	5
1674	1	3
1675	1	4
1676	1	7
1677	1	4
1678	1	5
1679	1	7
1680	1	4
1681	1	6
1682	1	3
1683	1	3
1684	1	3
1685	1	2
1686	1	5
1687	1	7
1688	1	5
1689	1	6
1690	1	4
1691	1	5
1692	1	5
1693	1	4
1694	1	3
1695	1	5
1696	1	7
1697	1	7
1698	1	5
1699	1	7
1700	1	5
1701	1	5
1702	1	6
1703	1	7
1704	1	6
1705	1	6
1706	1	6
1707	1	8
1708	1	6
1709	1	7
1710	1	8
1711	1	7
1712	1	6
1713	1	7
1714	1	6
1715	1	6
1716	1	9
1717	1	8
1718	1	7
1719	1	7
1720	1	7
1721	1	6
1722	1	8
1723	1	6
1724	1	5
1725	1	6
1726	1	7
1727	1	8
1728	1	5
1729	1	6
1730	1	7
1731	1	6
1732	1	5
1733	1	6
1734	1	5
1735	1	5
1736	1	6
1737	1	7
1738	1	8
1739	1	9
1740	1	7
1741	1	4
1742	1	4
1743	1	2
1744	1	3
1745	1	3
1746	1	3
1747	1	3
1748	1	3
1749	1	0
1750	1	2
1751	1	1
1752	1	1
1753	1	2
1754	1	1
1755	1	1
1756	1	3
1757	1	3
1758	1	2
1759	1	2
1760	1	2
1761	1	2
1762	1	4
1763	1	2
1764	1	3
1765	1	2
1766	1	1
1767	1	4
1768	1	2
1769	1	2
1770	1	2
1771	1	3
1772	1	4
1773	1	2
1774	1	3
1775	1	3
1776	1	4
1777	1	5
1778	1	3
1779	1	4
1780	1	4
1781	1	3
1782	1	6
1783	1	7
1784	1	7
1785	1	7
1786	1	6
1787	1	6
1788	1	5
1789	1	7
1790	1	3
1791	1	5
1792	1	6
1793	1	5
1794	1	3
1795	1	3
1796	1	2
1797	1	2
1798	1	5
1799	1	4
1800	1	3
1801	1	5
1802	1	3
1803	1	4
1804	1	3
1805	1	6
1806	1	6
1807	1	9
1808	1	6
1809	1	3
1810	1	3
1811	1	2
1812	1	4
1813	1	3
1814	1	5
1815	1	6
1816	1	6
1817	1	5
1818	1	2
1819	1	6
1820	1	2
1821	1	3
1822	1	2
1823	1	4
1824	1	4
1825	1	4
1826	1	4
1827	1	5
1828	1	5
1829	1	4
1830	1	3
1831	1	5
1832	1	3
1833	1	5
1834	1	4
1835	1	5
1836	1	6
1837	1	6
1838	1	3
1839	1	1
1840	1	1
1841	1	2
1842	1	3
1843	1	2
1844	1	5
1845	1	5
1846	1	5
1847	1	4
1848	1	6
1849	1	3
1850	1	6
1851	1	3
1852	1	5
1853	1	5
1854	1	6
1855	1	6
1856	1	5
1857	1	5
1858	1	6
1859	1	6
1860	1	5
1861	1	4
1862	1	5
1863	1	5
1864	1	5
1865	1	3
1866	1	5
1867	1	6
1868	1	5
1869	1	5
1870	1	4
1871	1	6
1872	1	5
1873	1	6
1874	1	6
1875	1	6
1876	1	7
1877	1	7
1878	1	8
1879	1	6
1880	1	5
1881	1	2
1882	1	6
1883	1	7
1884	1	4
1885	1	5
1886	1	6
1887	1	5
1888	1	5
1889	1	6
1890	1	6
1891	1	6
1892	1	6
1893	1	6
1894	1	6
1895	1	7
1896	1	7
1897	1	6
1898	1	6
1899	1	5
1900	1	4
1901	1	5
1902	1	6
1903	1	4
1904	1	4
1905	1	3
1906	1	5
1907	1	5
1908	1	7
1909	1	6
1910	1	5
1911	1	5
1912	1	6
1913	1	6
1914	1	6
1915	1	5
1916	1	5
1917	1	7
1918	1	7
1919	1	7
1920	1	7
1921	1	6
1922	1	5
1923	1	5
1924	1	6
1925	1	6
1926	1	5
1927	1	6
1928	1	5
1929	1	5
1930	1	6
1931	1	6
1932	1	8
1933	1	6
1934	1	5
1935	1	8
1936	1	7
1937	1	5
1938	1	3
1939	1	5
1940	1	6
1941	1	4
1942	1	7
1943	1	5
1944	1	6
1945	1	5
1946	1	5
1947	1	8
1948	1	4
1949	1	3
1950	1	4
1951	1	3
1952	1	4
1953	1	4
1954	1	3
1955	1	4
1956	1	3
1957	1	2
1958	1	3
1959	1	3
1960	1	4
1961	1	2
1962	1	2
1963	1	6
1964	1	2
1965	1	2
1966	1	5
1967	1	5
1968	1	4
1969	1	3
1970	1	4
1971	1	4
1972	1	3
1973	1	5
1974	1	4
1975	1	5
1976	1	5
1977	1	4
1978	1	4
1979	1	5
1980	1	4
1981	1	2
1982	1	3
1983	1	3
1984	1	4
1985	1	6
1986	1	4
1987	1	7
1988	1	7
1989	1	5
1990	1	5
1991	1	7
1992	1	5
1993	1	4
1994	1	4
1995	1	5
1996	1	7
1997	1	6
1998	1	5
1999	1	7
[truncated: 48,026 more rows]
