# Supplementary material for: A pleurocidin analogue with greater conformational flexibility, enhanced antimicrobial potency and in vivo therapeutic efficacy
Source: Commun Biol. 2020 Nov 27;3:697. doi: 10.1038/s42003-020-01420-3 (PMC7699649; doi:10.1038/s42003-020-01420-3)
Supplement: Supplementary file 4 — Supplementary Data 1 [file 42003_2020_1420_MOESM4_ESM.zip › Figure_1/Fig_1L.csv]

Timestep	Residue_number	Total_hbond
1	1	0
2	1	0
3	1	0
4	1	0
5	1	0
6	1	0
7	1	0
8	1	0
9	1	0
10	1	0
11	1	0
12	1	0
13	1	0
14	1	0
15	1	0
16	1	0
17	1	0
18	1	0
19	1	0
20	1	1
21	1	1
22	1	1
23	1	0
24	1	1
25	1	1
26	1	2
27	1	0
28	1	0
29	1	1
30	1	2
31	1	3
32	1	2
33	1	7
34	1	3
35	1	2
36	1	0
37	1	2
38	1	4
39	1	3
40	1	3
41	1	3
42	1	2
43	1	1
44	1	1
45	1	2
46	1	3
47	1	1
48	1	3
49	1	3
50	1	4
51	1	4
52	1	3
53	1	3
54	1	4
55	1	3
56	1	3
57	1	1
58	1	1
59	1	4
60	1	3
61	1	2
62	1	1
63	1	2
64	1	2
65	1	3
66	1	2
67	1	2
68	1	5
69	1	2
70	1	2
71	1	2
72	1	4
73	1	3
74	1	3
75	1	2
76	1	3
77	1	3
78	1	3
79	1	3
80	1	3
81	1	3
82	1	2
83	1	3
84	1	2
85	1	3
86	1	1
87	1	4
88	1	1
89	1	2
90	1	4
91	1	2
92	1	4
93	1	3
94	1	1
95	1	3
96	1	2
97	1	3
98	1	3
99	1	1
100	1	5
101	1	3
102	1	4
103	1	3
104	1	3
105	1	3
106	1	7
107	1	4
108	1	5
109	1	3
110	1	5
111	1	4
112	1	6
113	1	4
114	1	4
115	1	4
116	1	5
117	1	3
118	1	5
119	1	3
120	1	6
121	1	6
122	1	4
123	1	5
124	1	7
125	1	4
126	1	4
127	1	4
128	1	2
129	1	3
130	1	3
131	1	5
132	1	6
133	1	6
134	1	3
135	1	2
136	1	3
137	1	2
138	1	2
139	1	0
140	1	0
141	1	2
142	1	2
143	1	4
144	1	2
145	1	2
146	1	4
147	1	2
148	1	1
149	1	3
150	1	4
151	1	3
152	1	3
153	1	3
154	1	4
155	1	4
156	1	3
157	1	4
158	1	3
159	1	4
160	1	4
161	1	3
162	1	4
163	1	3
164	1	2
165	1	3
166	1	4
167	1	3
168	1	2
169	1	3
170	1	1
171	1	2
172	1	2
173	1	2
174	1	4
175	1	3
176	1	4
177	1	3
178	1	2
179	1	4
180	1	4
181	1	4
182	1	3
183	1	3
184	1	3
185	1	3
186	1	2
187	1	3
188	1	1
189	1	4
190	1	4
191	1	4
192	1	1
193	1	3
194	1	2
195	1	2
196	1	4
197	1	5
198	1	5
199	1	5
200	1	4
201	1	3
202	1	4
203	1	3
204	1	5
205	1	2
206	1	4
207	1	5
208	1	2
209	1	4
210	1	6
211	1	7
212	1	5
213	1	7
214	1	8
215	1	8
216	1	8
217	1	5
218	1	7
219	1	6
220	1	8
221	1	5
222	1	6
223	1	5
224	1	5
225	1	6
226	1	5
227	1	3
228	1	7
229	1	7
230	1	5
231	1	5
232	1	7
233	1	8
234	1	9
235	1	4
236	1	7
237	1	7
238	1	6
239	1	5
240	1	6
241	1	5
242	1	6
243	1	5
244	1	5
245	1	5
246	1	5
247	1	5
248	1	6
249	1	8
250	1	6
251	1	8
252	1	7
253	1	5
254	1	6
255	1	8
256	1	7
257	1	6
258	1	5
259	1	8
260	1	7
261	1	7
262	1	5
263	1	7
264	1	6
265	1	3
266	1	4
267	1	6
268	1	6
269	1	6
270	1	5
271	1	4
272	1	5
273	1	5
274	1	6
275	1	7
276	1	7
277	1	8
278	1	8
279	1	8
280	1	6
281	1	6
282	1	7
283	1	9
284	1	6
285	1	5
286	1	5
287	1	6
288	1	6
289	1	6
290	1	5
291	1	4
292	1	5
293	1	5
294	1	5
295	1	1
296	1	4
297	1	5
298	1	5
299	1	5
300	1	5
301	1	6
302	1	5
303	1	7
304	1	5
305	1	7
306	1	6
307	1	8
308	1	8
309	1	7
310	1	4
311	1	7
312	1	5
313	1	5
314	1	8
315	1	4
316	1	7
317	1	7
318	1	9
319	1	4
320	1	4
321	1	6
322	1	5
323	1	5
324	1	4
325	1	4
326	1	4
327	1	5
328	1	6
329	1	4
330	1	6
331	1	3
332	1	4
333	1	5
334	1	3
335	1	6
336	1	5
337	1	7
338	1	6
339	1	6
340	1	5
341	1	5
342	1	7
343	1	7
344	1	7
345	1	5
346	1	6
347	1	4
348	1	4
349	1	4
350	1	4
351	1	4
352	1	6
353	1	7
354	1	7
355	1	8
356	1	8
357	1	8
358	1	6
359	1	3
360	1	4
361	1	3
362	1	5
363	1	6
364	1	5
365	1	4
366	1	4
367	1	6
368	1	5
369	1	5
370	1	4
371	1	4
372	1	8
373	1	6
374	1	3
375	1	4
376	1	3
377	1	4
378	1	6
379	1	7
380	1	4
381	1	7
382	1	5
383	1	6
384	1	6
385	1	4
386	1	4
387	1	5
388	1	4
389	1	3
390	1	4
391	1	4
392	1	5
393	1	4
394	1	5
395	1	3
396	1	5
397	1	3
398	1	3
399	1	5
400	1	5
401	1	5
402	1	5
403	1	2
404	1	6
405	1	5
406	1	4
407	1	3
408	1	3
409	1	4
410	1	5
411	1	3
412	1	3
413	1	3
414	1	2
415	1	5
416	1	2
417	1	3
418	1	3
419	1	4
420	1	1
421	1	1
422	1	1
423	1	3
424	1	6
425	1	6
426	1	5
427	1	5
428	1	4
429	1	5
430	1	4
431	1	6
432	1	5
433	1	6
434	1	5
435	1	6
436	1	5
437	1	7
438	1	6
439	1	4
440	1	7
441	1	3
442	1	2
443	1	4
444	1	5
445	1	4
446	1	3
447	1	5
448	1	3
449	1	3
450	1	4
451	1	4
452	1	5
453	1	4
454	1	5
455	1	4
456	1	4
457	1	3
458	1	4
459	1	3
460	1	3
461	1	5
462	1	4
463	1	4
464	1	6
465	1	5
466	1	5
467	1	6
468	1	4
469	1	2
470	1	3
471	1	4
472	1	5
473	1	6
474	1	4
475	1	7
476	1	5
477	1	6
478	1	6
479	1	3
480	1	5
481	1	6
482	1	6
483	1	5
484	1	6
485	1	4
486	1	4
487	1	4
488	1	6
489	1	6
490	1	8
491	1	6
492	1	7
493	1	6
494	1	7
495	1	6
496	1	9
497	1	7
498	1	6
499	1	6
500	1	7
501	1	4
502	1	6
503	1	5
504	1	5
505	1	6
506	1	7
507	1	8
508	1	4
509	1	5
510	1	6
511	1	7
512	1	7
513	1	6
514	1	6
515	1	7
516	1	5
517	1	5
518	1	5
519	1	6
520	1	6
521	1	5
522	1	6
523	1	8
524	1	10
525	1	7
526	1	6
527	1	5
528	1	6
529	1	5
530	1	7
531	1	8
532	1	7
533	1	6
534	1	3
535	1	6
536	1	5
537	1	7
538	1	5
539	1	8
540	1	5
541	1	6
542	1	7
543	1	5
544	1	7
545	1	7
546	1	8
547	1	5
548	1	4
549	1	4
550	1	5
551	1	5
552	1	6
553	1	6
554	1	8
555	1	4
556	1	6
557	1	5
558	1	5
559	1	6
560	1	6
561	1	9
562	1	5
563	1	5
564	1	6
565	1	7
566	1	4
567	1	5
568	1	5
569	1	6
570	1	6
571	1	7
572	1	8
573	1	5
574	1	6
575	1	5
576	1	6
577	1	5
578	1	3
579	1	3
580	1	5
581	1	4
582	1	5
583	1	5
584	1	6
585	1	6
586	1	3
587	1	3
588	1	3
589	1	5
590	1	7
591	1	8
592	1	7
593	1	4
594	1	3
595	1	4
596	1	8
597	1	5
598	1	7
599	1	7
600	1	8
601	1	8
602	1	6
603	1	7
604	1	6
605	1	6
606	1	5
607	1	4
608	1	6
609	1	5
610	1	5
611	1	5
612	1	5
613	1	6
614	1	7
615	1	6
616	1	3
617	1	6
618	1	5
619	1	5
620	1	5
621	1	6
622	1	7
623	1	8
624	1	7
625	1	6
626	1	8
627	1	7
628	1	9
629	1	7
630	1	7
631	1	6
632	1	5
633	1	8
634	1	7
635	1	6
636	1	5
637	1	6
638	1	6
639	1	6
640	1	7
641	1	8
642	1	7
643	1	6
644	1	8
645	1	7
646	1	7
647	1	8
648	1	8
649	1	6
650	1	6
651	1	6
652	1	7
653	1	5
654	1	8
655	1	5
656	1	6
657	1	6
658	1	5
659	1	5
660	1	3
661	1	5
662	1	5
663	1	5
664	1	5
665	1	6
666	1	5
667	1	4
668	1	7
669	1	5
670	1	6
671	1	5
672	1	5
673	1	5
674	1	5
675	1	6
676	1	4
677	1	5
678	1	7
679	1	8
680	1	6
681	1	8
682	1	6
683	1	5
684	1	5
685	1	5
686	1	5
687	1	5
688	1	7
689	1	4
690	1	4
691	1	5
692	1	4
693	1	5
694	1	5
695	1	7
696	1	7
697	1	4
698	1	6
699	1	7
700	1	7
701	1	7
702	1	7
703	1	8
704	1	6
705	1	5
706	1	4
707	1	6
708	1	8
709	1	6
710	1	6
711	1	8
712	1	6
713	1	7
714	1	7
715	1	6
716	1	6
717	1	5
718	1	5
719	1	5
720	1	5
721	1	4
722	1	6
723	1	6
724	1	7
725	1	4
726	1	7
727	1	7
728	1	7
729	1	9
730	1	7
731	1	8
732	1	6
733	1	5
734	1	4
735	1	5
736	1	6
737	1	6
738	1	5
739	1	7
740	1	6
741	1	5
742	1	5
743	1	6
744	1	6
745	1	4
746	1	4
747	1	7
748	1	5
749	1	6
750	1	5
751	1	6
752	1	5
753	1	5
754	1	6
755	1	5
756	1	4
757	1	6
758	1	6
759	1	5
760	1	4
761	1	2
762	1	2
763	1	5
764	1	5
765	1	4
766	1	5
767	1	5
768	1	4
769	1	3
770	1	2
771	1	6
772	1	4
773	1	6
774	1	5
775	1	7
776	1	4
777	1	4
778	1	6
779	1	5
780	1	7
781	1	7
782	1	5
783	1	6
784	1	4
785	1	4
786	1	5
787	1	6
788	1	6
789	1	6
790	1	5
791	1	6
792	1	7
793	1	7
794	1	5
795	1	5
796	1	2
797	1	6
798	1	6
799	1	7
800	1	4
801	1	8
802	1	7
803	1	6
804	1	7
805	1	8
806	1	8
807	1	9
808	1	9
809	1	8
810	1	8
811	1	8
812	1	7
813	1	8
814	1	8
815	1	4
816	1	6
817	1	6
818	1	6
819	1	7
820	1	7
821	1	9
822	1	8
823	1	9
824	1	8
825	1	8
826	1	8
827	1	9
828	1	6
829	1	6
830	1	6
831	1	8
832	1	6
833	1	6
834	1	5
835	1	6
836	1	7
837	1	7
838	1	9
839	1	6
840	1	7
841	1	7
842	1	7
843	1	6
844	1	8
845	1	7
846	1	7
847	1	7
848	1	6
849	1	8
850	1	6
851	1	9
852	1	7
853	1	7
854	1	6
855	1	8
856	1	7
857	1	8
858	1	9
859	1	8
860	1	8
861	1	6
862	1	7
863	1	6
864	1	7
865	1	7
866	1	6
867	1	5
868	1	5
869	1	5
870	1	7
871	1	8
872	1	5
873	1	4
874	1	5
875	1	2
876	1	3
877	1	1
878	1	2
879	1	3
880	1	3
881	1	6
882	1	5
883	1	3
884	1	7
885	1	2
886	1	4
887	1	3
888	1	3
889	1	3
890	1	4
891	1	5
892	1	3
893	1	2
894	1	3
895	1	5
896	1	5
897	1	5
898	1	5
899	1	4
900	1	5
901	1	5
902	1	6
903	1	7
904	1	4
905	1	4
906	1	4
907	1	5
908	1	4
909	1	5
910	1	5
911	1	5
912	1	6
913	1	6
914	1	3
915	1	4
916	1	4
917	1	4
918	1	3
919	1	3
920	1	4
921	1	4
922	1	3
923	1	6
924	1	3
925	1	3
926	1	4
927	1	3
928	1	5
929	1	5
930	1	4
931	1	5
932	1	4
933	1	4
934	1	4
935	1	3
936	1	4
937	1	4
938	1	5
939	1	2
940	1	3
941	1	4
942	1	3
943	1	3
944	1	3
945	1	2
946	1	6
947	1	4
948	1	5
949	1	4
950	1	1
951	1	2
952	1	2
953	1	3
954	1	2
955	1	3
956	1	3
957	1	5
958	1	5
959	1	5
960	1	4
961	1	3
962	1	2
963	1	4
964	1	3
965	1	4
966	1	5
967	1	6
968	1	5
969	1	3
970	1	6
971	1	4
972	1	7
973	1	2
974	1	4
975	1	2
976	1	4
977	1	3
978	1	4
979	1	4
980	1	3
981	1	5
982	1	5
983	1	7
984	1	7
985	1	6
986	1	6
987	1	3
988	1	5
989	1	4
990	1	4
991	1	7
992	1	5
993	1	6
994	1	6
995	1	5
996	1	4
997	1	4
998	1	4
999	1	5
1000	1	5
1001	1	6
1002	1	5
1003	1	6
1004	1	5
1005	1	5
1006	1	6
1007	1	3
1008	1	6
1009	1	6
1010	1	5
1011	1	5
1012	1	7
1013	1	6
1014	1	7
1015	1	7
1016	1	7
1017	1	6
1018	1	5
1019	1	6
1020	1	6
1021	1	4
1022	1	5
1023	1	7
1024	1	5
1025	1	6
1026	1	4
1027	1	6
1028	1	5
1029	1	6
1030	1	6
1031	1	6
1032	1	5
1033	1	4
1034	1	5
1035	1	5
1036	1	6
1037	1	5
1038	1	6
1039	1	5
1040	1	7
1041	1	6
1042	1	4
1043	1	6
1044	1	5
1045	1	4
1046	1	6
1047	1	6
1048	1	5
1049	1	7
1050	1	4
1051	1	4
1052	1	3
1053	1	2
1054	1	4
1055	1	4
1056	1	3
1057	1	4
1058	1	5
1059	1	4
1060	1	3
1061	1	4
1062	1	4
1063	1	3
1064	1	4
1065	1	4
1066	1	3
1067	1	4
1068	1	1
1069	1	4
1070	1	6
1071	1	4
1072	1	5
1073	1	6
1074	1	6
1075	1	7
1076	1	6
1077	1	5
1078	1	5
1079	1	4
1080	1	6
1081	1	6
1082	1	7
1083	1	5
1084	1	3
1085	1	5
1086	1	5
1087	1	5
1088	1	5
1089	1	5
1090	1	6
1091	1	5
1092	1	6
1093	1	6
1094	1	6
1095	1	9
1096	1	8
1097	1	9
1098	1	7
1099	1	6
1100	1	5
1101	1	5
1102	1	4
1103	1	4
1104	1	2
1105	1	6
1106	1	0
1107	1	2
1108	1	5
1109	1	5
1110	1	6
1111	1	4
1112	1	5
1113	1	5
1114	1	7
1115	1	5
1116	1	4
1117	1	7
1118	1	6
1119	1	3
1120	1	6
1121	1	5
1122	1	5
1123	1	4
1124	1	5
1125	1	5
1126	1	5
1127	1	3
1128	1	2
1129	1	3
1130	1	3
1131	1	4
1132	1	5
1133	1	5
1134	1	6
1135	1	4
1136	1	4
1137	1	5
1138	1	4
1139	1	6
1140	1	4
1141	1	6
1142	1	6
1143	1	6
1144	1	7
1145	1	7
1146	1	6
1147	1	8
1148	1	7
1149	1	7
1150	1	7
1151	1	7
1152	1	8
1153	1	3
1154	1	5
1155	1	5
1156	1	8
1157	1	7
1158	1	6
1159	1	6
1160	1	6
1161	1	5
1162	1	6
1163	1	4
1164	1	6
1165	1	5
1166	1	5
1167	1	4
1168	1	4
1169	1	5
1170	1	4
1171	1	5
1172	1	6
1173	1	5
1174	1	5
1175	1	4
1176	1	5
1177	1	4
1178	1	5
1179	1	5
1180	1	5
1181	1	3
1182	1	3
1183	1	6
1184	1	8
1185	1	8
1186	1	6
1187	1	3
1188	1	3
1189	1	4
1190	1	3
1191	1	4
1192	1	2
1193	1	5
1194	1	5
1195	1	2
1196	1	4
1197	1	4
1198	1	3
1199	1	5
1200	1	3
1201	1	2
1202	1	3
1203	1	5
1204	1	3
1205	1	6
1206	1	6
1207	1	4
1208	1	6
1209	1	5
1210	1	5
1211	1	6
1212	1	5
1213	1	4
1214	1	5
1215	1	4
1216	1	5
1217	1	6
1218	1	5
1219	1	5
1220	1	6
1221	1	6
1222	1	5
1223	1	3
1224	1	4
1225	1	3
1226	1	3
1227	1	4
1228	1	4
1229	1	4
1230	1	3
1231	1	5
1232	1	3
1233	1	4
1234	1	5
1235	1	2
1236	1	3
1237	1	4
1238	1	4
1239	1	3
1240	1	3
1241	1	5
1242	1	4
1243	1	2
1244	1	5
1245	1	4
1246	1	3
1247	1	3
1248	1	6
1249	1	5
1250	1	5
1251	1	6
1252	1	4
1253	1	5
1254	1	1
1255	1	4
1256	1	5
1257	1	3
1258	1	6
1259	1	5
1260	1	7
1261	1	5
1262	1	7
1263	1	7
1264	1	7
1265	1	7
1266	1	6
1267	1	6
1268	1	5
1269	1	7
1270	1	8
1271	1	6
1272	1	7
1273	1	7
1274	1	7
1275	1	7
1276	1	5
1277	1	7
1278	1	4
1279	1	5
1280	1	3
1281	1	4
1282	1	3
1283	1	6
1284	1	6
1285	1	6
1286	1	6
1287	1	6
1288	1	5
1289	1	6
1290	1	5
1291	1	5
1292	1	4
1293	1	6
1294	1	7
1295	1	3
1296	1	5
1297	1	5
1298	1	6
1299	1	6
1300	1	6
1301	1	6
1302	1	4
1303	1	7
1304	1	5
1305	1	4
1306	1	6
1307	1	6
1308	1	5
1309	1	4
1310	1	7
1311	1	5
1312	1	6
1313	1	5
1314	1	8
1315	1	7
1316	1	7
1317	1	6
1318	1	7
1319	1	6
1320	1	6
1321	1	4
1322	1	5
1323	1	6
1324	1	5
1325	1	7
1326	1	9
1327	1	7
1328	1	6
1329	1	8
1330	1	7
1331	1	6
1332	1	8
1333	1	7
1334	1	8
1335	1	6
1336	1	6
1337	1	7
1338	1	5
1339	1	6
1340	1	4
1341	1	4
1342	1	6
1343	1	5
1344	1	5
1345	1	6
1346	1	5
1347	1	5
1348	1	7
1349	1	4
1350	1	6
1351	1	5
1352	1	4
1353	1	4
1354	1	4
1355	1	6
1356	1	4
1357	1	6
1358	1	3
1359	1	5
1360	1	6
1361	1	5
1362	1	5
1363	1	5
1364	1	4
1365	1	4
1366	1	5
1367	1	4
1368	1	4
1369	1	4
1370	1	5
1371	1	5
1372	1	8
1373	1	7
1374	1	6
1375	1	6
1376	1	5
1377	1	6
1378	1	5
1379	1	5
1380	1	7
1381	1	5
1382	1	4
1383	1	8
1384	1	9
1385	1	6
1386	1	5
1387	1	7
1388	1	7
1389	1	6
1390	1	4
1391	1	5
1392	1	5
1393	1	7
1394	1	5
1395	1	5
1396	1	6
1397	1	5
1398	1	4
1399	1	5
1400	1	7
1401	1	7
1402	1	6
1403	1	7
1404	1	6
1405	1	5
1406	1	6
1407	1	7
1408	1	10
1409	1	6
1410	1	5
1411	1	8
1412	1	5
1413	1	6
1414	1	4
1415	1	6
1416	1	8
1417	1	5
1418	1	8
1419	1	5
1420	1	6
1421	1	7
1422	1	6
1423	1	4
1424	1	4
1425	1	5
1426	1	4
1427	1	4
1428	1	4
1429	1	6
1430	1	6
1431	1	3
1432	1	7
1433	1	5
1434	1	6
1435	1	4
1436	1	6
1437	1	6
1438	1	6
1439	1	6
1440	1	5
1441	1	5
1442	1	5
1443	1	2
1444	1	3
1445	1	4
1446	1	4
1447	1	4
1448	1	1
1449	1	5
1450	1	7
1451	1	5
1452	1	5
1453	1	4
1454	1	5
1455	1	6
1456	1	5
1457	1	3
1458	1	3
1459	1	2
1460	1	4
1461	1	2
1462	1	2
1463	1	5
1464	1	1
1465	1	5
1466	1	3
1467	1	4
1468	1	6
1469	1	6
1470	1	5
1471	1	6
1472	1	6
1473	1	7
1474	1	6
1475	1	5
1476	1	5
1477	1	4
1478	1	4
1479	1	6
1480	1	9
1481	1	6
1482	1	5
1483	1	6
1484	1	4
1485	1	7
1486	1	5
1487	1	3
1488	1	5
1489	1	4
1490	1	5
1491	1	4
1492	1	4
1493	1	3
1494	1	2
1495	1	3
1496	1	2
1497	1	2
1498	1	3
1499	1	2
1500	1	2
1501	1	3
1502	1	2
1503	1	2
1504	1	2
1505	1	3
1506	1	5
1507	1	5
1508	1	3
1509	1	4
1510	1	4
1511	1	6
1512	1	3
1513	1	1
1514	1	5
1515	1	3
1516	1	5
1517	1	6
1518	1	6
1519	1	5
1520	1	6
1521	1	3
1522	1	5
1523	1	5
1524	1	5
1525	1	5
1526	1	4
1527	1	7
1528	1	4
1529	1	4
1530	1	5
1531	1	5
1532	1	7
1533	1	7
1534	1	8
1535	1	6
1536	1	7
1537	1	6
1538	1	7
1539	1	5
1540	1	6
1541	1	6
1542	1	5
1543	1	5
1544	1	6
1545	1	5
1546	1	6
1547	1	5
1548	1	4
1549	1	5
1550	1	6
1551	1	5
1552	1	4
1553	1	5
1554	1	6
1555	1	6
1556	1	3
1557	1	7
1558	1	5
1559	1	7
1560	1	6
1561	1	6
1562	1	4
1563	1	5
1564	1	4
1565	1	5
1566	1	6
1567	1	5
1568	1	7
1569	1	4
1570	1	3
1571	1	5
1572	1	6
1573	1	6
1574	1	5
1575	1	6
1576	1	7
1577	1	7
1578	1	6
1579	1	4
1580	1	5
1581	1	6
1582	1	5
1583	1	6
1584	1	7
1585	1	7
1586	1	8
1587	1	8
1588	1	7
1589	1	7
1590	1	8
1591	1	5
1592	1	8
1593	1	8
1594	1	7
1595	1	7
1596	1	7
1597	1	7
1598	1	5
1599	1	4
1600	1	5
1601	1	4
1602	1	4
1603	1	5
1604	1	4
1605	1	4
1606	1	4
1607	1	5
1608	1	4
1609	1	8
1610	1	9
1611	1	7
1612	1	8
1613	1	7
1614	1	8
1615	1	6
1616	1	6
1617	1	4
1618	1	6
1619	1	8
1620	1	5
1621	1	8
1622	1	8
1623	1	7
1624	1	6
1625	1	4
1626	1	5
1627	1	6
1628	1	5
1629	1	6
1630	1	6
1631	1	6
1632	1	6
1633	1	4
1634	1	5
1635	1	3
1636	1	4
1637	1	3
1638	1	3
1639	1	6
1640	1	5
1641	1	3
1642	1	2
1643	1	4
1644	1	6
1645	1	5
1646	1	5
1647	1	4
1648	1	5
1649	1	3
1650	1	5
1651	1	4
1652	1	3
1653	1	2
1654	1	2
1655	1	4
1656	1	2
1657	1	5
1658	1	3
1659	1	2
1660	1	3
1661	1	3
1662	1	5
1663	1	4
1664	1	4
1665	1	4
1666	1	4
1667	1	4
1668	1	4
1669	1	4
1670	1	5
1671	1	6
1672	1	8
1673	1	5
1674	1	4
1675	1	4
1676	1	4
1677	1	5
1678	1	5
1679	1	5
1680	1	6
1681	1	5
1682	1	4
1683	1	4
1684	1	5
1685	1	4
1686	1	4
1687	1	4
1688	1	4
1689	1	3
1690	1	5
1691	1	7
1692	1	6
1693	1	3
1694	1	3
1695	1	8
1696	1	6
1697	1	9
1698	1	8
1699	1	7
1700	1	8
1701	1	6
1702	1	6
1703	1	6
1704	1	5
1705	1	6
1706	1	5
1707	1	8
1708	1	6
1709	1	5
1710	1	9
1711	1	7
1712	1	9
1713	1	9
1714	1	9
1715	1	7
1716	1	8
1717	1	10
1718	1	8
1719	1	10
1720	1	8
1721	1	8
1722	1	8
1723	1	7
1724	1	6
1725	1	5
1726	1	7
1727	1	8
1728	1	7
1729	1	7
1730	1	5
1731	1	6
1732	1	2
1733	1	3
1734	1	3
1735	1	4
1736	1	6
1737	1	5
1738	1	3
1739	1	4
1740	1	3
1741	1	2
1742	1	3
1743	1	4
1744	1	4
1745	1	6
1746	1	8
1747	1	7
1748	1	7
1749	1	7
1750	1	6
1751	1	6
1752	1	7
1753	1	9
1754	1	6
1755	1	5
1756	1	5
1757	1	4
1758	1	4
1759	1	5
1760	1	5
1761	1	5
1762	1	3
1763	1	1
1764	1	4
1765	1	5
1766	1	5
1767	1	6
1768	1	5
1769	1	5
1770	1	4
1771	1	6
1772	1	7
1773	1	7
1774	1	8
1775	1	7
1776	1	6
1777	1	6
1778	1	7
1779	1	10
1780	1	8
1781	1	8
1782	1	8
1783	1	5
1784	1	3
1785	1	4
1786	1	4
1787	1	3
1788	1	5
1789	1	3
1790	1	5
1791	1	3
1792	1	4
1793	1	2
1794	1	2
1795	1	6
1796	1	6
1797	1	7
1798	1	6
1799	1	8
1800	1	8
1801	1	9
1802	1	7
1803	1	6
1804	1	6
1805	1	8
1806	1	7
1807	1	7
1808	1	8
1809	1	7
1810	1	6
1811	1	8
1812	1	8
1813	1	7
1814	1	7
1815	1	5
1816	1	7
1817	1	6
1818	1	7
1819	1	4
1820	1	6
1821	1	6
1822	1	7
1823	1	7
1824	1	7
1825	1	8
1826	1	6
1827	1	5
1828	1	5
1829	1	4
1830	1	3
1831	1	8
1832	1	7
1833	1	7
1834	1	6
1835	1	5
1836	1	3
1837	1	5
1838	1	4
1839	1	6
1840	1	7
1841	1	6
1842	1	7
1843	1	6
1844	1	5
1845	1	5
1846	1	7
1847	1	5
1848	1	4
1849	1	6
1850	1	5
1851	1	10
1852	1	7
1853	1	5
1854	1	4
1855	1	5
1856	1	5
1857	1	7
1858	1	7
1859	1	6
1860	1	5
1861	1	6
1862	1	4
1863	1	3
1864	1	7
1865	1	7
1866	1	6
1867	1	5
1868	1	5
1869	1	6
1870	1	6
1871	1	6
1872	1	7
1873	1	5
1874	1	4
1875	1	3
1876	1	6
1877	1	8
1878	1	4
1879	1	7
1880	1	8
1881	1	8
1882	1	7
1883	1	7
1884	1	3
1885	1	3
1886	1	3
1887	1	3
1888	1	5
1889	1	3
1890	1	4
1891	1	4
1892	1	4
1893	1	7
1894	1	5
1895	1	5
1896	1	4
1897	1	4
1898	1	3
1899	1	5
1900	1	2
1901	1	4
1902	1	8
1903	1	5
1904	1	5
1905	1	6
1906	1	5
1907	1	4
1908	1	4
1909	1	5
1910	1	6
1911	1	6
1912	1	6
1913	1	7
1914	1	6
1915	1	6
1916	1	7
1917	1	7
1918	1	6
1919	1	5
1920	1	4
1921	1	7
1922	1	5
1923	1	7
1924	1	6
1925	1	6
1926	1	6
1927	1	6
1928	1	7
1929	1	6
1930	1	5
1931	1	8
1932	1	7
1933	1	6
1934	1	7
1935	1	7
1936	1	7
1937	1	6
1938	1	6
1939	1	5
1940	1	7
1941	1	6
1942	1	6
1943	1	6
1944	1	4
1945	1	4
1946	1	5
1947	1	5
1948	1	5
1949	1	4
1950	1	7
1951	1	6
1952	1	5
1953	1	7
1954	1	7
1955	1	8
1956	1	9
1957	1	7
1958	1	9
1959	1	9
1960	1	9
1961	1	9
1962	1	9
1963	1	10
1964	1	9
1965	1	10
1966	1	8
1967	1	9
1968	1	7
1969	1	7
1970	1	4
1971	1	7
1972	1	10
1973	1	8
1974	1	8
1975	1	6
1976	1	7
1977	1	7
1978	1	7
1979	1	8
1980	1	5
1981	1	7
1982	1	8
1983	1	7
1984	1	8
1985	1	8
1986	1	6
1987	1	8
1988	1	8
1989	1	9
1990	1	8
1991	1	6
1992	1	5
1993	1	5
1994	1	7
1995	1	6
1996	1	6
1997	1	5
1998	1	4
1999	1	3
[truncated: 48,026 more rows]
