# Supplementary material for: A pleurocidin analogue with greater conformational flexibility, enhanced antimicrobial potency and in vivo therapeutic efficacy
Source: Commun Biol. 2020 Nov 27;3:697. doi: 10.1038/s42003-020-01420-3 (PMC7699649; doi:10.1038/s42003-020-01420-3)
Supplement: Supplementary file 4 — Supplementary Data 1 [file 42003_2020_1420_MOESM4_ESM.zip › Figure_2/Fig_2B.csv]

Index	CV Psi	Residue
0	0.7645432236870922	2TRP
1	0.6783640702218294	3GLY
2	0.3467913996696541	4SER
3	0.8460655067803945	5PHE
4	0.6120797936195337	6PHE
5	0.6209674171924324	7LYS
6	0.46374769270038085	8LYS
7	0.7134968631276344	9ALA
8	0.8625071993939871	10ALA
9	0.5214100282457759	11HIS
10	0.7565771579087831	12VAL
11	0.8442619803687913	13GLY
12	0.5726495117316632	14LYS
13	0.6719539217955364	15HIS
14	0.3890906537624754	16VAL
15	0.40595940028571653	17GLY
16	0.7229685326634501	18LYS
17	0.7855040547692704	19ALA
18	0.6978512002624607	20ALA
19	0.8006443800279968	21LEU
20	0.8829952701410064	22THR
21	0.5619282601659796	23HIS
22	0.4681597171142816	24TYR
23	0.9014612344606798	25LEU
