# Supplementary material for: A pleurocidin analogue with greater conformational flexibility, enhanced antimicrobial potency and in vivo therapeutic efficacy
Source: Commun Biol. 2020 Nov 27;3:697. doi: 10.1038/s42003-020-01420-3 (PMC7699649; doi:10.1038/s42003-020-01420-3)
Supplement: Supplementary file 4 — Supplementary Data 1 [file 42003_2020_1420_MOESM4_ESM.zip › Figure_2/Fig_2E.csv]

Index	CV Psi	Residue
0	0.3768933156659905	2TRP
1	0.6673315716421896	3GLY
2	0.6258121840264492	4SER
3	0.9386055969230073	5PHE
4	0.4664388332497188	6PHE
5	0.6408248548551625	7LYS
6	0.5454626846313742	8LYS
7	0.4692038309530233	9ALA
8	0.4559383726316383	10ALA
9	0.510252492144766	11HIS
10	0.13066164309591144	12VAL
11	0.8311286856334865	13GLY
12	0.3758960221768106	14LYS
13	0.6684286241199459	15HIS
14	0.6261249532843486	16VAL
15	0.9393140301664298	17GLY
16	0.4691282577895515	18LYS
17	0.6415191174227101	19ALA
18	0.5473525277632649	20ALA
19	0.4667746188444464	21LEU
20	0.4522175999204586	22THR
21	0.5107323351915132	23HIS
22	0.13002423319964385	24TYR
23	0.8288521691068689	25LEU
