# Supplementary material for: A pleurocidin analogue with greater conformational flexibility, enhanced antimicrobial potency and in vivo therapeutic efficacy
Source: Commun Biol. 2020 Nov 27;3:697. doi: 10.1038/s42003-020-01420-3 (PMC7699649; doi:10.1038/s42003-020-01420-3)
Supplement: Supplementary file 4 — Supplementary Data 1 [file 42003_2020_1420_MOESM4_ESM.zip › Figure_2/Fig_2H.csv]

Index	CV Psi	Residue
0	0.14712915260526394	2TRP
1	0.6086550879145914	3GLY
2	0.48972313486594243	4SER
3	0.4762323223923922	5PHE
4	0.47801899740303067	6PHE
5	0.2794024284391674	7LYS
6	0.4650216190606249	8LYS
7	0.4411591999457508	9ALA
8	0.5913249399988917	10ALA
9	0.2047411583945492	11HIS
10	0.17406167943114326	12VAL
11	0.14373173610926449	13GLY
12	0.4312775644940078	14LYS
13	0.486832550142408	15HIS
14	0.3981256430397989	16VAL
15	0.4375060987447995	17GLY
16	0.7290429673298167	18LYS
17	0.6359024893427055	19ALA
18	0.712018923271982	20ALA
19	0.8856598794344865	21LEU
20	0.6378257271717591	22THR
21	0.6874466474953813	23HIS
22	0.717187924045195	24TYR
23	0.7515713356937749	25LEU
