# Supplementary material for: A pleurocidin analogue with greater conformational flexibility, enhanced antimicrobial potency and in vivo therapeutic efficacy
Source: Commun Biol. 2020 Nov 27;3:697. doi: 10.1038/s42003-020-01420-3 (PMC7699649; doi:10.1038/s42003-020-01420-3)
Supplement: Supplementary file 4 — Supplementary Data 1 [file 42003_2020_1420_MOESM4_ESM.zip › Figure_2/Figure-2-cfi.csv]

Pleurocidin						Pleurocidin KR						Pleurocidin VA
Wavelength (nm)	Tris	SDS	POPE/PG	POPG		Wavelength (nm)	Tris	SDS	POPE/PG	POPG		Wavelength (nm)	Tris	SDS	POPE/PG	POPG
260	-165.257	93.8398	-231.995	-271.666		260	120.835	32.1873	-556.203	25.7074		260	753.737	17.7799	-321.46	33.3914
259	-152.564	103.214	-164.455	-221.753		259	180.855	32.4866	-141.105	-75.7064		259	840.278	46.6043	180.787	-218.977
258	-244.972	66.1859	-87.7754	2.09465		258	-231.343	-5.05725	-304.342	-116.286		258	646.847	110.64	15.615	-126.083
257	-195.006	14.7668	-170.929	-1.65746		257	-147.019	11.347	-261.961	-39.895		257	684.271	67.6887	11.6698	-137.025
256	-153.009	40.9859	-161.621	6.1823		256	-154.26	21.1412	-282.359	-34.6434		256	692.423	89.6899	5.88388	-142.049
255	-151.399	17.0056	-200.149	-95.2969		255	-188.903	18.3268	-352.724	-107.723		255	674.355	69.9292	24.4004	-148.879
254	-187.535	-5.46424	-183.147	-153.096		254	-167.807	14.7567	-461.466	-184.981		254	610.433	35.5739	-27.6703	-151.396
253	-155.044	-28.5659	-184.572	-239.484		253	-90.515	12.5648	-508.889	-237.155		253	574.411	-2.56375	-3.37219	-192.072
252	-143.225	-27.2985	-181.532	-305.747		252	-141.932	-3.24181	-556.822	-284.762		252	471.48	14.9584	-30.8248	-193.008
251	-149.008	-30.013	-184.769	-385.31		251	-205.154	-32.0376	-658.137	-392.417		251	394.241	2.23755	-23.5321	-207.596
250	-183.98	-64.2527	-230.68	-423.774		250	-228.95	-49.357	-689.684	-390.481		250	350.503	-7.50968	-33.4584	-270.292
249	-115.059	-102.296	-312.56	-457.743		249	-236.687	-66.9732	-724.405	-455.341		249	305.141	-36.8826	-62.2981	-316.768
248	-76.2747	-116.498	-385.198	-493.417		248	-264.623	-92.316	-788.254	-537.126		248	338.462	-52.1528	-124.018	-358.691
247	-89.6832	-160.328	-530.117	-593.081		247	-347.977	-125.361	-842.406	-613.133		247	282.641	-115.707	-150.736	-433.299
246	-89.6245	-235.41	-691.649	-731.364		246	-445.126	-180.889	-903.868	-728.905		246	314.706	-183.221	-222.898	-572.895
245	-141.488	-329.251	-847.414	-933.26		245	-455.577	-240.784	-1052	-893.911		245	363.064	-287.932	-320.666	-739.777
244	-228.571	-465.235	-1047.44	-1107.57		244	-393.705	-322.642	-1231.48	-1076.5		244	362.648	-416.4	-488.269	-989.424
243	-234.712	-659.323	-1311.16	-1333.33		243	-378.55	-427.051	-1406.72	-1241.28		243	377.636	-579.122	-663.761	-1327.65
242	-258.552	-855.746	-1632.23	-1619.34		242	-412.694	-561.322	-1699.23	-1509.73		242	380.034	-726.734	-871.722	-1715.56
241	-285.682	-1116.1	-2014.05	-1988.39		241	-371.706	-724.02	-1990.06	-1793		241	374.235	-934.106	-994.56	-2193.69
240	-342.611	-1461.27	-2429.22	-2363.76		240	-358.963	-910.979	-2318.94	-2151.16		240	310.791	-1183.86	-1205.89	-2726.88
239	-376.281	-1844.46	-2852.52	-2827.13		239	-376.814	-1135.1	-2671.87	-2606.36		239	236.023	-1494.11	-1497.09	-3388.86
238	-400.539	-2303.33	-3359.31	-3389.54		238	-432.393	-1404.47	-3088.91	-3150.33		238	181.749	-1889.84	-1784.19	-4130
237	-487.492	-2847.54	-3833.76	-4029.58		237	-566.476	-1725.27	-3423.46	-3633.5		237	97.3659	-2342.7	-2162.24	-5011.79
236	-512.398	-3487.45	-4310.09	-4736.97		236	-590.322	-2100.99	-3824.56	-4249.07		236	85.6301	-2868.07	-2543.94	-5935.9
235	-673.182	-4181.77	-4839.05	-5522.13		235	-586.834	-2516.89	-4327.44	-4879.49		235	78.5063	-3438.5	-3015.32	-6996.45
234	-771.991	-4943.43	-5453.41	-6329.2		234	-548.776	-2971.35	-4820.5	-5572.34		234	1.98572	-4056.32	-3563.58	-8185.63
233	-816.139	-5795.85	-6139.79	-7166.07		233	-585.65	-3471.44	-5309.27	-6173.24		233	48.616	-4762.97	-4071.48	-9459.02
232	-762.981	-6682.61	-6852.26	-8040.65		232	-616.641	-3998.12	-5907.82	-6871.66		232	129.56	-5475.42	-4656.34	-10787.3
231	-730.71	-7577.82	-7689.39	-8931.88		231	-608.479	-4548.4	-6449.53	-7492.19		231	147.296	-6211.42	-5140.09	-12151
230	-638.249	-8528.74	-8519.87	-9768.39		230	-597.028	-5109.25	-7004.88	-8152.6		230	169.832	-6986.91	-5727.1	-13522.1
229	-528.656	-9448.24	-9270.99	-10611.5		229	-640.434	-5674.83	-7498.61	-8708.29		229	160.566	-7776.93	-6325.22	-14937.5
228	-460.614	-10354.6	-10052.3	-11393.3		228	-665.223	-6235.19	-7985.61	-9184.88		228	122.766	-8557.66	-6959.05	-16244.1
227	-414.622	-11241.8	-10659.3	-12133.8		227	-651.67	-6767.83	-8299.09	-9474.71		227	87.3091	-9292.15	-7540.95	-17475.1
226	-347.963	-12028.4	-11204.9	-12726.8		226	-591.903	-7256.39	-8602.79	-9776.76		226	85.832	-9995.43	-8027.34	-18399.7
225	-437.031	-12710.3	-11604	-13154.3		225	-502.826	-7674.01	-8748.75	-9918.06		225	93.1184	-10580.2	-8500.64	-19225.8
224	-356.551	-13269.5	-11781.2	-13441.4		224	-487.737	-8007.48	-8849.61	-9971.28		224	63.704	-11059.8	-8877.8	-19715.2
223	-410.476	-13708.3	-11838.4	-13492.1		223	-529.672	-8258.82	-8779.16	-9799.28		223	111.567	-11427.8	-9118.59	-19981.3
222	-406.51	-13958.6	-11677.2	-13463.9		222	-648.004	-8412.39	-8545.89	-9572.82		222	43.8535	-11640.5	-9336.59	-20053.8
221	-436.011	-14078.5	-11510.2	-13271		221	-749.52	-8489.61	-8218.59	-9254.35		221	-91.572	-11728.6	-9318.58	-19952.4
220	-455.373	-14113.2	-11292.3	-12876.3		220	-762.622	-8516.11	-7789.29	-8856.48		220	-190.003	-11720.1	-9248.29	-19707.4
219	-560.063	-14050.5	-11006	-12459.9		219	-935.039	-8499.6	-7387.79	-8417.13		219	-331.131	-11644.5	-9101.32	-19285.8
218	-746.836	-13891	-10723.5	-11995.2		218	-1008.27	-8455.14	-7035.69	-7864.67		218	-561.495	-11533.8	-8919.52	-18723.4
217	-906.052	-13752.8	-10477.6	-11579.1		217	-1063.4	-8408.06	-6672.88	-7343.3		217	-714.949	-11412.5	-8721.63	-18235.8
216	-1080.31	-13598.7	-10220	-11117		216	-1165.81	-8364.54	-6326.58	-6895.31		216	-798.268	-11320.8	-8559.16	-17635.4
215	-1306.34	-13548.1	-9976.05	-10697.7		215	-1262.55	-8346.96	-6111.08	-6434		215	-859.008	-11283.8	-8510.57	-17253.7
214	-1510.64	-13576.7	-9833.93	-10420.6		214	-1517.63	-8389.01	-6018.05	-6103.13		214	-1016.21	-11345.1	-8561.72	-16909.6
213	-1855.6	-13782.6	-9795.4	-10224.8		213	-1737.43	-8522.56	-5971.11	-5770.49		213	-1136.99	-11505.2	-8764.52	-16927.2
212	-2165.21	-14159	-9815.3	-10325.8		212	-2049.25	-8717.05	-5833.92	-5498.77		212	-1408.61	-11837.7	-8976.81	-17004.7
211	-2521.06	-14687.1	-9935.02	-10249.4		211	-2291.99	-9005.74	-5722.53	-5084.5		211	-1616.54	-12255.1	-9234.42	-17180.5
210	-2944.48	-15148.6	-9883.34	-9948.78		210	-2518.14	-9282.82	-5452.97	-4472.24		210	-1917.53	-12627.5	-9440.56	-17029.1
209	-3465.02	-15337.9	-9461.77	-9382.23		209	-3002.06	-9456.97	-4990.99	-3627.15		209	-2355.75	-12832.5	-9431.6	-16464.1
208	-4056.24	-15069.2	-8726.31	-8297.79		208	-3443.39	-9397.98	-4062.7	-2407.69		208	-2909.03	-12731.2	-9166.38	-15069.9
207	-4721.58	-14203.9	-7347.28	-6522.13		207	-3981.76	-9012.61	-2690.07	-588.747		207	-3521.18	-12067.5	-8567.49	-12643.1
206	-5424.61	-12567.8	-5131.22	-4100.08		206	-4602.45	-8158.95	-899.655	1625.09		206	-4229.44	-10819.7	-7495.04	-9265
205	-6282.21	-10135.2	-2269.78	-873.851		205	-5214.65	-6817.82	1366.21	4185.06		205	-4995.59	-8857.69	-5929.62	-4781.82
204	-7077.62	-6815.25	1112.91	2710.78		204	-5829.94	-4976.66	3941.51	7351.14		204	-5862.25	-6172.63	-3952.55	666.289
203	-7869.87	-2694.77	5320.67	6909.35		203	-6349.86	-2583.53	6947.26	10805.5		203	-6585.66	-2724.94	-1569.81	7055.98
202	-8572.37	2304.57	9785.21	11490.7		202	-6832.15	320.032	10287.7	13990.9		202	-7208.86	1579.16	1381.22	14300.1
201	-9244.35	8123.83	14757.4	16543.2		201	-7068.17	3722.67	14062.1	18116.7		201	-7544.02	6694.94	4922.01	22379.8
200	-9740.88	14745.2	20029.2	21344.6		200	-7105.18	7539.71	17481.6	22091.8		200	-7924.85	12529.9	8923.35	31064.2
199	-10082	21875.4	25183.1	26168.7		199	-7226.99	11569.3	20938.7	25430.5		199	-8113.46	18696.1	12919.3	39280.8
198	-10295.1	28754.4	29130.7	30529.9		198	-7240.78	15567.4	24085	27787		198	-8173.31	24755.6	16790.8	47584.2
197	-10279.6	34766.7	32414.9	34226.8		197	-7188.68	19183.1	25195.1	30787.9		197	-8167	29969.2	20580.2	54845.1
196	-10130.5	39287.2	34559.1	35614.8		196	-7035.21	22077.2	25920.5	30056.6		196	-8104.01	33853.9	23821.7	58644.8
195	-9865.03	42220.4	35676.9	35590.5		195	-6805.81	24065.3	25346.6	29357.2		195	-7988.06	36285.9	25891.8	60919.2
194	-9358.77	43167.9	35082.9	34245.2		194	-6569.94	25015.8	23729.6	27207.5		194	-7887.49	36915.4	26965.5	60262
193	-8797.79	42291.4	32815	31155.4		193	-6266.93	24934.3	21504.8	23478.6		193	-7500.69	36080.5	27180.2	56137.5
192	-8070.65	40095	30547.9	26016.4		192	-5658.05	24036.7	19258.9	18604.2		192	-7165.26	34156.1	26081.8	48334.1
191	-7247.55	36967.1	25560.8	24318.6		191	-5111.2	22608.3	16204.7	20573.4		191	-6566.78	31423.5	23166.4	44462.3
190	-6484.7	33503.5	15664.2	20866.5		190	-4395.67	20800.5	15910.1	7669.21		190	-5894.96	28459	22824.6	27924.5
								18856.1						25457.5
								16919.8						22502
								15052.9						19526.5
								13343.7						17087.8
								11833						14993.2
								10398.1						13085.2
								9265.43						11543.9
								8229.62						10605.8
								7100.8						8841.69
								6249.16						7992.24
