# Supplementary material for: A pleurocidin analogue with greater conformational flexibility, enhanced antimicrobial potency and in vivo therapeutic efficacy
Source: Commun Biol. 2020 Nov 27;3:697. doi: 10.1038/s42003-020-01420-3 (PMC7699649; doi:10.1038/s42003-020-01420-3)
Supplement: Supplementary file 4 — Supplementary Data 1 [file 42003_2020_1420_MOESM4_ESM.zip › Figure_3/Fig_3O.csv]

		C atom_KR		Scd_KR/		C atom_VA		Scd_VAt		C atom_pleu		Scd_pleu
1 0.209588/ 1 0.231775t 1 0.22943
2 0.173683/ 2 0.183909t 2 0.185814
3 0.20582/ 3 0.219773t 3 0.222851
4 0.208278/ 4 0.222236t 4 0.227166
5 0.21905/ 5 0.235242t 5 0.235314
6 0.213233/ 6 0.232374t 6 0.224821
7 0.211566/ 7 0.232897t 7 0.224798
8 0.196456/ 8 0.217609t 8 0.209376
9 0.190091/ 9 0.208937t 9 0.200061
10 0.172894/ 10 0.190377t 10 0.182085
11 0.1618/ 11 0.179242t 11 0.170086
12 0.140703/ 12 0.156883t 12 0.146625
13 0.123536/ 13 0.137603t 13 0.125681
14 0.0952937/ 14 0.102724t 14 0.093733
