# Supplementary material for: A pleurocidin analogue with greater conformational flexibility, enhanced antimicrobial potency and in vivo therapeutic efficacy
Source: Commun Biol. 2020 Nov 27;3:697. doi: 10.1038/s42003-020-01420-3 (PMC7699649; doi:10.1038/s42003-020-01420-3)
Supplement: Supplementary file 4 — Supplementary Data 1 [file 42003_2020_1420_MOESM4_ESM.zip › Figure_3/Fig_3P.csv]

		C atom_KR		Scd_KR/		C atom_VA		Scd_VAt		C atom_pleu		Scd_pleu
1 0.239596/ 1 0.263446t 1 0.21367
2 0.187654/ 2 0.208204t 2 0.173684
3 0.220322/ 3 0.238646t 3 0.214805
4 0.221383/ 4 0.241546t 4 0.218421
5 0.229003/ 5 0.252264t 5 0.227593
6 0.21996/ 6 0.250188t 6 0.21848
7 0.224372/ 7 0.250467t 7 0.217993
8 0.209988/ 8 0.236387t 8 0.206222
9 0.199748/ 9 0.227207t 9 0.196066
10 0.179466/ 10 0.211104t 10 0.177403
11 0.166406/ 11 0.201009t 11 0.162165
12 0.147554/ 12 0.171536t 12 0.143127
13 0.126892/ 13 0.153144t 13 0.123847
14 0.0960704/ 14 0.115732t 14 0.0923717
