# Supplementary material for: A pleurocidin analogue with greater conformational flexibility, enhanced antimicrobial potency and in vivo therapeutic efficacy
Source: Commun Biol. 2020 Nov 27;3:697. doi: 10.1038/s42003-020-01420-3 (PMC7699649; doi:10.1038/s42003-020-01420-3)
Supplement: Supplementary file 4 — Supplementary Data 1 [file 42003_2020_1420_MOESM4_ESM.zip › Figure_3/Figure_3A.csv]

Timestep	Residue_Number	Zpos
0	1	-2.09493
0	2	-2.08593
0	3	-2.10818
0	4	-2.26343
0	5	-2.22518
0	6	-2.17868
0	7	-2.11093
0	8	-2.20943
0	9	-2.16293
0	10	-2.17093
0	11	-2.29693
0	12	-2.33268
0	13	-2.26968
0	14	-2.31343
0	15	-2.44018
0	16	-2.39893
0	17	-2.34493
0	18	-2.39168
0	19	-2.31468
0	20	-2.22093
0	21	-2.20218
0	22	-2.08418
0	23	-2.01418
0	24	-2.08268
0	25	-2.14093
0.1	1	-2.34346
0.1	2	-2.26496
0.1	3	-2.37821
0.1	4	-2.36571
0.1	5	-2.29996
0.1	6	-2.27796
0.1	7	-2.14671
0.1	8	-2.28246
0.1	9	-2.15496
0.1	10	-2.13921
0.1	11	-2.35196
0.1	12	-2.39996
0.1	13	-2.24546
0.1	14	-2.31221
0.1	15	-2.49346
0.1	16	-2.44196
0.1	17	-2.25896
0.1	18	-2.30021
0.1	19	-2.07796
0.1	20	-2.03546
0.1	21	-2.07271
0.1	22	-1.99071
0.1	23	-1.99696
0.1	24	-2.13346
0.1	25	-2.21046
0.2	1	-2.00988
0.2	2	-2.07863
0.2	3	-2.24038
0.2	4	-2.30713
0.2	5	-2.29113
0.2	6	-2.24838
0.2	7	-2.07363
0.2	8	-2.20663
0.2	9	-1.99988
0.2	10	-2.03488
0.2	11	-2.28863
0.2	12	-2.23663
0.2	13	-2.05988
0.2	14	-2.16888
0.2	15	-2.29613
0.2	16	-2.23138
0.2	17	-2.11113
0.2	18	-2.20413
0.2	19	-2.01013
0.2	20	-1.94363
0.2	21	-1.99413
0.2	22	-1.86988
0.2	23	-1.86838
0.2	24	-2.03963
0.2	25	-2.15713
0.3	1	-1.94408
0.3	2	-1.90758
0.3	3	-2.00883
0.3	4	-2.14883
0.3	5	-2.18908
0.3	6	-2.08858
0.3	7	-1.97058
0.3	8	-2.16233
0.3	9	-1.98258
0.3	10	-1.97358
0.3	11	-2.27183
0.3	12	-2.28608
0.3	13	-2.06158
0.3	14	-2.15583
0.3	15	-2.36708
0.3	16	-2.34008
0.3	17	-2.16033
0.3	18	-2.27458
0.3	19	-2.09483
0.3	20	-2.10158
0.3	21	-2.12683
0.3	22	-1.99258
0.3	23	-2.12608
0.3	24	-2.31908
0.3	25	-2.25233
0.4	1	-1.78892
0.4	2	-1.84917
0.4	3	-2.02792
0.4	4	-2.12117
0.4	5	-2.16992
0.4	6	-2.13442
0.4	7	-1.99667
0.4	8	-2.15342
0.4	9	-2.06867
0.4	10	-1.99317
0.4	11	-2.15917
0.4	12	-2.27917
0.4	13	-2.12542
0.4	14	-2.13692
0.4	15	-2.35342
0.4	16	-2.37892
0.4	17	-2.15892
0.4	18	-2.17692
0.4	19	-2.04417
0.4	20	-2.04417
0.4	21	-2.04592
0.4	22	-1.90417
0.4	23	-2.05017
0.4	24	-2.28267
0.4	25	-2.27742
0.5	1	-1.74655
0.5	2	-1.7743
0.5	3	-1.84855
0.5	4	-1.9908
0.5	5	-2.0413
0.5	6	-1.87955
0.5	7	-1.74755
0.5	8	-2.0173
0.5	9	-1.92955
0.5	10	-1.7783
0.5	11	-1.96055
0.5	12	-2.14455
0.5	13	-1.98505
0.5	14	-1.98355
0.5	15	-2.2723
0.5	16	-2.3718
0.5	17	-2.25005
0.5	18	-2.3018
0.5	19	-2.23905
0.5	20	-2.2293
0.5	21	-2.24255
0.5	22	-2.1213
0.5	23	-2.18605
0.5	24	-2.34155
0.5	25	-2.3093
0.6	1	-1.59188
0.6	2	-1.70063
0.6	3	-1.71838
0.6	4	-1.78063
0.6	5	-1.81063
0.6	6	-1.66038
0.6	7	-1.52913
0.6	8	-1.76938
0.6	9	-1.73763
0.6	10	-1.57338
0.6	11	-1.73588
0.6	12	-1.99838
0.6	13	-1.93963
0.6	14	-1.91363
0.6	15	-2.19513
0.6	16	-2.34213
0.6	17	-2.22038
0.6	18	-2.29438
0.6	19	-2.24313
0.6	20	-2.28363
0.6	21	-2.26213
0.6	22	-2.18813
0.6	23	-2.27763
0.6	24	-2.38238
0.6	25	-2.34288
0.7	1	-1.25611
0.7	2	-1.48336
0.7	3	-1.47586
0.7	4	-1.53111
0.7	5	-1.65111
0.7	6	-1.53086
0.7	7	-1.48561
0.7	8	-1.73561
0.7	9	-1.76086
0.7	10	-1.61886
0.7	11	-1.69986
0.7	12	-1.88911
0.7	13	-1.85486
0.7	14	-1.83611
0.7	15	-2.04811
0.7	16	-2.23461
0.7	17	-2.19561
0.7	18	-2.28911
0.7	19	-2.33286
0.7	20	-2.35111
0.7	21	-2.26261
0.7	22	-2.22886
0.7	23	-2.38961
0.7	24	-2.47286
0.7	25	-2.39011
0.8	1	-1.17263
0.8	2	-1.46313
0.8	3	-1.43413
0.8	4	-1.49413
0.8	5	-1.62863
0.8	6	-1.52088
0.8	7	-1.46038
0.8	8	-1.67563
0.8	9	-1.71313
0.8	10	-1.56513
0.8	11	-1.67138
0.8	12	-1.93538
0.8	13	-1.89338
0.8	14	-1.85513
0.8	15	-2.10713
0.8	16	-2.31663
0.8	17	-2.25038
0.8	18	-2.38888
0.8	19	-2.37888
0.8	20	-2.28588
0.8	21	-2.23763
0.8	22	-2.33738
0.8	23	-2.43988
0.8	24	-2.42188
0.8	25	-2.41513
0.9	1	-1.34542
0.9	2	-1.61717
0.9	3	-1.62842
0.9	4	-1.68767
0.9	5	-1.78317
0.9	6	-1.62567
0.9	7	-1.48767
0.9	8	-1.69642
0.9	9	-1.68692
0.9	10	-1.53692
0.9	11	-1.72542
0.9	12	-1.93792
0.9	13	-1.82292
0.9	14	-1.84367
0.9	15	-2.14942
0.9	16	-2.28042
0.9	17	-2.13042
0.9	18	-2.18967
0.9	19	-2.15792
0.9	20	-2.09242
0.9	21	-2.02992
0.9	22	-2.08942
0.9	23	-2.21892
0.9	24	-2.20567
0.9	25	-2.12967
1	1	-1.34079
1	2	-1.62404
1	3	-1.69179
1	4	-1.72204
1	5	-1.79404
1	6	-1.60079
1	7	-1.51029
1	8	-1.76154
1	9	-1.81429
1	10	-1.61804
1	11	-1.76679
1	12	-2.01529
1	13	-1.90204
1	14	-1.86079
1	15	-2.15254
1	16	-2.26829
1	17	-2.04454
1	18	-2.10604
1	19	-2.06054
1	20	-2.04254
1	21	-1.97879
1	22	-1.98529
1	23	-2.14179
1	24	-2.22904
1	25	-2.12404
1.1	1	-1.22554
1.1	2	-1.42654
1.1	3	-1.54179
1.1	4	-1.62779
1.1	5	-1.69129
1.1	6	-1.60329
1.1	7	-1.43804
1.1	8	-1.63454
1.1	9	-1.65629
1.1	10	-1.46554
1.1	11	-1.62429
1.1	12	-1.86229
1.1	13	-1.78279
1.1	14	-1.71904
1.1	15	-1.96379
1.1	16	-2.10904
1.1	17	-1.96054
1.1	18	-1.95929
1.1	19	-1.98404
1.1	20	-2.07229
1.1	21	-1.98254
1.1	22	-1.92029
1.1	23	-2.19029
1.1	24	-2.33304
1.1	25	-2.17554
1.2	1	-1.29186
1.2	2	-1.33886
1.2	3	-1.46036
1.2	4	-1.54061
1.2	5	-1.57161
1.2	6	-1.44361
1.2	7	-1.30811
1.2	8	-1.50111
1.2	9	-1.50536
1.2	10	-1.38311
1.2	11	-1.55736
1.2	12	-1.76036
1.2	13	-1.70586
1.2	14	-1.67486
1.2	15	-1.87161
1.2	16	-2.01486
1.2	17	-1.91311
1.2	18	-1.96711
1.2	19	-1.94386
1.2	20	-2.02636
1.2	21	-1.95886
1.2	22	-1.98886
1.2	23	-2.16961
1.2	24	-2.21011
1.2	25	-2.14936
1.3	1	-1.4665
1.3	2	-1.403
1.3	3	-1.52225
1.3	4	-1.556
1.3	5	-1.54225
1.3	6	-1.33525
1.3	7	-1.143
1.3	8	-1.34675
1.3	9	-1.29075
1.3	10	-1.194
1.3	11	-1.43175
1.3	12	-1.636
1.3	13	-1.585
1.3	14	-1.58875
1.3	15	-1.83425
1.3	16	-1.9615
1.3	17	-1.84225
1.3	18	-1.9185
1.3	19	-1.88575
1.3	20	-1.93575
1.3	21	-1.9325
1.3	22	-1.961
1.3	23	-2.10075
1.3	24	-2.14375
1.3	25	-2.07925
1.4	1	-1.23914
1.4	2	-1.31364
1.4	3	-1.41364
1.4	4	-1.48039
1.4	5	-1.48539
1.4	6	-1.27814
1.4	7	-1.10014
1.4	8	-1.32689
1.4	9	-1.28414
1.4	10	-1.25814
1.4	11	-1.45414
1.4	12	-1.61764
1.4	13	-1.53264
1.4	14	-1.58914
1.4	15	-1.82764
1.4	16	-1.90114
1.4	17	-1.79714
1.4	18	-1.89314
1.4	19	-1.80514
1.4	20	-1.89964
1.4	21	-1.90989
1.4	22	-1.93039
1.4	23	-2.12614
1.4	24	-2.19439
1.4	25	-2.12739
1.5	1	-1.04946
1.5	2	-1.09846
1.5	3	-1.20471
1.5	4	-1.30896
1.5	5	-1.37646
1.5	6	-1.23496
1.5	7	-1.02771
1.5	8	-1.21471
1.5	9	-1.21996
1.5	10	-1.20296
1.5	11	-1.39496
1.5	12	-1.56071
1.5	13	-1.47621
1.5	14	-1.55121
1.5	15	-1.76671
1.5	16	-1.85196
1.5	17	-1.79521
1.5	18	-1.95771
1.5	19	-1.93321
1.5	20	-1.90371
1.5	21	-1.96521
1.5	22	-1.96671
1.5	23	-2.12471
1.5	24	-2.22996
1.5	25	-2.14846
1.6	1	-0.96006
1.6	2	-1.05156
1.6	3	-1.21006
1.6	4	-1.33181
1.6	5	-1.43356
1.6	6	-1.33806
1.6	7	-1.13981
1.6	8	-1.27806
1.6	9	-1.26331
1.6	10	-1.22781
1.6	11	-1.39806
1.6	12	-1.54581
1.6	13	-1.49381
1.6	14	-1.52581
1.6	15	-1.72131
1.6	16	-1.81156
1.6	17	-1.74506
1.6	18	-1.84456
1.6	19	-1.86581
1.6	20	-1.81981
1.6	21	-1.84356
1.6	22	-1.88856
1.6	23	-2.04381
1.6	24	-2.16706
1.6	25	-2.17381
1.7	1	-1.3223
1.7	2	-1.26805
1.7	3	-1.3968
1.7	4	-1.4683
1.7	5	-1.4748
1.7	6	-1.37205
1.7	7	-1.1258
1.7	8	-1.2013
1.7	9	-1.26005
1.7	10	-1.1548
1.7	11	-1.29355
1.7	12	-1.52655
1.7	13	-1.4763
1.7	14	-1.4458
1.7	15	-1.6508
1.7	16	-1.80355
1.7	17	-1.73205
1.7	18	-1.81205
1.7	19	-1.72555
1.7	20	-1.76455
1.7	21	-1.8588
1.7	22	-1.82255
1.7	23	-1.98555
1.7	24	-2.20705
1.7	25	-2.1518
1.8	1	-1.33984
1.8	2	-1.24334
1.8	3	-1.38384
1.8	4	-1.51934
1.8	5	-1.42634
1.8	6	-1.36159
1.8	7	-1.15784
1.8	8	-1.17184
1.8	9	-1.22584
1.8	10	-1.12559
1.8	11	-1.26034
1.8	12	-1.44084
1.8	13	-1.43609
1.8	14	-1.37809
1.8	15	-1.50784
1.8	16	-1.64584
1.8	17	-1.61009
1.8	18	-1.77209
1.8	19	-1.70184
1.8	20	-1.79459
1.8	21	-1.94359
1.8	22	-1.83459
1.8	23	-1.89884
1.8	24	-2.07684
1.8	25	-2.02909
1.9	1	-1.20845
1.9	2	-1.1792
1.9	3	-1.31495
1.9	4	-1.4292
1.9	5	-1.3992
1.9	6	-1.31845
1.9	7	-1.1167
1.9	8	-1.15795
1.9	9	-1.22095
1.9	10	-1.16195
1.9	11	-1.18845
1.9	12	-1.3262
1.9	13	-1.3462
1.9	14	-1.28745
1.9	15	-1.3657
1.9	16	-1.5052
1.9	17	-1.47345
1.9	18	-1.6887
1.9	19	-1.70445
1.9	20	-1.7547
1.9	21	-1.86545
1.9	22	-1.77845
1.9	23	-1.82195
1.9	24	-1.99045
1.9	25	-1.92595
2	1	-1.12125
2	2	-1.19775
2	3	-1.396
2	4	-1.5785
2	5	-1.511
2	6	-1.4955
2	7	-1.27475
2	8	-1.24
2	9	-1.3245
2	10	-1.2725
2	11	-1.28775
2	12	-1.401
2	13	-1.432
2	14	-1.3625
2	15	-1.414
2	16	-1.5755
2	17	-1.49925
2	18	-1.646
2	19	-1.64975
2	20	-1.72575
2	21	-1.823
2	22	-1.663
2	23	-1.81425
2	24	-2.01425
2	25	-1.8515
2.1	1	-1.30374
2.1	2	-1.35574
2.1	3	-1.50099
2.1	4	-1.64799
2.1	5	-1.57024
2.1	6	-1.54524
2.1	7	-1.35799
2.1	8	-1.32299
2.1	9	-1.40799
2.1	10	-1.34299
2.1	11	-1.34149
2.1	12	-1.48149
2.1	13	-1.49249
2.1	14	-1.43324
2.1	15	-1.50849
2.1	16	-1.61199
2.1	17	-1.56224
2.1	18	-1.59649
2.1	19	-1.55424
2.1	20	-1.62174
2.1	21	-1.69974
2.1	22	-1.58974
2.1	23	-1.77549
2.1	24	-1.99999
2.1	25	-1.88174
2.2	1	-1.36832
2.2	2	-1.36007
2.2	3	-1.45557
2.2	4	-1.57082
2.2	5	-1.43507
2.2	6	-1.44482
2.2	7	-1.23932
2.2	8	-1.20807
2.2	9	-1.27607
2.2	10	-1.21782
2.2	11	-1.25182
2.2	12	-1.36532
2.2	13	-1.34382
2.2	14	-1.29532
2.2	15	-1.38832
2.2	16	-1.46107
2.2	17	-1.42982
2.2	18	-1.49132
2.2	19	-1.47082
2.2	20	-1.59932
2.2	21	-1.67782
2.2	22	-1.64907
2.2	23	-1.84507
2.2	24	-2.02882
2.2	25	-1.88232
2.3	1	-1.47276
2.3	2	-1.43926
2.3	3	-1.51276
2.3	4	-1.57726
2.3	5	-1.43551
2.3	6	-1.46226
2.3	7	-1.25601
2.3	8	-1.21751
2.3	9	-1.25226
2.3	10	-1.17501
2.3	11	-1.22501
2.3	12	-1.32626
2.3	13	-1.30351
2.3	14	-1.25051
2.3	15	-1.33276
2.3	16	-1.42951
2.3	17	-1.35076
2.3	18	-1.40126
2.3	19	-1.41476
2.3	20	-1.54426
2.3	21	-1.70926
2.3	22	-1.59051
2.3	23	-1.76226
2.3	24	-1.94201
2.3	25	-1.87451
2.4	1	-1.43815
2.4	2	-1.4029
2.4	3	-1.4779
2.4	4	-1.55265
2.4	5	-1.4589
2.4	6	-1.56665
2.4	7	-1.3849
2.4	8	-1.2494
2.4	9	-1.27615
2.4	10	-1.1744
2.4	11	-1.1939
2.4	12	-1.29265
2.4	13	-1.24915
2.4	14	-1.1809
2.4	15	-1.25865
2.4	16	-1.3194
2.4	17	-1.1809
2.4	18	-1.27065
2.4	19	-1.3314
2.4	20	-1.5409
2.4	21	-1.67515
2.4	22	-1.66215
2.4	23	-1.7989
2.4	24	-1.8609
2.4	25	-1.72015
2.5	1	-1.22879
2.5	2	-1.33629
2.5	3	-1.44554
2.5	4	-1.53254
2.5	5	-1.46754
2.5	6	-1.48954
2.5	7	-1.28979
2.5	8	-1.21179
2.5	9	-1.25579
2.5	10	-1.18079
2.5	11	-1.16879
2.5	12	-1.26779
2.5	13	-1.25254
2.5	14	-1.17779
2.5	15	-1.22929
2.5	16	-1.33679
2.5	17	-1.25304
2.5	18	-1.36854
2.5	19	-1.43954
2.5	20	-1.64329
2.5	21	-1.77254
2.5	22	-1.66354
2.5	23	-1.69204
2.5	24	-1.79604
2.5	25	-1.71204
2.6	1	-1.24598
2.6	2	-1.31523
2.6	3	-1.39573
2.6	4	-1.59348
2.6	5	-1.54748
2.6	6	-1.53748
2.6	7	-1.34248
2.6	8	-1.26673
2.6	9	-1.24423
2.6	10	-1.18898
2.6	11	-1.20348
2.6	12	-1.25148
2.6	13	-1.21073
2.6	14	-1.15248
2.6	15	-1.23798
2.6	16	-1.33323
2.6	17	-1.17098
2.6	18	-1.22948
2.6	19	-1.30823
2.6	20	-1.44998
2.6	21	-1.56398
2.6	22	-1.52523
2.6	23	-1.61873
2.6	24	-1.70498
2.6	25	-1.70673
2.7	1	-1.00311
2.7	2	-1.13361
2.7	3	-1.26736
2.7	4	-1.42936
2.7	5	-1.41461
2.7	6	-1.44686
2.7	7	-1.29061
2.7	8	-1.20786
2.7	9	-1.21436
2.7	10	-1.19911
2.7	11	-1.20511
2.7	12	-1.22836
2.7	13	-1.22586
2.7	14	-1.21461
2.7	15	-1.21786
2.7	16	-1.28961
2.7	17	-1.19111
2.7	18	-1.28136
2.7	19	-1.30236
2.7	20	-1.41411
2.7	21	-1.57886
2.7	22	-1.58711
2.7	23	-1.61336
2.7	24	-1.72236
2.7	25	-1.76986
2.8	1	-1.0108
2.8	2	-1.17705
2.8	3	-1.27855
2.8	4	-1.42055
2.8	5	-1.4103
2.8	6	-1.43805
2.8	7	-1.3073
2.8	8	-1.2408
2.8	9	-1.2443
2.8	10	-1.19655
2.8	11	-1.22755
2.8	12	-1.2743
2.8	13	-1.2413
2.8	14	-1.27355
2.8	15	-1.2913
2.8	16	-1.2498
2.8	17	-1.1593
2.8	18	-1.25955
2.8	19	-1.3003
2.8	20	-1.40755
2.8	21	-1.56805
2.8	22	-1.51655
2.8	23	-1.47255
2.8	24	-1.6343
2.8	25	-1.7298
2.9	1	-1.02393
2.9	2	-1.13268
2.9	3	-1.18868
2.9	4	-1.39618
2.9	5	-1.37768
2.9	6	-1.41268
2.9	7	-1.33393
2.9	8	-1.20818
2.9	9	-1.26918
2.9	10	-1.25318
2.9	11	-1.18743
2.9	12	-1.26068
2.9	13	-1.32293
2.9	14	-1.29443
2.9	15	-1.36968
2.9	16	-1.36843
2.9	17	-1.24393
2.9	18	-1.32943
2.9	19	-1.40068
2.9	20	-1.53543
2.9	21	-1.61943
2.9	22	-1.55043
2.9	23	-1.61368
2.9	24	-1.68843
2.9	25	-1.74693
3	1	-1.04352
3	2	-1.08302
3	3	-1.12802
3	4	-1.38027
3	5	-1.35402
3	6	-1.44377
3	7	-1.37202
3	8	-1.24377
3	9	-1.29927
3	10	-1.24102
3	11	-1.18952
3	12	-1.24977
3	13	-1.25627
3	14	-1.18577
3	15	-1.32377
3	16	-1.29527
3	17	-1.12377
3	18	-1.23477
3	19	-1.36302
3	20	-1.51852
3	21	-1.63677
3	22	-1.52652
3	23	-1.50977
3	24	-1.55802
3	25	-1.55577
3.1	1	-0.78215
3.1	2	-0.8549
3.1	3	-0.96165
3.1	4	-1.2799
3.1	5	-1.29765
3.1	6	-1.4329
3.1	7	-1.3404
3.1	8	-1.17415
3.1	9	-1.2204
3.1	10	-1.24365
3.1	11	-1.1784
3.1	12	-1.1809
3.1	13	-1.2399
3.1	14	-1.21765
3.1	15	-1.30765
3.1	16	-1.31315
3.1	17	-1.13965
3.1	18	-1.1949
3.1	19	-1.4089
3.1	20	-1.54115
3.1	21	-1.6304
3.1	22	-1.6054
3.1	23	-1.5674
3.1	24	-1.5619
3.1	25	-1.7089
3.2	1	-0.55818
3.2	2	-0.73168
3.2	3	-0.98843
3.2	4	-1.27343
3.2	5	-1.31243
3.2	6	-1.43943
3.2	7	-1.29443
3.2	8	-1.14268
3.2	9	-1.15218
3.2	10	-1.16018
3.2	11	-1.12143
3.2	12	-1.13268
3.2	13	-1.17143
3.2	14	-1.14118
3.2	15	-1.23968
3.2	16	-1.23418
3.2	17	-1.01968
3.2	18	-1.06968
3.2	19	-1.26518
3.2	20	-1.40943
3.2	21	-1.43618
3.2	22	-1.39243
3.2	23	-1.38993
3.2	24	-1.48893
3.2	25	-1.60218
3.3	1	-0.60927
3.3	2	-0.77452
3.3	3	-0.93552
3.3	4	-1.24377
3.3	5	-1.23477
3.3	6	-1.35502
3.3	7	-1.26352
3.3	8	-1.11327
3.3	9	-1.12877
3.3	10	-1.14277
3.3	11	-1.13427
3.3	12	-1.14402
3.3	13	-1.16127
3.3	14	-1.13577
3.3	15	-1.26727
3.3	16	-1.31727
3.3	17	-1.09902
3.3	18	-1.17227
3.3	19	-1.26952
3.3	20	-1.35527
3.3	21	-1.42052
3.3	22	-1.42752
3.3	23	-1.45652
3.3	24	-1.49852
3.3	25	-1.49252
3.4	1	-0.71387
3.4	2	-0.86912
3.4	3	-0.98787
3.4	4	-1.24087
3.4	5	-1.23137
3.4	6	-1.29337
3.4	7	-1.17387
3.4	8	-1.09862
3.4	9	-1.09712
3.4	10	-1.08387
3.4	11	-1.07612
3.4	12	-1.10137
3.4	13	-1.10512
3.4	14	-1.04812
3.4	15	-1.15612
3.4	16	-1.20962
3.4	17	-1.02312
3.4	18	-1.09612
3.4	19	-1.23162
3.4	20	-1.31087
3.4	21	-1.29637
3.4	22	-1.31937
3.4	23	-1.42537
3.4	24	-1.51137
3.4	25	-1.59037
3.5	1	-0.6722
3.5	2	-0.83495
3.5	3	-0.9887
3.5	4	-1.2157
3.5	5	-1.1677
3.5	6	-1.24845
3.5	7	-1.1312
3.5	8	-1.03295
3.5	9	-1.00195
3.5	10	-1.0097
3.5	11	-0.99995
3.5	12	-1.03645
3.5	13	-1.07095
3.5	14	-0.9697
3.5	15	-1.08445
3.5	16	-1.1717
3.5	17	-0.96195
3.5	18	-1.0142
3.5	19	-1.15745
3.5	20	-1.35845
3.5	21	-1.3972
3.5	22	-1.4312
3.5	23	-1.43845
3.5	24	-1.55495
3.5	25	-1.68245
3.6	1	-0.75837
3.6	2	-0.90787
3.6	3	-1.01837
3.6	4	-1.21987
3.6	5	-1.12237
3.6	6	-1.17912
3.6	7	-1.11512
3.6	8	-0.99362
3.6	9	-0.98462
3.6	10	-0.98437
3.6	11	-0.99537
3.6	12	-1.01837
3.6	13	-1.03562
3.6	14	-0.94787
3.6	15	-1.06912
3.6	16	-1.15112
3.6	17	-0.96087
3.6	18	-1.02562
3.6	19	-1.12962
3.6	20	-1.27212
3.6	21	-1.25712
3.6	22	-1.27787
3.6	23	-1.32262
3.6	24	-1.43562
3.6	25	-1.54462
3.7	1	-0.67056
3.7	2	-0.80306
3.7	3	-0.97231
3.7	4	-1.12906
3.7	5	-1.12306
3.7	6	-1.19356
3.7	7	-1.06431
3.7	8	-0.94631
3.7	9	-0.95381
3.7	10	-0.91181
3.7	11	-0.90906
3.7	12	-0.94606
3.7	13	-0.95606
3.7	14	-0.84006
3.7	15	-0.96331
3.7	16	-1.09206
3.7	17	-0.95731
3.7	18	-1.04406
3.7	19	-1.16706
3.7	20	-1.29956
3.7	21	-1.22406
3.7	22	-1.25081
3.7	23	-1.33456
3.7	24	-1.42456
3.7	25	-1.53481
3.8	1	-0.60395
3.8	2	-0.7607
3.8	3	-0.9007
3.8	4	-1.11895
3.8	5	-1.1327
3.8	6	-1.13445
3.8	7	-1.03795
3.8	8	-0.93295
3.8	9	-0.93645
3.8	10	-0.92795
3.8	11	-0.98595
3.8	12	-0.9992
3.8	13	-0.9557
3.8	14	-0.8947
3.8	15	-0.98345
3.8	16	-1.1072
3.8	17	-0.9987
3.8	18	-1.0622
3.8	19	-1.17745
3.8	20	-1.2362
3.8	21	-1.1762
3.8	22	-1.22545
3.8	23	-1.31645
3.8	24	-1.39695
3.8	25	-1.5572
3.9	1	-0.61476
3.9	2	-0.71151
3.9	3	-0.87701
3.9	4	-0.99801
3.9	5	-0.94226
3.9	6	-0.99951
3.9	7	-0.91351
3.9	8	-0.85776
3.9	9	-0.92976
3.9	10	-0.96551
3.9	11	-0.98451
3.9	12	-0.99626
3.9	13	-0.99251
3.9	14	-0.91026
3.9	15	-1.01076
3.9	16	-1.16151
3.9	17	-1.07051
3.9	18	-1.13426
3.9	19	-1.17926
3.9	20	-1.28551
3.9	21	-1.31276
3.9	22	-1.29401
3.9	23	-1.40701
3.9	24	-1.48976
3.9	25	-1.56326
4	1	-0.92913
4	2	-0.99538
4	3	-1.06363
4	4	-1.17613
4	5	-1.05663
4	6	-1.05638
4	7	-0.90388
4	8	-0.84813
4	9	-0.86763
4	10	-0.83488
4	11	-0.88963
4	12	-0.95388
4	13	-0.91563
4	14	-0.84188
4	15	-0.96213
4	16	-1.09788
4	17	-0.94938
4	18	-0.95513
4	19	-1.04388
4	20	-1.17688
4	21	-1.14963
4	22	-1.13863
4	23	-1.25088
4	24	-1.33338
4	25	-1.50663
4.1	1	-0.67265
4.1	2	-0.82365
4.1	3	-0.9564
4.1	4	-1.1104
4.1	5	-1.0289
4.1	6	-1.0964
4.1	7	-0.91865
4.1	8	-0.9149
4.1	9	-0.8969
4.1	10	-0.8274
4.1	11	-0.8984
4.1	12	-0.98815
4.1	13	-0.99365
4.1	14	-0.83615
4.1	15	-0.93065
4.1	16	-1.0894
4.1	17	-1.0059
4.1	18	-1.0114
4.1	19	-1.1239
4.1	20	-1.26065
4.1	21	-1.2049
4.1	22	-1.17965
4.1	23	-1.29515
4.1	24	-1.4034
4.1	25	-1.5284
4.2	1	-0.6892
4.2	2	-0.8447
4.2	3	-1.0037
4.2	4	-1.14145
4.2	5	-1.0517
4.2	6	-1.04495
4.2	7	-0.85745
4.2	8	-0.8672
4.2	9	-0.88595
4.2	10	-0.8037
4.2	11	-0.84745
4.2	12	-0.95945
4.2	13	-1.02845
4.2	14	-0.88395
4.2	15	-0.92945
4.2	16	-1.09995
4.2	17	-1.0712
4.2	18	-1.01445
4.2	19	-1.0692
4.2	20	-1.2377
4.2	21	-1.23945
4.2	22	-1.3302
4.2	23	-1.4147
4.2	24	-1.4322
4.2	25	-1.60445
4.3	1	-0.77288
4.3	2	-0.87238
4.3	3	-1.03188
4.3	4	-1.22488
4.3	5	-1.16063
4.3	6	-1.10163
4.3	7	-0.84163
4.3	8	-0.87313
4.3	9	-0.92188
4.3	10	-0.73888
4.3	11	-0.78413
4.3	12	-0.96063
4.3	13	-0.99338
4.3	14	-0.79413
4.3	15	-0.92538
4.3	16	-1.11813
4.3	17	-1.00638
4.3	18	-1.01538
4.3	19	-1.10788
4.3	20	-1.22413
4.3	21	-1.20538
4.3	22	-1.31063
4.3	23	-1.36213
4.3	24	-1.31813
4.3	25	-1.46363
4.4	1	-0.58146
4.4	2	-0.68371
4.4	3	-0.85621
4.4	4	-1.04971
4.4	5	-1.01146
4.4	6	-1.05621
4.4	7	-0.84396
4.4	8	-0.81246
4.4	9	-0.82521
4.4	10	-0.69596
4.4	11	-0.72371
4.4	12	-0.91471
4.4	13	-1.00071
4.4	14	-0.84646
4.4	15	-0.95371
4.4	16	-1.09196
4.4	17	-0.94796
4.4	18	-1.00696
4.4	19	-1.10071
4.4	20	-1.16121
4.4	21	-1.08946
4.4	22	-1.20421
4.4	23	-1.31071
4.4	24	-1.32271
4.4	25	-1.42896
4.5	1	-0.49648
4.5	2	-0.61848
4.5	3	-0.73223
4.5	4	-0.94748
4.5	5	-0.90298
4.5	6	-0.95448
4.5	7	-0.86298
4.5	8	-0.82123
4.5	9	-0.89948
4.5	10	-0.83323
4.5	11	-0.88448
4.5	12	-1.00473
4.5	13	-1.03348
4.5	14	-0.82673
4.5	15	-0.88048
4.5	16	-1.06348
4.5	17	-0.94023
4.5	18	-0.96548
4.5	19	-1.06048
4.5	20	-1.12598
4.5	21	-1.07198
4.5	22	-1.22623
4.5	23	-1.28373
4.5	24	-1.23823
4.5	25	-1.40098
4.6	1	-0.62695
4.6	2	-0.66345
4.6	3	-0.73395
4.6	4	-0.8877
4.6	5	-0.8472
4.6	6	-0.8597
4.6	7	-0.7872
4.6	8	-0.76195
4.6	9	-0.83445
4.6	10	-0.79045
4.6	11	-0.82645
4.6	12	-0.9977
4.6	13	-0.97945
4.6	14	-0.7897
4.6	15	-0.9012
4.6	16	-1.07045
4.6	17	-0.91745
4.6	18	-0.9262
4.6	19	-1.0032
4.6	20	-1.1227
4.6	21	-1.0447
4.6	22	-1.1912
4.6	23	-1.26295
4.6	24	-1.19995
4.6	25	-1.3497
4.7	1	-0.6977
4.7	2	-0.7492
4.7	3	-0.81395
4.7	4	-0.96045
4.7	5	-0.93895
4.7	6	-0.96345
4.7	7	-0.83595
4.7	8	-0.8472
4.7	9	-0.8892
4.7	10	-0.7897
4.7	11	-0.85095
4.7	12	-1.04145
4.7	13	-1.0677
4.7	14	-0.9017
4.7	15	-1.00595
4.7	16	-1.16645
4.7	17	-1.0417
4.7	18	-1.03645
4.7	19	-1.14195
4.7	20	-1.2522
4.7	21	-1.15045
4.7	22	-1.2727
4.7	23	-1.3662
4.7	24	-1.2977
4.7	25	-1.4092
4.8	1	-0.60907
4.8	2	-0.72832
4.8	3	-0.78232
4.8	4	-0.94932
4.8	5	-0.98357
4.8	6	-0.96932
4.8	7	-0.80507
4.8	8	-0.83082
4.8	9	-0.91882
4.8	10	-0.72857
4.8	11	-0.77107
4.8	12	-0.99057
4.8	13	-1.01382
4.8	14	-0.83632
4.8	15	-0.99982
4.8	16	-1.16382
4.8	17	-0.96957
4.8	18	-0.92857
4.8	19	-1.05807
4.8	20	-1.16282
4.8	21	-1.05857
4.8	22	-1.23832
4.8	23	-1.37457
4.8	24	-1.36007
4.8	25	-1.54632
4.9	1	-0.64452
4.9	2	-0.74652
4.9	3	-0.76677
4.9	4	-0.89602
4.9	5	-0.95202
4.9	6	-0.94902
4.9	7	-0.81702
4.9	8	-0.85927
4.9	9	-0.90527
4.9	10	-0.76027
4.9	11	-0.84802
4.9	12	-1.04202
4.9	13	-1.01627
4.9	14	-0.84752
4.9	15	-0.97527
4.9	16	-1.10802
4.9	17	-0.90677
4.9	18	-0.87877
4.9	19	-1.03027
4.9	20	-1.11052
4.9	21	-1.00752
4.9	22	-1.12177
4.9	23	-1.24202
4.9	24	-1.26777
4.9	25	-1.41877
5	1	-0.63869
5	2	-0.71619
5	3	-0.76844
5	4	-0.87619
5	5	-0.96494
5	6	-1.01894
5	7	-0.83519
5	8	-0.83369
5	9	-0.84369
5	10	-0.77369
5	11	-0.86194
5	12	-1.00519
5	13	-1.01494
5	14	-0.84494
5	15	-0.94719
5	16	-1.05769
5	17	-0.85469
5	18	-0.87594
5	19	-1.03894
5	20	-1.05969
5	21	-0.96294
5	22	-1.08844
5	23	-1.25669
5	24	-1.24894
5	25	-1.40769
5.1	1	-0.64862
5.1	2	-0.70887
5.1	3	-0.75687
5.1	4	-0.84787
5.1	5	-0.94062
5.1	6	-0.91387
5.1	7	-0.77962
5.1	8	-0.79737
5.1	9	-0.90287
5.1	10	-0.83387
5.1	11	-0.84787
5.1	12	-1.02312
5.1	13	-1.07987
5.1	14	-0.90137
5.1	15	-0.94662
5.1	16	-1.12537
5.1	17	-0.97787
5.1	18	-0.94287
5.1	19	-1.03537
5.1	20	-1.10137
5.1	21	-0.89762
5.1	22	-0.97212
5.1	23	-1.13137
5.1	24	-1.15137
5.1	25	-1.34087
5.2	1	-0.68656
5.2	2	-0.75906
5.2	3	-0.77406
5.2	4	-0.89331
5.2	5	-0.92931
5.2	6	-0.96206
5.2	7	-0.82956
5.2	8	-0.84031
5.2	9	-0.90131
5.2	10	-0.83306
5.2	11	-0.85056
5.2	12	-1.00431
5.2	13	-1.07131
5.2	14	-0.93681
5.2	15	-1.00581
5.2	16	-1.07681
5.2	17	-0.94681
5.2	18	-1.01481
5.2	19	-1.10131
5.2	20	-1.06931
5.2	21	-0.97981
5.2	22	-1.12031
5.2	23	-1.17181
5.2	24	-1.08106
5.2	25	-1.19406
5.3	1	-0.60439
5.3	2	-0.72014
5.3	3	-0.77039
5.3	4	-0.89889
5.3	5	-0.91914
5.3	6	-1.01414
5.3	7	-0.83339
5.3	8	-0.74339
5.3	9	-0.85689
5.3	10	-0.83939
5.3	11	-0.81914
5.3	12	-0.96214
5.3	13	-1.08214
5.3	14	-1.02914
5.3	15	-1.05239
5.3	16	-1.08089
5.3	17	-0.93114
5.3	18	-1.04414
5.3	19	-1.11964
5.3	20	-1.06814
5.3	21	-1.00514
5.3	22	-1.15414
5.3	23	-1.17714
5.3	24	-1.07264
5.3	25	-1.10564
5.4	1	-0.61127
5.4	2	-0.73227
5.4	3	-0.73802
5.4	4	-0.84977
5.4	5	-0.91627
5.4	6	-0.94302
5.4	7	-0.79477
5.4	8	-0.77727
5.4	9	-0.80277
5.4	10	-0.77202
5.4	11	-0.78127
5.4	12	-0.88852
5.4	13	-1.01552
5.4	14	-0.91552
5.4	15	-0.93377
5.4	16	-0.97102
5.4	17	-0.84177
5.4	18	-0.95802
5.4	19	-1.04752
5.4	20	-1.06327
5.4	21	-0.99852
5.4	22	-1.08727
5.4	23	-1.08502
5.4	24	-1.04552
5.4	25	-1.05677
5.5	1	-0.5108
5.5	2	-0.6718
5.5	3	-0.6788
5.5	4	-0.79555
5.5	5	-0.88305
5.5	6	-0.95755
5.5	7	-0.79955
5.5	8	-0.73155
5.5	9	-0.76555
5.5	10	-0.75205
5.5	11	-0.75505
5.5	12	-0.8533
5.5	13	-0.98205
5.5	14	-0.90705
5.5	15	-0.9573
5.5	16	-1.03755
5.5	17	-0.9573
5.5	18	-1.06855
5.5	19	-1.1063
5.5	20	-1.1763
5.5	21	-1.1253
5.5	22	-1.19055
5.5	23	-1.1858
5.5	24	-1.15855
5.5	25	-1.0918
5.6	1	-0.58268
5.6	2	-0.67718
5.6	3	-0.76218
5.6	4	-0.89118
5.6	5	-0.94118
5.6	6	-0.90018
5.6	7	-0.70543
5.6	8	-0.69443
5.6	9	-0.73943
5.6	10	-0.65893
5.6	11	-0.69168
5.6	12	-0.81893
5.6	13	-0.93743
5.6	14	-0.87468
5.6	15	-0.89843
5.6	16	-0.96243
5.6	17	-0.87743
5.6	18	-0.99493
5.6	19	-1.10368
5.6	20	-1.16193
5.6	21	-1.05218
5.6	22	-1.16093
5.6	23	-1.21993
5.6	24	-1.20368
5.6	25	-1.24093
5.7	1	-0.45734
5.7	2	-0.59509
5.7	3	-0.73759
5.7	4	-0.83734
5.7	5	-0.90084
5.7	6	-0.89459
5.7	7	-0.74259
5.7	8	-0.70809
5.7	9	-0.75959
5.7	10	-0.72534
5.7	11	-0.75434
5.7	12	-0.88334
5.7	13	-0.96234
5.7	14	-0.85259
5.7	15	-0.93384
5.7	16	-1.00659
5.7	17	-0.86809
5.7	18	-0.96559
5.7	19	-1.08134
5.7	20	-1.13934
5.7	21	-1.02659
5.7	22	-1.14234
5.7	23	-1.19934
5.7	24	-1.18184
5.7	25	-1.26159
5.8	1	-0.4604
5.8	2	-0.5409
5.8	3	-0.7164
5.8	4	-0.8414
5.8	5	-0.94965
5.8	6	-0.94165
5.8	7	-0.76315
5.8	8	-0.72715
5.8	9	-0.7404
5.8	10	-0.65315
5.8	11	-0.6864
5.8	12	-0.7999
5.8	13	-0.9124
5.8	14	-0.8109
5.8	15	-0.8974
5.8	16	-1.0194
5.8	17	-0.82965
5.8	18	-0.9019
5.8	19	-1.07765
5.8	20	-1.1639
5.8	21	-1.03815
5.8	22	-1.1454
5.8	23	-1.19715
5.8	24	-1.25615
5.8	25	-1.41215
5.9	1	-0.4153
5.9	2	-0.5428
5.9	3	-0.6923
5.9	4	-0.8188
5.9	5	-0.83955
5.9	6	-0.83905
5.9	7	-0.7683
5.9	8	-0.72655
5.9	9	-0.7438
5.9	10	-0.6708
5.9	11	-0.70555
5.9	12	-0.8153
5.9	13	-0.9383
5.9	14	-0.8243
5.9	15	-0.8808
5.9	16	-1.0553
5.9	17	-0.9298
5.9	18	-0.9303
5.9	19	-1.0293
5.9	20	-1.2028
5.9	21	-1.0553
5.9	22	-1.0913
5.9	23	-1.2073
5.9	24	-1.2953
5.9	25	-1.4558
6	1	-0.63759
6	2	-0.70209
6	3	-0.79834
6	4	-0.94059
6	5	-0.92109
6	6	-0.88984
6	7	-0.77534
6	8	-0.72684
6	9	-0.70834
6	10	-0.62134
6	11	-0.64284
6	12	-0.75359
6	13	-0.85284
6	14	-0.72659
6	15	-0.75459
6	16	-0.91934
6	17	-0.85284
6	18	-0.86934
6	19	-1.00059
6	20	-1.17009
6	21	-1.05584
6	22	-1.09859
6	23	-1.20559
6	24	-1.26534
6	25	-1.37159
6.1	1	-0.56242
6.1	2	-0.69142
6.1	3	-0.78642
6.1	4	-0.89517
6.1	5	-0.92817
6.1	6	-0.97617
6.1	7	-0.80242
6.1	8	-0.74692
6.1	9	-0.70017
6.1	10	-0.58742
6.1	11	-0.58592
6.1	12	-0.69667
6.1	13	-0.80367
6.1	14	-0.70792
6.1	15	-0.75617
6.1	16	-0.85642
6.1	17	-0.83967
6.1	18	-0.92167
6.1	19	-1.02317
6.1	20	-1.20042
6.1	21	-1.17117
6.1	22	-1.25842
6.1	23	-1.30717
6.1	24	-1.30242
6.1	25	-1.39867
6.2	1	-0.5079
6.2	2	-0.6374
6.2	3	-0.7429
6.2	4	-0.94415
6.2	5	-0.99315
6.2	6	-1.02815
6.2	7	-0.83315
6.2	8	-0.72415
6.2	9	-0.67015
6.2	10	-0.63715
6.2	11	-0.66465
6.2	12	-0.7424
6.2	13	-0.8264
6.2	14	-0.7279
6.2	15	-0.7529
6.2	16	-0.8854
6.2	17	-0.86365
6.2	18	-0.8854
6.2	19	-0.99915
6.2	20	-1.1899
6.2	21	-1.11165
6.2	22	-1.1519
6.2	23	-1.21865
6.2	24	-1.27265
6.2	25	-1.32415
6.3	1	-0.3341
6.3	2	-0.53085
6.3	3	-0.64435
6.3	4	-0.8736
6.3	5	-0.88685
6.3	6	-0.91085
6.3	7	-0.75835
6.3	8	-0.63485
6.3	9	-0.6151
6.3	10	-0.6076
6.3	11	-0.6376
6.3	12	-0.71885
6.3	13	-0.77085
6.3	14	-0.71635
6.3	15	-0.73185
6.3	16	-0.8911
6.3	17	-0.8376
6.3	18	-0.8256
6.3	19	-0.8961
6.3	20	-1.1511
6.3	21	-1.1181
6.3	22	-1.11285
6.3	23	-1.17835
6.3	24	-1.2341
6.3	25	-1.2941
6.4	1	-0.48386
6.4	2	-0.70086
6.4	3	-0.79011
6.4	4	-0.99061
6.4	5	-0.96461
6.4	6	-0.93411
6.4	7	-0.76511
6.4	8	-0.70636
6.4	9	-0.70111
6.4	10	-0.61761
6.4	11	-0.66336
6.4	12	-0.75286
6.4	13	-0.71586
6.4	14	-0.63586
6.4	15	-0.68011
6.4	16	-0.85011
6.4	17	-0.76936
6.4	18	-0.75936
6.4	19	-0.87061
6.4	20	-1.04411
6.4	21	-0.96586
6.4	22	-0.95236
6.4	23	-1.06636
6.4	24	-1.15786
6.4	25	-1.21636
6.5	1	-0.48241
6.5	2	-0.66241
6.5	3	-0.75741
6.5	4	-0.92016
6.5	5	-0.91716
6.5	6	-0.92391
6.5	7	-0.76991
6.5	8	-0.75741
6.5	9	-0.73791
6.5	10	-0.63491
6.5	11	-0.66591
6.5	12	-0.75316
6.5	13	-0.70016
6.5	14	-0.55366
6.5	15	-0.57241
6.5	16	-0.77816
6.5	17	-0.66916
6.5	18	-0.65716
6.5	19	-0.76166
6.5	20	-0.95991
6.5	21	-0.84991
6.5	22	-0.85766
6.5	23	-1.02291
6.5	24	-1.14066
6.5	25	-1.18866
6.6	1	-0.32115
6.6	2	-0.5899
6.6	3	-0.7354
6.6	4	-0.92365
6.6	5	-0.9769
6.6	6	-1.00315
6.6	7	-0.79565
6.6	8	-0.7519
6.6	9	-0.69765
6.6	10	-0.6019
6.6	11	-0.60565
6.6	12	-0.7554
6.6	13	-0.72715
6.6	14	-0.58565
6.6	15	-0.5989
6.6	16	-0.78165
6.6	17	-0.7054
6.6	18	-0.65615
6.6	19	-0.7384
6.6	20	-0.9609
6.6	21	-0.85215
6.6	22	-0.8674
6.6	23	-1.0194
6.6	24	-1.1554
6.6	25	-1.2159
6.7	1	-0.2141
6.7	2	-0.46035
6.7	3	-0.65835
6.7	4	-0.88385
6.7	5	-0.86385
6.7	6	-0.86735
6.7	7	-0.71185
6.7	8	-0.6856
6.7	9	-0.6211
6.7	10	-0.5701
6.7	11	-0.57635
6.7	12	-0.7061
6.7	13	-0.7266
6.7	14	-0.5526
6.7	15	-0.58935
6.7	16	-0.74035
6.7	17	-0.63785
6.7	18	-0.5676
6.7	19	-0.7626
6.7	20	-1.00835
6.7	21	-0.8911
6.7	22	-0.8776
6.7	23	-1.06435
6.7	24	-1.16885
6.7	25	-1.18985
6.8	1	-0.24745
6.8	2	-0.4627
6.8	3	-0.6642
6.8	4	-0.9012
6.8	5	-0.9307
6.8	6	-0.9287
6.8	7	-0.7622
6.8	8	-0.74045
6.8	9	-0.6457
6.8	10	-0.5432
6.8	11	-0.5402
6.8	12	-0.64695
6.8	13	-0.6212
6.8	14	-0.50895
6.8	15	-0.5697
6.8	16	-0.73345
6.8	17	-0.59945
6.8	18	-0.5932
6.8	19	-0.7447
6.8	20	-0.89395
6.8	21	-0.76045
6.8	22	-0.89195
6.8	23	-1.0982
6.8	24	-1.1362
6.8	25	-1.2037
6.9	1	-0.20058
6.9	2	-0.43608
6.9	3	-0.59758
6.9	4	-0.89658
6.9	5	-0.87808
6.9	6	-0.87383
6.9	7	-0.67308
6.9	8	-0.68308
6.9	9	-0.64808
6.9	10	-0.48508
6.9	11	-0.49608
6.9	12	-0.59558
6.9	13	-0.57233
6.9	14	-0.52333
6.9	15	-0.53683
6.9	16	-0.66833
6.9	17	-0.56658
6.9	18	-0.57283
6.9	19	-0.68658
6.9	20	-0.84833
6.9	21	-0.73133
6.9	22	-0.89008
6.9	23	-1.08108
6.9	24	-1.09533
6.9	25	-1.17983
7	1	-0.17731
7	2	-0.45331
7	3	-0.67506
7	4	-0.94156
7	5	-0.94006
7	6	-0.93831
7	7	-0.70831
7	8	-0.69581
7	9	-0.62681
7	10	-0.50406
7	11	-0.47731
7	12	-0.59006
7	13	-0.63231
7	14	-0.53156
7	15	-0.55131
7	16	-0.73631
7	17	-0.66106
7	18	-0.68456
7	19	-0.84856
7	20	-0.99606
7	21	-0.85906
7	22	-0.94731
7	23	-1.11856
7	24	-1.06506
7	25	-1.09081
7.1	1	-0.07119
7.1	2	-0.30044
7.1	3	-0.52369
7.1	4	-0.81044
7.1	5	-0.83894
7.1	6	-0.92744
7.1	7	-0.76669
7.1	8	-0.70619
7.1	9	-0.61944
7.1	10	-0.54344
7.1	11	-0.51194
7.1	12	-0.62519
7.1	13	-0.65869
7.1	14	-0.56369
7.1	15	-0.58394
7.1	16	-0.76969
7.1	17	-0.70869
7.1	18	-0.76969
7.1	19	-0.91069
7.1	20	-1.11144
7.1	21	-1.02344
7.1	22	-1.12844
7.1	23	-1.21244
7.1	24	-1.14919
7.1	25	-1.09319
7.2	1	-0.1111
7.2	2	-0.36335
7.2	3	-0.5681
7.2	4	-0.8661
7.2	5	-0.8461
7.2	6	-0.9266
7.2	7	-0.7251
7.2	8	-0.72085
7.2	9	-0.66335
7.2	10	-0.53885
7.2	11	-0.51285
7.2	12	-0.61485
7.2	13	-0.6226
7.2	14	-0.56235
7.2	15	-0.56985
7.2	16	-0.7416
7.2	17	-0.72385
7.2	18	-0.74485
7.2	19	-0.84185
7.2	20	-0.99735
7.2	21	-0.94285
7.2	22	-1.0746
7.2	23	-1.11735
7.2	24	-1.05785
7.2	25	-1.01935
7.3	1	-0.18375
7.3	2	-0.43225
7.3	3	-0.6455
7.3	4	-0.9425
7.3	5	-0.8605
7.3	6	-0.928
7.3	7	-0.71675
7.3	8	-0.63875
7.3	9	-0.5605
7.3	10	-0.485
7.3	11	-0.4605
7.3	12	-0.60325
7.3	13	-0.6195
7.3	14	-0.5665
7.3	15	-0.603
7.3	16	-0.733
7.3	17	-0.708
7.3	18	-0.76675
7.3	19	-0.83875
7.3	20	-0.9875
7.3	21	-0.96825
7.3	22	-1.138
7.3	23	-1.138
7.3	24	-1.0285
7.3	25	-1.0075
7.4	1	-0.2578
7.4	2	-0.51605
7.4	3	-0.7123
7.4	4	-1.0193
7.4	5	-0.91755
7.4	6	-0.98305
7.4	7	-0.74405
7.4	8	-0.6563
7.4	9	-0.58955
7.4	10	-0.60755
7.4	11	-0.56905
7.4	12	-0.65855
7.4	13	-0.63505
7.4	14	-0.56955
7.4	15	-0.59655
7.4	16	-0.7518
7.4	17	-0.76705
7.4	18	-0.7848
7.4	19	-0.87655
7.4	20	-1.0648
7.4	21	-0.97405
7.4	22	-1.13655
7.4	23	-1.25755
7.4	24	-1.18555
7.4	25	-1.12605
7.5	1	-0.28745
7.5	2	-0.5142
7.5	3	-0.67295
7.5	4	-0.94795
7.5	5	-0.8442
7.5	6	-0.96195
7.5	7	-0.77995
7.5	8	-0.65345
7.5	9	-0.6307
7.5	10	-0.6772
7.5	11	-0.59045
7.5	12	-0.65295
7.5	13	-0.6852
7.5	14	-0.6312
7.5	15	-0.61795
7.5	16	-0.75295
7.5	17	-0.7937
7.5	18	-0.8967
7.5	19	-0.9827
7.5	20	-1.14445
7.5	21	-1.1182
7.5	22	-1.26545
7.5	23	-1.30695
7.5	24	-1.2572
7.5	25	-1.2412
7.6	1	-0.2379
7.6	2	-0.4589
7.6	3	-0.64115
7.6	4	-0.9209
7.6	5	-0.9029
7.6	6	-1.03115
7.6	7	-0.82065
7.6	8	-0.7099
7.6	9	-0.6454
7.6	10	-0.6214
7.6	11	-0.5544
7.6	12	-0.6104
7.6	13	-0.6069
7.6	14	-0.5709
7.6	15	-0.5389
7.6	16	-0.68265
7.6	17	-0.7009
7.6	18	-0.75065
7.6	19	-0.84415
7.6	20	-1.04465
7.6	21	-1.0814
7.6	22	-1.23415
7.6	23	-1.31565
7.6	24	-1.39065
7.6	25	-1.49215
7.7	1	-0.26015
7.7	2	-0.43565
7.7	3	-0.68765
7.7	4	-0.9614
7.7	5	-0.9269
7.7	6	-0.9854
7.7	7	-0.74665
7.7	8	-0.63765
7.7	9	-0.58415
7.7	10	-0.5374
7.7	11	-0.5554
7.7	12	-0.6199
7.7	13	-0.59965
7.7	14	-0.54465
7.7	15	-0.54565
7.7	16	-0.6909
7.7	17	-0.70615
7.7	18	-0.7834
7.7	19	-0.86565
7.7	20	-1.11815
7.7	21	-1.24215
7.7	22	-1.31015
7.7	23	-1.3689
7.7	24	-1.40165
7.7	25	-1.4019
7.8	1	-0.2181
7.8	2	-0.40535
7.8	3	-0.6521
7.8	4	-0.8101
7.8	5	-0.77435
7.8	6	-0.79285
7.8	7	-0.6076
7.8	8	-0.5586
7.8	9	-0.55585
7.8	10	-0.45735
7.8	11	-0.42635
7.8	12	-0.5091
7.8	13	-0.51135
7.8	14	-0.4706
7.8	15	-0.44835
7.8	16	-0.58535
7.8	17	-0.6011
7.8	18	-0.67535
7.8	19	-0.8036
7.8	20	-1.06735
7.8	21	-1.2246
7.8	22	-1.3351
7.8	23	-1.3516
7.8	24	-1.4156
7.8	25	-1.47735
7.9	1	-0.211
7.9	2	-0.38925
7.9	3	-0.5945
7.9	4	-0.797
7.9	5	-0.8075
7.9	6	-0.77475
7.9	7	-0.60225
7.9	8	-0.59075
7.9	9	-0.63925
7.9	10	-0.54175
7.9	11	-0.52375
7.9	12	-0.63775
7.9	13	-0.674
7.9	14	-0.57
7.9	15	-0.58225
7.9	16	-0.75775
7.9	17	-0.7065
7.9	18	-0.74625
7.9	19	-0.87825
7.9	20	-1.172
7.9	21	-1.19875
7.9	22	-1.28925
7.9	23	-1.40775
7.9	24	-1.50175
[truncated: 48,026 more rows]
