# Supplementary material for: A pleurocidin analogue with greater conformational flexibility, enhanced antimicrobial potency and in vivo therapeutic efficacy
Source: Commun Biol. 2020 Nov 27;3:697. doi: 10.1038/s42003-020-01420-3 (PMC7699649; doi:10.1038/s42003-020-01420-3)
Supplement: Supplementary file 4 — Supplementary Data 1 [file 42003_2020_1420_MOESM4_ESM.zip › Figure_3/Figure_3C.csv]

0	1	-2.48311
0	2	-2.42011
0	3	-2.41486
0	4	-2.32486
0	5	-2.25236
0	6	-2.24461
0	7	-2.17686
0	8	-2.11011
0	9	-2.04286
0	10	-2.03786
0	11	-2.01036
0	12	-1.92736
0	13	-1.91011
0	14	-1.88011
0	15	-1.80486
0	16	-1.75211
0	17	-1.79286
0	18	-1.68461
0	19	-1.68911
0	20	-1.79586
0	21	-1.80961
0	22	-1.80361
0	23	-1.87861
0	24	-1.93436
0	25	-1.91361
0.1	1	-2.0632
0.1	2	-2.0827
0.1	3	-2.08695
0.1	4	-2.1452
0.1	5	-2.14745
0.1	6	-2.14595
0.1	7	-2.13595
0.1	8	-2.08195
0.1	9	-2.0552
0.1	10	-2.0602
0.1	11	-1.91895
0.1	12	-1.8552
0.1	13	-1.93995
0.1	14	-1.85995
0.1	15	-1.72095
0.1	16	-1.76495
0.1	17	-1.7842
0.1	18	-1.6092
0.1	19	-1.7297
0.1	20	-2.0082
0.1	21	-1.9472
0.1	22	-2.0457
0.1	23	-2.22695
0.1	24	-2.19695
0.1	25	-2.15045
0.2	1	-2.3333
0.2	2	-2.29105
0.2	3	-2.2513
0.2	4	-2.22905
0.2	5	-2.1833
0.2	6	-2.1178
0.2	7	-2.06855
0.2	8	-2.0648
0.2	9	-2.0193
0.2	10	-1.91955
0.2	11	-1.7748
0.2	12	-1.7968
0.2	13	-1.86455
0.2	14	-1.7378
0.2	15	-1.63455
0.2	16	-1.70655
0.2	17	-1.6803
0.2	18	-1.56855
0.2	19	-1.67155
0.2	20	-1.9618
0.2	21	-2.02955
0.2	22	-2.14505
0.2	23	-2.26055
0.2	24	-2.2398
0.2	25	-2.22655
0.3	1	-2.45953
0.3	2	-2.46728
0.3	3	-2.50228
0.3	4	-2.36378
0.3	5	-2.28203
0.3	6	-2.26728
0.3	7	-2.22178
0.3	8	-2.04453
0.3	9	-1.96528
0.3	10	-1.95503
0.3	11	-1.74103
0.3	12	-1.68178
0.3	13	-1.78878
0.3	14	-1.66178
0.3	15	-1.44803
0.3	16	-1.45253
0.3	17	-1.44603
0.3	18	-1.30028
0.3	19	-1.38978
0.3	20	-1.66353
0.3	21	-1.70878
0.3	22	-1.80553
0.3	23	-1.91228
0.3	24	-1.97878
0.3	25	-2.09378
0.4	1	-2.5027
0.4	2	-2.4502
0.4	3	-2.2917
0.4	4	-2.1577
0.4	5	-2.1212
0.4	6	-2.0722
0.4	7	-2.0462
0.4	8	-1.9712
0.4	9	-1.9307
0.4	10	-1.8802
0.4	11	-1.66895
0.4	12	-1.6462
0.4	13	-1.77245
0.4	14	-1.6362
0.4	15	-1.43645
0.4	16	-1.4942
0.4	17	-1.39095
0.4	18	-1.23895
0.4	19	-1.3257
0.4	20	-1.6487
0.4	21	-1.76795
0.4	22	-1.80345
0.4	23	-2.0407
0.4	24	-2.13345
0.4	25	-2.1972
0.5	1	-2.53555
0.5	2	-2.5188
0.5	3	-2.3348
0.5	4	-2.1508
0.5	5	-2.1203
0.5	6	-1.9918
0.5	7	-1.9363
0.5	8	-1.82855
0.5	9	-1.7638
0.5	10	-1.7448
0.5	11	-1.55755
0.5	12	-1.50505
0.5	13	-1.63205
0.5	14	-1.53105
0.5	15	-1.3513
0.5	16	-1.3938
0.5	17	-1.3548
0.5	18	-1.3028
0.5	19	-1.38205
0.5	20	-1.7328
0.5	21	-1.8538
0.5	22	-1.91555
0.5	23	-2.13005
0.5	24	-2.25905
0.5	25	-2.28305
0.6	1	-2.65536
0.6	2	-2.59086
0.6	3	-2.36361
0.6	4	-2.19886
0.6	5	-2.10786
0.6	6	-1.96036
0.6	7	-1.85011
0.6	8	-1.77861
0.6	9	-1.71261
0.6	10	-1.62486
0.6	11	-1.49086
0.6	12	-1.48861
0.6	13	-1.51086
0.6	14	-1.34086
0.6	15	-1.28661
0.6	16	-1.34261
0.6	17	-1.22511
0.6	18	-1.14561
0.6	19	-1.26561
0.6	20	-1.59211
0.6	21	-1.72186
0.6	22	-1.74786
0.6	23	-1.97211
0.6	24	-2.13786
0.6	25	-2.24686
0.7	1	-2.28178
0.7	2	-2.17753
0.7	3	-1.94928
0.7	4	-1.76753
0.7	5	-1.76603
0.7	6	-1.65078
0.7	7	-1.61203
0.7	8	-1.64903
0.7	9	-1.65253
0.7	10	-1.55303
0.7	11	-1.39278
0.7	12	-1.45453
0.7	13	-1.51003
0.7	14	-1.35578
0.7	15	-1.32053
0.7	16	-1.39303
0.7	17	-1.28728
0.7	18	-1.24878
0.7	19	-1.38003
0.7	20	-1.69453
0.7	21	-1.80578
0.7	22	-1.86378
0.7	23	-2.08528
0.7	24	-2.24553
0.7	25	-2.36003
0.8	1	-2.41084
0.8	2	-2.30859
0.8	3	-2.15434
0.8	4	-2.01059
0.8	5	-1.97784
0.8	6	-1.85059
0.8	7	-1.61659
0.8	8	-1.60759
0.8	9	-1.57634
0.8	10	-1.51384
0.8	11	-1.38634
0.8	12	-1.44209
0.8	13	-1.50734
0.8	14	-1.38459
0.8	15	-1.29309
0.8	16	-1.34309
0.8	17	-1.26484
0.8	18	-1.18584
0.8	19	-1.33884
0.8	20	-1.64984
0.8	21	-1.78259
0.8	22	-1.89309
0.8	23	-2.12634
0.8	24	-2.25259
0.8	25	-2.26109
0.9	1	-2.37682
0.9	2	-2.26982
0.9	3	-2.17482
0.9	4	-1.98082
0.9	5	-1.95532
0.9	6	-1.81282
0.9	7	-1.64457
0.9	8	-1.72432
0.9	9	-1.65457
0.9	10	-1.55032
0.9	11	-1.41882
0.9	12	-1.52007
0.9	13	-1.59357
0.9	14	-1.44607
0.9	15	-1.38107
0.9	16	-1.46757
0.9	17	-1.34832
0.9	18	-1.18557
0.9	19	-1.27882
0.9	20	-1.57357
0.9	21	-1.70082
0.9	22	-1.78707
0.9	23	-1.99807
0.9	24	-2.16357
0.9	25	-2.23057
1	1	-2.28782
1	2	-2.15407
1	3	-1.98632
1	4	-1.93032
1	5	-1.88207
1	6	-1.75807
1	7	-1.56782
1	8	-1.64382
1	9	-1.55982
1	10	-1.43107
1	11	-1.37532
1	12	-1.53107
1	13	-1.56257
1	14	-1.41032
1	15	-1.45332
1	16	-1.59432
1	17	-1.44907
1	18	-1.30407
1	19	-1.38982
1	20	-1.69257
1	21	-1.80657
1	22	-1.83857
1	23	-1.97907
1	24	-2.07782
1	25	-2.19557
1.1	1	-1.87404
1.1	2	-1.91779
1.1	3	-1.87504
1.1	4	-1.78254
1.1	5	-1.71079
1.1	6	-1.59954
1.1	7	-1.43229
1.1	8	-1.52729
1.1	9	-1.47254
1.1	10	-1.27854
1.1	11	-1.26729
1.1	12	-1.47579
1.1	13	-1.44179
1.1	14	-1.28004
1.1	15	-1.39204
1.1	16	-1.55854
1.1	17	-1.34654
1.1	18	-1.36229
1.1	19	-1.49829
1.1	20	-1.76654
1.1	21	-1.92929
1.1	22	-1.92879
1.1	23	-2.11079
1.1	24	-2.24229
1.1	25	-2.33479
1.2	1	-1.5633
1.2	2	-1.6918
1.2	3	-1.72955
1.2	4	-1.61305
1.2	5	-1.50105
1.2	6	-1.44805
1.2	7	-1.2788
1.2	8	-1.42705
1.2	9	-1.4303
1.2	10	-1.2468
1.2	11	-1.28005
1.2	12	-1.5178
1.2	13	-1.50005
1.2	14	-1.37105
1.2	15	-1.53905
1.2	16	-1.67555
1.2	17	-1.41605
1.2	18	-1.35905
1.2	19	-1.39305
1.2	20	-1.6883
1.2	21	-1.86805
1.2	22	-1.88055
1.2	23	-1.99605
1.2	24	-2.20205
1.2	25	-2.34905
1.3	1	-1.75226
1.3	2	-1.84551
1.3	3	-1.82901
1.3	4	-1.61326
1.3	5	-1.60851
1.3	6	-1.54951
1.3	7	-1.36826
1.3	8	-1.38476
1.3	9	-1.37726
1.3	10	-1.24951
1.3	11	-1.23976
1.3	12	-1.40726
1.3	13	-1.41926
1.3	14	-1.30226
1.3	15	-1.40326
1.3	16	-1.53101
1.3	17	-1.31676
1.3	18	-1.27026
1.3	19	-1.30751
1.3	20	-1.59476
1.3	21	-1.79551
1.3	22	-1.80151
1.3	23	-1.99326
1.3	24	-2.11276
1.3	25	-2.27451
1.4	1	-1.78735
1.4	2	-1.83185
1.4	3	-1.7866
1.4	4	-1.5771
1.4	5	-1.49485
1.4	6	-1.4761
1.4	7	-1.31985
1.4	8	-1.3981
1.4	9	-1.4241
1.4	10	-1.26435
1.4	11	-1.22035
1.4	12	-1.4521
1.4	13	-1.4751
1.4	14	-1.3191
1.4	15	-1.38335
1.4	16	-1.5911
1.4	17	-1.4366
1.4	18	-1.4136
1.4	19	-1.4636
1.4	20	-1.72385
1.4	21	-1.86535
1.4	22	-1.83485
1.4	23	-2.04185
1.4	24	-2.17235
1.4	25	-2.2366
1.5	1	-1.39952
1.5	2	-1.56977
1.5	3	-1.51377
1.5	4	-1.33327
1.5	5	-1.35052
1.5	6	-1.32252
1.5	7	-1.21502
1.5	8	-1.35027
1.5	9	-1.33402
1.5	10	-1.20552
1.5	11	-1.23577
1.5	12	-1.44702
1.5	13	-1.47727
1.5	14	-1.35902
1.5	15	-1.48127
1.5	16	-1.64027
1.5	17	-1.50077
1.5	18	-1.48652
1.5	19	-1.61477
1.5	20	-1.86077
1.5	21	-1.91277
1.5	22	-1.83327
1.5	23	-2.08077
1.5	24	-2.19902
1.5	25	-2.20727
1.6	1	-1.55114
1.6	2	-1.71964
1.6	3	-1.65439
1.6	4	-1.52189
1.6	5	-1.52014
1.6	6	-1.42489
1.6	7	-1.32014
1.6	8	-1.39464
1.6	9	-1.42764
1.6	10	-1.23789
1.6	11	-1.27414
1.6	12	-1.52914
1.6	13	-1.54464
1.6	14	-1.43039
1.6	15	-1.59189
1.6	16	-1.74639
1.6	17	-1.52814
1.6	18	-1.44089
1.6	19	-1.54314
1.6	20	-1.80314
1.6	21	-1.89239
1.6	22	-1.86439
1.6	23	-2.07114
1.6	24	-2.15239
1.6	25	-2.17039
1.7	1	-1.47096
1.7	2	-1.60721
1.7	3	-1.56496
1.7	4	-1.41471
1.7	5	-1.52046
1.7	6	-1.37846
1.7	7	-1.28596
1.7	8	-1.33521
1.7	9	-1.37371
1.7	10	-1.17971
1.7	11	-1.21296
1.7	12	-1.48221
1.7	13	-1.44596
1.7	14	-1.31496
1.7	15	-1.50571
1.7	16	-1.65496
1.7	17	-1.42521
1.7	18	-1.31746
1.7	19	-1.40696
1.7	20	-1.70521
1.7	21	-1.73696
1.7	22	-1.65196
1.7	23	-1.87671
1.7	24	-2.06346
1.7	25	-2.12146
1.8	1	-1.31506
1.8	2	-1.54856
1.8	3	-1.49906
1.8	4	-1.38481
1.8	5	-1.47506
1.8	6	-1.34656
1.8	7	-1.28481
1.8	8	-1.28631
1.8	9	-1.28406
1.8	10	-1.05356
1.8	11	-1.14181
1.8	12	-1.38756
1.8	13	-1.33756
1.8	14	-1.23931
1.8	15	-1.42006
1.8	16	-1.57681
1.8	17	-1.35606
1.8	18	-1.32131
1.8	19	-1.50656
1.8	20	-1.76206
1.8	21	-1.76631
1.8	22	-1.73681
1.8	23	-1.96981
1.8	24	-2.05056
1.8	25	-2.11256
1.9	1	-1.01152
1.9	2	-1.32677
1.9	3	-1.38677
1.9	4	-1.31477
1.9	5	-1.41377
1.9	6	-1.27752
1.9	7	-1.22477
1.9	8	-1.20827
1.9	9	-1.16252
1.9	10	-0.94677
1.9	11	-0.99727
1.9	12	-1.28902
1.9	13	-1.25627
1.9	14	-1.14027
1.9	15	-1.29827
1.9	16	-1.46952
1.9	17	-1.24177
1.9	18	-1.22852
1.9	19	-1.38427
1.9	20	-1.66302
1.9	21	-1.70127
1.9	22	-1.70102
1.9	23	-1.91102
1.9	24	-2.03102
1.9	25	-2.10402
2	1	-0.84767
2	2	-1.13242
2	3	-1.11192
2	4	-1.14542
2	5	-1.26742
2	6	-1.23417
2	7	-1.24667
2	8	-1.23142
2	9	-1.19217
2	10	-0.92667
2	11	-0.92967
2	12	-1.19867
2	13	-1.20467
2	14	-1.06767
2	15	-1.21092
2	16	-1.37017
2	17	-1.18217
2	18	-1.13392
2	19	-1.35092
2	20	-1.61042
2	21	-1.57617
2	22	-1.62492
2	23	-1.87517
2	24	-2.05242
2	25	-2.04192
2.1	1	-0.93754
2.1	2	-1.10704
2.1	3	-0.91904
2.1	4	-0.96904
2.1	5	-1.13529
2.1	6	-1.11729
2.1	7	-1.11404
2.1	8	-1.11854
2.1	9	-1.14079
2.1	10	-0.89554
2.1	11	-0.95804
2.1	12	-1.22479
2.1	13	-1.16429
2.1	14	-1.07979
2.1	15	-1.24904
2.1	16	-1.40454
2.1	17	-1.18029
2.1	18	-1.22154
2.1	19	-1.43729
2.1	20	-1.69179
2.1	21	-1.66829
2.1	22	-1.73804
2.1	23	-1.92179
2.1	24	-2.05029
2.1	25	-2.10329
2.2	1	-0.79853
2.2	2	-0.97353
2.2	3	-0.80178
2.2	4	-0.83128
2.2	5	-1.00453
2.2	6	-1.06103
2.2	7	-0.99103
2.2	8	-0.99628
2.2	9	-0.99378
2.2	10	-0.78103
2.2	11	-0.88153
2.2	12	-1.14503
2.2	13	-1.07428
2.2	14	-0.98078
2.2	15	-1.18128
2.2	16	-1.32728
2.2	17	-1.12153
2.2	18	-1.13978
2.2	19	-1.33578
2.2	20	-1.60003
2.2	21	-1.65578
2.2	22	-1.69078
2.2	23	-1.92928
2.2	24	-2.13703
2.2	25	-2.18303
2.3	1	-0.81268
2.3	2	-0.96843
2.3	3	-0.86843
2.3	4	-0.89368
2.3	5	-1.06268
2.3	6	-1.17543
2.3	7	-1.16593
2.3	8	-1.08843
2.3	9	-1.06193
2.3	10	-0.79643
2.3	11	-0.87493
2.3	12	-1.16018
2.3	13	-1.10568
2.3	14	-0.96268
2.3	15	-1.12718
2.3	16	-1.28043
2.3	17	-1.09468
2.3	18	-1.07018
2.3	19	-1.25593
2.3	20	-1.54968
2.3	21	-1.54993
2.3	22	-1.56243
2.3	23	-1.84443
2.3	24	-2.07643
2.3	25	-2.05718
2.4	1	-1.05914
2.4	2	-1.18014
2.4	3	-0.96789
2.4	4	-0.86914
2.4	5	-0.99314
2.4	6	-1.04739
2.4	7	-0.94539
2.4	8	-0.94114
2.4	9	-0.87889
2.4	10	-0.67339
2.4	11	-0.76089
2.4	12	-1.01789
2.4	13	-0.95689
2.4	14	-0.87164
2.4	15	-1.07564
2.4	16	-1.20489
2.4	17	-1.03539
2.4	18	-1.01639
2.4	19	-1.16439
2.4	20	-1.45464
2.4	21	-1.43264
2.4	22	-1.39064
2.4	23	-1.71414
2.4	24	-2.01989
2.4	25	-2.06089
2.5	1	-0.83616
2.5	2	-0.95141
2.5	3	-0.81741
2.5	4	-0.82091
2.5	5	-0.96791
2.5	6	-1.04441
2.5	7	-0.90466
2.5	8	-0.89041
2.5	9	-0.84341
2.5	10	-0.62641
2.5	11	-0.75541
2.5	12	-0.98941
2.5	13	-0.94791
2.5	14	-0.93216
2.5	15	-1.14566
2.5	16	-1.22841
2.5	17	-1.06141
2.5	18	-0.99066
2.5	19	-1.13966
2.5	20	-1.42966
2.5	21	-1.46691
2.5	22	-1.49541
2.5	23	-1.68466
2.5	24	-1.99291
2.5	25	-2.01191
2.6	1	-0.8822
2.6	2	-1.0192
2.6	3	-0.8407
2.6	4	-0.72995
2.6	5	-0.93595
2.6	6	-1.0142
2.6	7	-0.9317
2.6	8	-0.89945
2.6	9	-0.8247
2.6	10	-0.61645
2.6	11	-0.75645
2.6	12	-0.9912
2.6	13	-0.9197
2.6	14	-0.8312
2.6	15	-1.02595
2.6	16	-1.1352
2.6	17	-0.9142
2.6	18	-0.8207
2.6	19	-1.01295
2.6	20	-1.3312
2.6	21	-1.36045
2.6	22	-1.4482
2.6	23	-1.6412
2.6	24	-1.98845
2.6	25	-2.0717
2.7	1	-0.98355
2.7	2	-1.00155
2.7	3	-0.79855
2.7	4	-0.72805
2.7	5	-0.90305
2.7	6	-0.9893
2.7	7	-0.94205
2.7	8	-0.9053
2.7	9	-0.87755
2.7	10	-0.6653
2.7	11	-0.7608
2.7	12	-1.0188
2.7	13	-0.9683
2.7	14	-0.8733
2.7	15	-1.07855
2.7	16	-1.1953
2.7	17	-0.96455
2.7	18	-0.93755
2.7	19	-1.14855
2.7	20	-1.4428
2.7	21	-1.46105
2.7	22	-1.54305
2.7	23	-1.7768
2.7	24	-2.0408
2.7	25	-2.05105
2.8	1	-1.10529
2.8	2	-1.17529
2.8	3	-0.91204
2.8	4	-0.81579
2.8	5	-0.99579
2.8	6	-1.00829
2.8	7	-0.89229
2.8	8	-0.86679
2.8	9	-0.79604
2.8	10	-0.59854
2.8	11	-0.70879
2.8	12	-0.96304
2.8	13	-0.91629
2.8	14	-0.85129
2.8	15	-1.04604
2.8	16	-1.19304
2.8	17	-0.98654
2.8	18	-1.01379
2.8	19	-1.21579
2.8	20	-1.46929
2.8	21	-1.46879
2.8	22	-1.57929
2.8	23	-1.73904
2.8	24	-1.91129
2.8	25	-1.78804
2.9	1	-0.83633
2.9	2	-0.90708
2.9	3	-0.71308
2.9	4	-0.69358
2.9	5	-0.94533
2.9	6	-0.96483
2.9	7	-0.88633
2.9	8	-0.87733
2.9	9	-0.78883
2.9	10	-0.59433
2.9	11	-0.65483
2.9	12	-0.92508
2.9	13	-0.89908
2.9	14	-0.84608
2.9	15	-1.02133
2.9	16	-1.18233
2.9	17	-0.97758
2.9	18	-0.99908
2.9	19	-1.23458
2.9	20	-1.49308
2.9	21	-1.52658
2.9	22	-1.62583
2.9	23	-1.89358
2.9	24	-2.10858
2.9	25	-2.05058
3	1	-0.80795
3	2	-0.87345
3	3	-0.6847
3	4	-0.7287
3	5	-1.0017
3	6	-0.99495
3	7	-0.9312
3	8	-0.93745
3	9	-0.8567
3	10	-0.67195
3	11	-0.73845
3	12	-0.9722
3	13	-0.9562
3	14	-0.93295
3	15	-1.0972
3	16	-1.2042
3	17	-0.9992
3	18	-1.00045
3	19	-1.2357
3	20	-1.5342
3	21	-1.49345
3	22	-1.5992
3	23	-1.91345
3	24	-2.13695
3	25	-2.09395
3.1	1	-0.86308
3.1	2	-0.86258
3.1	3	-0.68858
3.1	4	-0.63108
3.1	5	-0.87333
3.1	6	-0.91508
3.1	7	-0.89508
3.1	8	-0.89058
3.1	9	-0.81183
3.1	10	-0.55433
3.1	11	-0.63683
3.1	12	-0.91458
3.1	13	-0.85958
3.1	14	-0.80908
3.1	15	-1.00758
3.1	16	-1.14533
3.1	17	-0.91908
3.1	18	-0.94458
3.1	19	-1.16033
3.1	20	-1.47208
3.1	21	-1.44058
3.1	22	-1.51583
3.1	23	-1.80658
3.1	24	-1.99208
3.1	25	-1.98733
3.2	1	-1.22925
3.2	2	-1.1175
3.2	3	-0.93175
3.2	4	-0.75075
3.2	5	-0.92575
3.2	6	-0.84325
3.2	7	-0.86675
3.2	8	-0.92025
3.2	9	-0.889
3.2	10	-0.665
3.2	11	-0.7155
3.2	12	-0.94775
3.2	13	-0.93625
3.2	14	-0.81775
3.2	15	-0.98425
3.2	16	-1.13525
3.2	17	-0.90475
3.2	18	-0.935
3.2	19	-1.09575
3.2	20	-1.404
3.2	21	-1.49025
3.2	22	-1.6295
3.2	23	-1.83225
3.2	24	-2.09425
3.2	25	-2.0755
3.3	1	-0.87314
3.3	2	-0.95089
3.3	3	-0.83439
3.3	4	-0.73739
3.3	5	-0.98814
3.3	6	-0.95064
3.3	7	-0.94389
3.3	8	-0.98339
3.3	9	-0.94514
3.3	10	-0.66789
3.3	11	-0.64989
3.3	12	-0.90989
3.3	13	-0.88189
3.3	14	-0.74964
3.3	15	-0.89839
3.3	16	-1.07389
3.3	17	-0.87314
3.3	18	-0.93939
3.3	19	-1.14439
3.3	20	-1.43364
3.3	21	-1.49114
3.3	22	-1.64789
3.3	23	-1.84014
3.3	24	-2.06064
3.3	25	-1.92714
3.4	1	-0.78511
3.4	2	-0.88061
3.4	3	-0.85761
3.4	4	-0.86711
3.4	5	-1.08636
3.4	6	-1.10661
3.4	7	-0.95136
3.4	8	-0.95236
3.4	9	-0.90736
3.4	10	-0.63311
3.4	11	-0.64661
3.4	12	-0.93586
3.4	13	-0.90136
3.4	14	-0.78336
3.4	15	-0.93936
3.4	16	-1.11661
3.4	17	-0.91436
3.4	18	-0.97611
3.4	19	-1.09186
3.4	20	-1.36586
3.4	21	-1.50761
3.4	22	-1.62111
3.4	23	-1.78886
3.4	24	-2.01686
3.4	25	-2.01036
3.5	1	-0.91438
3.5	2	-0.96013
3.5	3	-0.97088
3.5	4	-0.94763
3.5	5	-1.07288
3.5	6	-1.08613
3.5	7	-0.99238
3.5	8	-0.92263
3.5	9	-0.88413
3.5	10	-0.63888
3.5	11	-0.64313
3.5	12	-0.92638
3.5	13	-0.89538
3.5	14	-0.77038
3.5	15	-0.93913
3.5	16	-1.13788
3.5	17	-0.93713
3.5	18	-0.98338
3.5	19	-1.08788
3.5	20	-1.37913
3.5	21	-1.54313
3.5	22	-1.60063
3.5	23	-1.77963
3.5	24	-2.00638
3.5	25	-2.07488
3.6	1	-0.74905
3.6	2	-0.8168
3.6	3	-0.71855
3.6	4	-0.65755
3.6	5	-0.88205
3.6	6	-0.8933
3.6	7	-0.89905
3.6	8	-0.88105
3.6	9	-0.83655
3.6	10	-0.59505
3.6	11	-0.6508
3.6	12	-0.94055
3.6	13	-0.91055
3.6	14	-0.81805
3.6	15	-0.9898
3.6	16	-1.1798
3.6	17	-0.98355
3.6	18	-1.0278
3.6	19	-1.1493
3.6	20	-1.41905
3.6	21	-1.57605
3.6	22	-1.7183
3.6	23	-1.91055
3.6	24	-2.10855
3.6	25	-2.05855
3.7	1	-0.81123
3.7	2	-0.88473
3.7	3	-0.83523
3.7	4	-0.77373
3.7	5	-0.97248
3.7	6	-0.94748
3.7	7	-0.87423
3.7	8	-0.83648
3.7	9	-0.80898
3.7	10	-0.66623
3.7	11	-0.71373
3.7	12	-0.99848
3.7	13	-0.98423
3.7	14	-0.87398
3.7	15	-1.06648
3.7	16	-1.22223
3.7	17	-1.04973
3.7	18	-1.13273
3.7	19	-1.25923
3.7	20	-1.50348
3.7	21	-1.58898
3.7	22	-1.67648
3.7	23	-1.88623
3.7	24	-2.13498
3.7	25	-2.16023
3.8	1	-0.85905
3.8	2	-0.94255
3.8	3	-0.91005
3.8	4	-0.8633
3.8	5	-1.06755
3.8	6	-1.0153
3.8	7	-0.9723
3.8	8	-0.8718
3.8	9	-0.83205
3.8	10	-0.64005
3.8	11	-0.68155
3.8	12	-0.99555
3.8	13	-0.98055
3.8	14	-0.83055
3.8	15	-1.0328
3.8	16	-1.24305
3.8	17	-1.06105
3.8	18	-1.1393
3.8	19	-1.3343
3.8	20	-1.52805
3.8	21	-1.59305
3.8	22	-1.6238
3.8	23	-1.86755
3.8	24	-2.06805
3.8	25	-2.0658
3.9	1	-0.65561
3.9	2	-0.73386
3.9	3	-0.69611
3.9	4	-0.70086
3.9	5	-0.92386
3.9	6	-0.91661
3.9	7	-0.86111
3.9	8	-0.76736
3.9	9	-0.76986
3.9	10	-0.61986
3.9	11	-0.62686
3.9	12	-0.88036
3.9	13	-0.90761
3.9	14	-0.80586
3.9	15	-0.92911
3.9	16	-1.13086
3.9	17	-0.98836
3.9	18	-1.10711
3.9	19	-1.28011
3.9	20	-1.49836
3.9	21	-1.63661
3.9	22	-1.78086
3.9	23	-1.97911
3.9	24	-2.17011
3.9	25	-2.12786
4	1	-0.62634
4	2	-0.73009
4	3	-0.60334
4	4	-0.60284
4	5	-0.88759
4	6	-0.93484
4	7	-0.86634
4	8	-0.81759
4	9	-0.80009
4	10	-0.58259
4	11	-0.59159
4	12	-0.90434
4	13	-0.91584
4	14	-0.75759
4	15	-0.91009
4	16	-1.11534
4	17	-1.00184
4	18	-1.11884
4	19	-1.31609
4	20	-1.48109
4	21	-1.58059
4	22	-1.67434
4	23	-1.86159
4	24	-2.05084
4	25	-2.07509
4.1	1	-0.55799
4.1	2	-0.70849
4.1	3	-0.55249
4.1	4	-0.54824
4.1	5	-0.80424
4.1	6	-0.83149
4.1	7	-0.78274
4.1	8	-0.74349
4.1	9	-0.70724
4.1	10	-0.55049
4.1	11	-0.57974
4.1	12	-0.85699
4.1	13	-0.85499
4.1	14	-0.73374
4.1	15	-0.87774
4.1	16	-1.08849
4.1	17	-0.96574
4.1	18	-1.09599
4.1	19	-1.26424
4.1	20	-1.46849
4.1	21	-1.62349
4.1	22	-1.70249
4.1	23	-1.88149
4.1	24	-2.10024
4.1	25	-2.11874
4.2	1	-0.66325
4.2	2	-0.81125
4.2	3	-0.69475
4.2	4	-0.607
4.2	5	-0.827
4.2	6	-0.80475
4.2	7	-0.755
4.2	8	-0.756
4.2	9	-0.7325
4.2	10	-0.60125
4.2	11	-0.61775
4.2	12	-0.91525
4.2	13	-0.92575
4.2	14	-0.75
4.2	15	-0.887
4.2	16	-1.094
4.2	17	-0.89975
4.2	18	-0.9695
4.2	19	-1.174
4.2	20	-1.41725
4.2	21	-1.519
4.2	22	-1.62625
4.2	23	-1.81475
4.2	24	-1.8995
4.2	25	-1.85075
4.3	1	-0.56454
4.3	2	-0.70729
4.3	3	-0.55654
4.3	4	-0.51854
4.3	5	-0.80129
4.3	6	-0.83104
4.3	7	-0.76479
4.3	8	-0.74479
4.3	9	-0.77954
4.3	10	-0.59029
4.3	11	-0.57304
4.3	12	-0.89654
4.3	13	-0.95854
4.3	14	-0.73279
4.3	15	-0.83204
4.3	16	-1.08979
4.3	17	-0.92454
4.3	18	-0.96029
4.3	19	-1.15379
4.3	20	-1.38329
4.3	21	-1.50304
4.3	22	-1.55929
4.3	23	-1.73229
4.3	24	-1.88679
4.3	25	-1.93029
4.4	1	-0.46202
4.4	2	-0.68327
4.4	3	-0.62902
4.4	4	-0.59777
4.4	5	-0.85752
4.4	6	-0.87002
4.4	7	-0.79927
4.4	8	-0.81727
4.4	9	-0.84327
4.4	10	-0.60677
4.4	11	-0.57927
4.4	12	-0.90127
4.4	13	-0.94202
4.4	14	-0.70727
4.4	15	-0.81827
4.4	16	-1.09452
4.4	17	-0.88577
4.4	18	-0.87227
4.4	19	-1.01727
4.4	20	-1.27502
4.4	21	-1.40852
4.4	22	-1.43852
4.4	23	-1.66777
4.4	24	-1.88052
4.4	25	-1.98502
4.5	1	-0.41713
4.5	2	-0.68113
4.5	3	-0.52438
4.5	4	-0.57538
4.5	5	-0.86688
4.5	6	-0.83863
4.5	7	-0.80263
4.5	8	-0.83538
4.5	9	-0.87713
4.5	10	-0.69688
4.5	11	-0.64988
4.5	12	-0.96763
4.5	13	-1.01263
4.5	14	-0.78788
4.5	15	-0.92113
4.5	16	-1.14588
4.5	17	-0.95213
4.5	18	-0.98513
4.5	19	-1.11288
4.5	20	-1.37163
4.5	21	-1.52913
4.5	22	-1.49688
4.5	23	-1.71413
4.5	24	-1.91188
4.5	25	-2.04038
4.6	1	-0.39589
4.6	2	-0.62014
4.6	3	-0.51189
4.6	4	-0.51989
4.6	5	-0.82814
4.6	6	-0.88989
4.6	7	-0.85314
4.6	8	-0.86689
4.6	9	-0.88839
4.6	10	-0.68089
4.6	11	-0.64614
4.6	12	-0.97064
4.6	13	-0.97889
4.6	14	-0.70464
4.6	15	-0.83539
4.6	16	-1.05339
4.6	17	-0.84564
4.6	18	-0.87964
4.6	19	-0.99439
4.6	20	-1.21914
4.6	21	-1.45714
4.6	22	-1.45414
4.6	23	-1.64539
4.6	24	-1.80614
4.6	25	-2.00114
4.7	1	-0.43726
4.7	2	-0.56776
4.7	3	-0.46101
4.7	4	-0.53826
4.7	5	-0.87276
4.7	6	-0.87076
4.7	7	-0.83751
4.7	8	-0.84351
4.7	9	-0.87251
4.7	10	-0.65951
4.7	11	-0.65151
4.7	12	-0.98676
4.7	13	-1.01051
4.7	14	-0.77976
4.7	15	-0.88601
4.7	16	-1.10901
4.7	17	-0.91651
4.7	18	-0.95626
4.7	19	-1.12126
4.7	20	-1.34651
4.7	21	-1.51176
4.7	22	-1.53126
4.7	23	-1.71276
4.7	24	-1.96076
4.7	25	-2.07626
4.8	1	-0.31387
4.8	2	-0.55912
4.8	3	-0.53237
4.8	4	-0.54162
4.8	5	-0.81337
4.8	6	-0.86937
4.8	7	-0.84662
4.8	8	-0.82637
4.8	9	-0.84612
4.8	10	-0.67412
4.8	11	-0.62562
4.8	12	-0.92137
4.8	13	-0.97262
4.8	14	-0.77637
4.8	15	-0.89662
4.8	16	-1.15687
4.8	17	-0.96812
4.8	18	-1.02487
4.8	19	-1.17737
4.8	20	-1.43787
4.8	21	-1.58737
4.8	22	-1.58612
4.8	23	-1.73212
4.8	24	-1.96187
4.8	25	-2.02062
4.9	1	-0.50325
4.9	2	-0.6355
4.9	3	-0.5515
4.9	4	-0.5095
4.9	5	-0.75175
4.9	6	-0.823
4.9	7	-0.82975
4.9	8	-0.79575
4.9	9	-0.815
4.9	10	-0.63525
4.9	11	-0.5805
4.9	12	-0.8695
4.9	13	-0.9315
4.9	14	-0.72975
4.9	15	-0.8485
4.9	16	-1.07475
4.9	17	-0.871
4.9	18	-0.96725
4.9	19	-1.13975
4.9	20	-1.307
4.9	21	-1.485
4.9	22	-1.558
4.9	23	-1.687
4.9	24	-1.92225
4.9	25	-2.05625
5	1	-0.61058
5	2	-0.73283
5	3	-0.61058
5	4	-0.56108
5	5	-0.80408
5	6	-0.83558
5	7	-0.80558
5	8	-0.81183
5	9	-0.86808
5	10	-0.68233
5	11	-0.62008
5	12	-0.90958
5	13	-0.95283
5	14	-0.72858
5	15	-0.82558
5	16	-1.06483
5	17	-0.86483
5	18	-0.92258
5	19	-1.11233
5	20	-1.32958
5	21	-1.46258
5	22	-1.51758
5	23	-1.62533
5	24	-1.88158
5	25	-2.02333
5.1	1	-0.43336
5.1	2	-0.65436
5.1	3	-0.60111
5.1	4	-0.63811
5.1	5	-0.90861
5.1	6	-0.84936
5.1	7	-0.83211
5.1	8	-0.87161
5.1	9	-0.91286
5.1	10	-0.67036
5.1	11	-0.63761
5.1	12	-0.92061
5.1	13	-0.92361
5.1	14	-0.70911
5.1	15	-0.84786
5.1	16	-1.07736
5.1	17	-0.88261
5.1	18	-0.92636
5.1	19	-1.09186
5.1	20	-1.31161
5.1	21	-1.47986
5.1	22	-1.45811
5.1	23	-1.57211
5.1	24	-1.79786
5.1	25	-1.96411
5.2	1	-0.42966
5.2	2	-0.61716
5.2	3	-0.50091
5.2	4	-0.53991
5.2	5	-0.81816
5.2	6	-0.82066
5.2	7	-0.75266
5.2	8	-0.78341
5.2	9	-0.84491
5.2	10	-0.64491
5.2	11	-0.61666
5.2	12	-0.91616
5.2	13	-0.93941
5.2	14	-0.72716
5.2	15	-0.85891
5.2	16	-1.07841
5.2	17	-0.87766
5.2	18	-0.94591
5.2	19	-1.11716
5.2	20	-1.36091
5.2	21	-1.47016
5.2	22	-1.38966
5.2	23	-1.48666
5.2	24	-1.69816
5.2	25	-1.78916
5.3	1	-0.45249
5.3	2	-0.63349
5.3	3	-0.51249
5.3	4	-0.51174
5.3	5	-0.75524
5.3	6	-0.73874
5.3	7	-0.77474
5.3	8	-0.80099
5.3	9	-0.86949
5.3	10	-0.69749
5.3	11	-0.63249
5.3	12	-0.89749
5.3	13	-0.90849
5.3	14	-0.70949
5.3	15	-0.81849
5.3	16	-1.02199
5.3	17	-0.84399
5.3	18	-0.90549
5.3	19	-1.03774
5.3	20	-1.27224
5.3	21	-1.46574
5.3	22	-1.38774
5.3	23	-1.38799
5.3	24	-1.60549
5.3	25	-1.64574
5.4	1	-0.53683
5.4	2	-0.62633
5.4	3	-0.52708
5.4	4	-0.54883
5.4	5	-0.81483
5.4	6	-0.79658
5.4	7	-0.74158
5.4	8	-0.79633
5.4	9	-0.86433
5.4	10	-0.65683
5.4	11	-0.59958
5.4	12	-0.89558
5.4	13	-0.91108
5.4	14	-0.65008
5.4	15	-0.74508
5.4	16	-0.96833
5.4	17	-0.76083
5.4	18	-0.79358
5.4	19	-0.92658
5.4	20	-1.14158
5.4	21	-1.31808
5.4	22	-1.24908
5.4	23	-1.30883
5.4	24	-1.51958
5.4	25	-1.57958
5.5	1	-0.70197
5.5	2	-0.72722
5.5	3	-0.57597
5.5	4	-0.55447
5.5	5	-0.78372
5.5	6	-0.76972
5.5	7	-0.77022
5.5	8	-0.85447
5.5	9	-0.86197
5.5	10	-0.65747
5.5	11	-0.62272
5.5	12	-0.89447
5.5	13	-0.93422
5.5	14	-0.69547
5.5	15	-0.79472
5.5	16	-1.02522
5.5	17	-0.79322
5.5	18	-0.82997
5.5	19	-0.94147
5.5	20	-1.15897
5.5	21	-1.37747
5.5	22	-1.32247
5.5	23	-1.37422
5.5	24	-1.55197
5.5	25	-1.65747
5.6	1	-0.74053
5.6	2	-0.66153
5.6	3	-0.62678
5.6	4	-0.61228
5.6	5	-0.78128
5.6	6	-0.71828
5.6	7	-0.72003
5.6	8	-0.81428
5.6	9	-0.86903
5.6	10	-0.67128
5.6	11	-0.61578
5.6	12	-0.90553
5.6	13	-0.91728
5.6	14	-0.68078
5.6	15	-0.78028
5.6	16	-1.03628
5.6	17	-0.82553
5.6	18	-0.85828
5.6	19	-0.95928
5.6	20	-1.20078
5.6	21	-1.40353
5.6	22	-1.37753
5.6	23	-1.51178
5.6	24	-1.64878
5.6	25	-1.77778
5.7	1	-0.59653
5.7	2	-0.65378
5.7	3	-0.61078
5.7	4	-0.59678
5.7	5	-0.78028
5.7	6	-0.75578
5.7	7	-0.72328
5.7	8	-0.77153
5.7	9	-0.77853
5.7	10	-0.55303
5.7	11	-0.53378
5.7	12	-0.84153
5.7	13	-0.85153
5.7	14	-0.60878
5.7	15	-0.71453
5.7	16	-0.98153
5.7	17	-0.83753
5.7	18	-0.90903
5.7	19	-0.98603
5.7	20	-1.21128
5.7	21	-1.41228
5.7	22	-1.37828
5.7	23	-1.44053
5.7	24	-1.64978
5.7	25	-1.79103
5.8	1	-0.53434
5.8	2	-0.66709
5.8	3	-0.65184
5.8	4	-0.63284
5.8	5	-0.81934
5.8	6	-0.75959
5.8	7	-0.74784
5.8	8	-0.81309
5.8	9	-0.84609
5.8	10	-0.63509
5.8	11	-0.60084
5.8	12	-0.87259
5.8	13	-0.91209
5.8	14	-0.66034
5.8	15	-0.73659
5.8	16	-1.00284
5.8	17	-0.85659
5.8	18	-0.90934
5.8	19	-0.96834
5.8	20	-1.16184
5.8	21	-1.39884
5.8	22	-1.36459
5.8	23	-1.43834
5.8	24	-1.64509
5.8	25	-1.73709
5.9	1	-0.43528
5.9	2	-0.61403
5.9	3	-0.62353
5.9	4	-0.59328
5.9	5	-0.81078
5.9	6	-0.81603
5.9	7	-0.76803
5.9	8	-0.80653
5.9	9	-0.84578
5.9	10	-0.63228
5.9	11	-0.52178
5.9	12	-0.80803
5.9	13	-0.85153
5.9	14	-0.56403
5.9	15	-0.61078
5.9	16	-0.87353
5.9	17	-0.74578
5.9	18	-0.76628
5.9	19	-0.83278
5.9	20	-1.06503
5.9	21	-1.25803
5.9	22	-1.25903
5.9	23	-1.30553
5.9	24	-1.48153
5.9	25	-1.48953
6	1	-0.42122
6	2	-0.56772
6	3	-0.55697
6	4	-0.55972
6	5	-0.74647
6	6	-0.67372
6	7	-0.67797
6	8	-0.75897
6	9	-0.78072
6	10	-0.57422
6	11	-0.42122
6	12	-0.68822
6	13	-0.74872
6	14	-0.47372
6	15	-0.48622
6	16	-0.75697
6	17	-0.64197
6	18	-0.65272
6	19	-0.64497
6	20	-0.91222
6	21	-1.14222
6	22	-1.08772
6	23	-1.13947
6	24	-1.39322
6	25	-1.47497
6.1	1	-0.32479
6.1	2	-0.48904
6.1	3	-0.54229
6.1	4	-0.52179
6.1	5	-0.73354
6.1	6	-0.67979
6.1	7	-0.66179
6.1	8	-0.73754
6.1	9	-0.78079
6.1	10	-0.57129
6.1	11	-0.43554
6.1	12	-0.72004
6.1	13	-0.76679
6.1	14	-0.45604
6.1	15	-0.50429
6.1	16	-0.74304
6.1	17	-0.56629
6.1	18	-0.56704
6.1	19	-0.63954
6.1	20	-0.89079
6.1	21	-1.11779
6.1	22	-1.08379
6.1	23	-1.18754
6.1	24	-1.40279
6.1	25	-1.44654
6.2	1	-0.36723
6.2	2	-0.47173
6.2	3	-0.53373
6.2	4	-0.50823
6.2	5	-0.70998
6.2	6	-0.64173
6.2	7	-0.65198
6.2	8	-0.71348
6.2	9	-0.74423
6.2	10	-0.53498
6.2	11	-0.37873
6.2	12	-0.65648
6.2	13	-0.70773
6.2	14	-0.41773
6.2	15	-0.47848
6.2	16	-0.72398
6.2	17	-0.57798
6.2	18	-0.64173
6.2	19	-0.72648
6.2	20	-0.98373
6.2	21	-1.17823
6.2	22	-1.19398
6.2	23	-1.30048
6.2	24	-1.49623
6.2	25	-1.40698
6.3	1	-0.31566
6.3	2	-0.44716
6.3	3	-0.48516
6.3	4	-0.52641
6.3	5	-0.71566
6.3	6	-0.63516
6.3	7	-0.66291
6.3	8	-0.71816
6.3	9	-0.74841
6.3	10	-0.50241
6.3	11	-0.36491
6.3	12	-0.65391
6.3	13	-0.69341
6.3	14	-0.35866
6.3	15	-0.37916
6.3	16	-0.65141
6.3	17	-0.51316
6.3	18	-0.52591
6.3	19	-0.57616
6.3	20	-0.85416
6.3	21	-1.07766
6.3	22	-1.13441
6.3	23	-1.21391
6.3	24	-1.40091
6.3	25	-1.40591
6.4	1	-0.43461
6.4	2	-0.61611
6.4	3	-0.64011
6.4	4	-0.64061
6.4	5	-0.79211
6.4	6	-0.70261
6.4	7	-0.69711
6.4	8	-0.76886
6.4	9	-0.78136
6.4	10	-0.51386
6.4	11	-0.40611
6.4	12	-0.70561
6.4	13	-0.73136
6.4	14	-0.42861
6.4	15	-0.46386
6.4	16	-0.73061
6.4	17	-0.55436
6.4	18	-0.55936
6.4	19	-0.60486
6.4	20	-0.87461
6.4	21	-1.07411
6.4	22	-1.13661
6.4	23	-1.24211
6.4	24	-1.40786
6.4	25	-1.41561
6.5	1	-0.52403
6.5	2	-0.66153
6.5	3	-0.55628
6.5	4	-0.54128
6.5	5	-0.74303
6.5	6	-0.67253
6.5	7	-0.60228
6.5	8	-0.68678
6.5	9	-0.76778
6.5	10	-0.56178
6.5	11	-0.38853
6.5	12	-0.69678
6.5	13	-0.77278
6.5	14	-0.46103
6.5	15	-0.47503
6.5	16	-0.75003
6.5	17	-0.61578
6.5	18	-0.60903
6.5	19	-0.69103
6.5	20	-0.98653
6.5	21	-1.12153
6.5	22	-1.15553
6.5	23	-1.36528
6.5	24	-1.51178
6.5	25	-1.52903
6.6	1	-0.50648
6.6	2	-0.64748
6.6	3	-0.57573
6.6	4	-0.52448
6.6	5	-0.68223
6.6	6	-0.69873
6.6	7	-0.61273
6.6	8	-0.66098
6.6	9	-0.70273
6.6	10	-0.49148
6.6	11	-0.41698
6.6	12	-0.71148
6.6	13	-0.72748
6.6	14	-0.46173
6.6	15	-0.53398
6.6	16	-0.77598
6.6	17	-0.63048
6.6	18	-0.63148
6.6	19	-0.68598
6.6	20	-0.97423
6.6	21	-1.13898
6.6	22	-1.17773
6.6	23	-1.34198
6.6	24	-1.49623
6.6	25	-1.40723
6.7	1	-0.60806
6.7	2	-0.72606
6.7	3	-0.62356
6.7	4	-0.62456
6.7	5	-0.75081
6.7	6	-0.68956
6.7	7	-0.62056
6.7	8	-0.70106
6.7	9	-0.71031
6.7	10	-0.49631
6.7	11	-0.42131
6.7	12	-0.71006
6.7	13	-0.71231
6.7	14	-0.43006
6.7	15	-0.52106
6.7	16	-0.77106
6.7	17	-0.60981
6.7	18	-0.64906
6.7	19	-0.74931
6.7	20	-0.97256
6.7	21	-1.16006
6.7	22	-1.20031
6.7	23	-1.29031
6.7	24	-1.38531
6.7	25	-1.35906
6.8	1	-0.66698
6.8	2	-0.80673
6.8	3	-0.70423
6.8	4	-0.62873
6.8	5	-0.75648
6.8	6	-0.73723
6.8	7	-0.69773
6.8	8	-0.75573
6.8	9	-0.77123
6.8	10	-0.55773
6.8	11	-0.44598
6.8	12	-0.73073
6.8	13	-0.79173
6.8	14	-0.51298
6.8	15	-0.56023
6.8	16	-0.82448
6.8	17	-0.66448
6.8	18	-0.67148
6.8	19	-0.73823
6.8	20	-0.98373
6.8	21	-1.12348
6.8	22	-1.11623
6.8	23	-1.17373
6.8	24	-1.28923
6.8	25	-1.23923
6.9	1	-0.56679
6.9	2	-0.69829
6.9	3	-0.73254
6.9	4	-0.77229
6.9	5	-0.82029
6.9	6	-0.77579
6.9	7	-0.73954
6.9	8	-0.77604
6.9	9	-0.80804
6.9	10	-0.58304
6.9	11	-0.46729
6.9	12	-0.74904
6.9	13	-0.78654
6.9	14	-0.51004
6.9	15	-0.56329
6.9	16	-0.81304
6.9	17	-0.70029
6.9	18	-0.66979
6.9	19	-0.73879
6.9	20	-0.99329
6.9	21	-1.16354
6.9	22	-1.21654
6.9	23	-1.25504
6.9	24	-1.42854
6.9	25	-1.37204
7	1	-0.61671
7	2	-0.74396
7	3	-0.74271
7	4	-0.80671
7	5	-0.90171
7	6	-0.81021
7	7	-0.71671
7	8	-0.76171
7	9	-0.80771
7	10	-0.59096
7	11	-0.46246
7	12	-0.74521
7	13	-0.77396
7	14	-0.51446
7	15	-0.58796
7	16	-0.83346
7	17	-0.72546
7	18	-0.73946
7	19	-0.81146
7	20	-1.03571
7	21	-1.19296
7	22	-1.23896
7	23	-1.28521
7	24	-1.47421
7	25	-1.53121
7.1	1	-0.4356
7.1	2	-0.6051
7.1	3	-0.6421
7.1	4	-0.6386
7.1	5	-0.7491
7.1	6	-0.70235
7.1	7	-0.6646
7.1	8	-0.72035
7.1	9	-0.7486
7.1	10	-0.5156
7.1	11	-0.44035
7.1	12	-0.7351
7.1	13	-0.74335
7.1	14	-0.45185
7.1	15	-0.5376
7.1	16	-0.80735
7.1	17	-0.66935
7.1	18	-0.6711
7.1	19	-0.78535
7.1	20	-1.00085
7.1	21	-1.12285
7.1	22	-1.14835
7.1	23	-1.2291
7.1	24	-1.4151
7.1	25	-1.52335
7.2	1	-0.40683
7.2	2	-0.61783
7.2	3	-0.72508
7.2	4	-0.72158
7.2	5	-0.83208
7.2	6	-0.77758
7.2	7	-0.72233
7.2	8	-0.76658
7.2	9	-0.77308
7.2	10	-0.52658
7.2	11	-0.42433
7.2	12	-0.71683
7.2	13	-0.73358
7.2	14	-0.45708
7.2	15	-0.53633
7.2	16	-0.78283
7.2	17	-0.62483
7.2	18	-0.63808
7.2	19	-0.74558
7.2	20	-0.98858
7.2	21	-1.07133
7.2	22	-1.07408
7.2	23	-1.06908
7.2	24	-1.32558
7.2	25	-1.40658
7.3	1	-0.4299
7.3	2	-0.65215
7.3	3	-0.78215
7.3	4	-0.74365
7.3	5	-0.8274
7.3	6	-0.80565
7.3	7	-0.7784
7.3	8	-0.7789
7.3	9	-0.7614
7.3	10	-0.5419
7.3	11	-0.4424
7.3	12	-0.7389
7.3	13	-0.7464
7.3	14	-0.45765
7.3	15	-0.53565
7.3	16	-0.78215
7.3	17	-0.6044
7.3	18	-0.6614
7.3	19	-0.7844
7.3	20	-1.0054
7.3	21	-1.05565
7.3	22	-1.00465
7.3	23	-0.9899
7.3	24	-1.2124
7.3	25	-1.2814
7.4	1	-0.43411
7.4	2	-0.63736
7.4	3	-0.78461
7.4	4	-0.75361
7.4	5	-0.82361
7.4	6	-0.81311
7.4	7	-0.78336
7.4	8	-0.78561
7.4	9	-0.74211
7.4	10	-0.51761
7.4	11	-0.40861
7.4	12	-0.69786
7.4	13	-0.72961
7.4	14	-0.45311
7.4	15	-0.52336
7.4	16	-0.77836
7.4	17	-0.60311
7.4	18	-0.60786
7.4	19	-0.66986
7.4	20	-0.92061
7.4	21	-1.01386
7.4	22	-0.96261
7.4	23	-0.95636
7.4	24	-1.22236
7.4	25	-1.32536
7.5	1	-0.54526
7.5	2	-0.72001
7.5	3	-0.80601
7.5	4	-0.76226
7.5	5	-0.76551
7.5	6	-0.76676
7.5	7	-0.72926
7.5	8	-0.77051
7.5	9	-0.72551
7.5	10	-0.51226
7.5	11	-0.41826
7.5	12	-0.69576
7.5	13	-0.71451
7.5	14	-0.45701
7.5	15	-0.54776
7.5	16	-0.81151
7.5	17	-0.66226
7.5	18	-0.68851
7.5	19	-0.72451
7.5	20	-0.90176
7.5	21	-1.01901
7.5	22	-0.99801
7.5	23	-0.93426
7.5	24	-1.17301
7.5	25	-1.26701
7.6	1	-0.41588
7.6	2	-0.61263
7.6	3	-0.71363
7.6	4	-0.71238
7.6	5	-0.72213
7.6	6	-0.72938
7.6	7	-0.67963
7.6	8	-0.71713
7.6	9	-0.70663
7.6	10	-0.47988
7.6	11	-0.38163
7.6	12	-0.68088
7.6	13	-0.68938
7.6	14	-0.43063
7.6	15	-0.51163
7.6	16	-0.78013
7.6	17	-0.62838
7.6	18	-0.67738
7.6	19	-0.69938
7.6	20	-0.88463
7.6	21	-1.00963
7.6	22	-1.03138
7.6	23	-0.99413
7.6	24	-1.21563
7.6	25	-1.30488
7.7	1	-0.3131
7.7	2	-0.5111
7.7	3	-0.64135
7.7	4	-0.64935
7.7	5	-0.7031
7.7	6	-0.6981
7.7	7	-0.6981
7.7	8	-0.73085
7.7	9	-0.69685
7.7	10	-0.49685
7.7	11	-0.39635
7.7	12	-0.6641
7.7	13	-0.7001
7.7	14	-0.4751
7.7	15	-0.57235
7.7	16	-0.8036
7.7	17	-0.61185
7.7	18	-0.5531
7.7	19	-0.65285
7.7	20	-0.8951
7.7	21	-0.98785
7.7	22	-0.94335
7.7	23	-0.9561
7.7	24	-1.2181
7.7	25	-1.2651
7.8	1	-0.285
7.8	2	-0.4825
7.8	3	-0.6535
7.8	4	-0.6625
7.8	5	-0.7175
7.8	6	-0.724
7.8	7	-0.703
7.8	8	-0.72425
7.8	9	-0.7155
7.8	10	-0.53
7.8	11	-0.4345
7.8	12	-0.71225
7.8	13	-0.75675
7.8	14	-0.54775
7.8	15	-0.621
7.8	16	-0.887
7.8	17	-0.69
7.8	18	-0.67075
7.8	19	-0.78075
7.8	20	-1.02375
7.8	21	-1.0955
7.8	22	-1.033
7.8	23	-1.0225
7.8	24	-1.23925
7.8	25	-1.30325
7.9	1	-0.27438
7.9	2	-0.49938
7.9	3	-0.70088
7.9	4	-0.72013
7.9	5	-0.73838
7.9	6	-0.70263
7.9	7	-0.68913
7.9	8	-0.74238
7.9	9	-0.73238
7.9	10	-0.54738
7.9	11	-0.47388
7.9	12	-0.73513
7.9	13	-0.77138
7.9	14	-0.56663
7.9	15	-0.63588
7.9	16	-0.87888
7.9	17	-0.71088
7.9	18	-0.67838
7.9	19	-0.80138
7.9	20	-1.02138
7.9	21	-1.06488
7.9	22	-1.03638
7.9	23	-1.08563
7.9	24	-1.37238
7.9	25	-1.52888
[truncated: 48,025 more rows]
