# Supplementary material for: A pleurocidin analogue with greater conformational flexibility, enhanced antimicrobial potency and in vivo therapeutic efficacy
Source: Commun Biol. 2020 Nov 27;3:697. doi: 10.1038/s42003-020-01420-3 (PMC7699649; doi:10.1038/s42003-020-01420-3)
Supplement: Supplementary file 4 — Supplementary Data 1 [file 42003_2020_1420_MOESM4_ESM.zip › Figure_3/Figure_3E.csv]

Timestep	Residue_Number	Zpos
0	1	-2.30259
0	2	-2.28459
0	3	-2.26459
0	4	-2.19284
0	5	-2.28834
0	6	-2.43084
0	7	-2.51234
0	8	-2.37384
0	9	-2.45684
0	10	-2.32934
0	11	-2.33259
0	12	-2.34359
0	13	-2.50984
0	14	-2.55209
0	15	-2.46134
0	16	-2.55459
0	17	-2.69059
0	18	-2.74209
0	19	-2.69184
0	20	-2.74459
0	21	-2.82634
0	22	-2.80559
0	23	-2.87534
0	24	-2.77784
0	25	-2.71734
0.1	1	-2.41881
0.1	2	-2.42981
0.1	3	-2.44631
0.1	4	-2.38231
0.1	5	-2.31206
0.1	6	-2.36306
0.1	7	-2.36556
0.1	8	-2.33081
0.1	9	-2.39231
0.1	10	-2.28006
0.1	11	-2.31881
0.1	12	-2.24456
0.1	13	-2.38431
0.1	14	-2.53006
0.1	15	-2.49906
0.1	16	-2.57331
0.1	17	-2.70206
0.1	18	-2.65731
0.1	19	-2.54131
0.1	20	-2.73781
0.1	21	-2.86881
0.1	22	-2.84106
0.1	23	-2.84756
0.1	24	-2.76256
0.1	25	-2.73356
0.2	1	-2.2472
0.2	2	-2.3092
0.2	3	-2.36945
0.2	4	-2.35195
0.2	5	-2.2752
0.2	6	-2.31395
0.2	7	-2.29045
0.2	8	-2.26345
0.2	9	-2.31495
0.2	10	-2.3207
0.2	11	-2.3387
0.2	12	-2.3112
0.2	13	-2.48945
0.2	14	-2.5682
0.2	15	-2.53445
0.2	16	-2.62445
0.2	17	-2.62045
0.2	18	-2.48745
0.2	19	-2.4802
0.2	20	-2.7507
0.2	21	-2.86145
0.2	22	-2.80345
0.2	23	-2.85945
0.2	24	-2.83095
0.2	25	-2.89145
0.3	1	-1.86416
0.3	2	-2.06816
0.3	3	-2.09341
0.3	4	-2.01266
0.3	5	-1.97216
0.3	6	-2.05766
0.3	7	-2.07591
0.3	8	-2.02741
0.3	9	-2.14016
0.3	10	-2.17241
0.3	11	-2.23241
0.3	12	-2.31591
0.3	13	-2.56016
0.3	14	-2.53716
0.3	15	-2.54616
0.3	16	-2.67941
0.3	17	-2.70441
0.3	18	-2.62066
0.3	19	-2.65291
0.3	20	-2.86766
0.3	21	-3.00216
0.3	22	-3.05891
0.3	23	-3.11066
0.3	24	-3.07416
0.3	25	-3.11066
0.4	1	-1.88622
0.4	2	-1.97097
0.4	3	-1.97372
0.4	4	-1.92147
0.4	5	-1.84872
0.4	6	-1.92622
0.4	7	-1.93497
0.4	8	-1.90697
0.4	9	-1.99172
0.4	10	-2.12197
0.4	11	-2.18272
0.4	12	-2.25347
0.4	13	-2.47872
0.4	14	-2.46897
0.4	15	-2.46222
0.4	16	-2.61747
0.4	17	-2.72247
0.4	18	-2.65122
0.4	19	-2.69897
0.4	20	-2.84697
0.4	21	-3.03022
0.4	22	-3.03222
0.4	23	-3.07197
0.4	24	-2.92422
0.4	25	-2.85472
0.5	1	-1.98191
0.5	2	-2.03291
0.5	3	-2.06566
0.5	4	-2.02791
0.5	5	-2.02116
0.5	6	-2.03366
0.5	7	-1.98841
0.5	8	-1.92066
0.5	9	-1.96266
0.5	10	-2.06941
0.5	11	-2.09391
0.5	12	-2.16516
0.5	13	-2.38741
0.5	14	-2.35741
0.5	15	-2.41691
0.5	16	-2.59391
0.5	17	-2.65541
0.5	18	-2.63166
0.5	19	-2.72616
0.5	20	-2.97591
0.5	21	-3.05316
0.5	22	-3.06891
0.5	23	-3.03816
0.5	24	-2.82516
0.5	25	-2.67316
0.6	1	-1.79494
0.6	2	-1.99394
0.6	3	-1.94144
0.6	4	-1.99869
0.6	5	-2.01369
0.6	6	-2.02694
0.6	7	-1.97919
0.6	8	-1.85394
0.6	9	-1.90994
0.6	10	-1.92719
0.6	11	-1.92094
0.6	12	-2.01344
0.6	13	-2.24344
0.6	14	-2.29219
0.6	15	-2.34969
0.6	16	-2.52869
0.6	17	-2.67044
0.6	18	-2.61269
0.6	19	-2.64494
0.6	20	-2.90619
0.6	21	-3.04894
0.6	22	-3.03144
0.6	23	-3.03219
0.6	24	-2.83444
0.6	25	-2.63594
0.7	1	-1.82878
0.7	2	-2.03978
0.7	3	-1.98103
0.7	4	-1.94178
0.7	5	-1.89778
0.7	6	-2.01178
0.7	7	-2.04103
0.7	8	-1.94378
0.7	9	-2.06178
0.7	10	-2.19003
0.7	11	-2.13653
0.7	12	-2.23928
0.7	13	-2.35928
0.7	14	-2.24903
0.7	15	-2.30953
0.7	16	-2.48378
0.7	17	-2.49403
0.7	18	-2.43378
0.7	19	-2.51278
0.7	20	-2.72703
0.7	21	-2.90428
0.7	22	-2.90403
0.7	23	-2.90403
0.7	24	-2.72953
0.7	25	-2.56378
0.8	1	-1.95762
0.8	2	-2.11162
0.8	3	-2.05337
0.8	4	-2.02662
0.8	5	-1.96012
0.8	6	-2.06987
0.8	7	-2.07362
0.8	8	-1.94112
0.8	9	-2.03762
0.8	10	-2.20987
0.8	11	-2.20362
0.8	12	-2.33162
0.8	13	-2.40412
0.8	14	-2.27762
0.8	15	-2.24562
0.8	16	-2.42587
0.8	17	-2.46337
0.8	18	-2.29862
0.8	19	-2.31487
0.8	20	-2.48212
0.8	21	-2.74412
0.8	22	-2.72162
0.8	23	-2.81887
0.8	24	-2.76112
0.8	25	-2.71362
0.9	1	-1.92809
0.9	2	-1.98684
0.9	3	-1.99509
0.9	4	-1.92734
0.9	5	-1.92784
0.9	6	-2.04809
0.9	7	-2.08284
0.9	8	-1.96459
0.9	9	-2.08809
0.9	10	-2.20834
0.9	11	-2.19384
0.9	12	-2.20709
0.9	13	-2.20434
0.9	14	-2.15509
0.9	15	-2.13434
0.9	16	-2.24284
0.9	17	-2.27784
0.9	18	-2.19259
0.9	19	-2.15409
0.9	20	-2.38284
0.9	21	-2.70534
0.9	22	-2.78634
0.9	23	-2.90034
0.9	24	-2.79159
0.9	25	-2.65459
1	1	-2.01971
1	2	-2.06796
1	3	-1.98921
1	4	-1.86571
1	5	-1.85796
1	6	-2.00271
1	7	-2.05696
1	8	-1.97721
1	9	-2.08921
1	10	-2.15946
1	11	-2.13946
1	12	-2.07596
1	13	-2.02946
1	14	-1.96921
1	15	-1.95446
1	16	-2.02246
1	17	-2.14696
1	18	-2.03371
1	19	-2.07696
1	20	-2.17421
1	21	-2.48996
1	22	-2.52596
1	23	-2.66221
1	24	-2.54246
1	25	-2.46271
1.1	1	-1.82476
1.1	2	-1.94676
1.1	3	-2.01801
1.1	4	-1.99426
1.1	5	-2.07326
1.1	6	-2.17276
1.1	7	-2.20601
1.1	8	-2.13151
1.1	9	-2.16251
1.1	10	-2.21526
1.1	11	-2.18801
1.1	12	-2.05151
1.1	13	-1.96426
1.1	14	-1.95526
1.1	15	-1.93626
1.1	16	-1.90626
1.1	17	-2.00276
1.1	18	-1.94651
1.1	19	-2.02276
1.1	20	-2.07151
1.1	21	-2.35576
1.1	22	-2.41101
1.1	23	-2.55201
1.1	24	-2.47251
1.1	25	-2.45176
1.2	1	-1.77566
1.2	2	-1.88241
1.2	3	-2.08641
1.2	4	-2.01091
1.2	5	-2.04966
1.2	6	-2.14391
1.2	7	-2.13491
1.2	8	-2.03541
1.2	9	-2.11916
1.2	10	-2.21566
1.2	11	-2.16241
1.2	12	-2.03816
1.2	13	-1.92116
1.2	14	-1.88016
1.2	15	-1.81241
1.2	16	-1.87691
1.2	17	-2.03591
1.2	18	-1.94291
1.2	19	-2.00641
1.2	20	-2.19716
1.2	21	-2.55366
1.2	22	-2.58016
1.2	23	-2.67766
1.2	24	-2.49941
1.2	25	-2.45491
1.3	1	-1.57316
1.3	2	-1.62166
1.3	3	-1.75016
1.3	4	-1.88241
1.3	5	-1.88166
1.3	6	-1.89866
1.3	7	-1.96416
1.3	8	-2.00116
1.3	9	-2.17766
1.3	10	-2.19891
1.3	11	-2.17016
1.3	12	-2.10416
1.3	13	-2.04791
1.3	14	-1.99416
1.3	15	-1.98191
1.3	16	-2.08841
1.3	17	-2.23616
1.3	18	-2.13391
1.3	19	-2.22566
1.3	20	-2.42291
1.3	21	-2.63666
1.3	22	-2.62791
1.3	23	-2.64666
1.3	24	-2.49966
1.3	25	-2.50216
1.4	1	-1.4855
1.4	2	-1.61975
1.4	3	-1.76375
1.4	4	-1.91
1.4	5	-1.88675
1.4	6	-1.9815
1.4	7	-2.02225
1.4	8	-1.97475
1.4	9	-1.953
1.4	10	-1.969
1.4	11	-1.8555
1.4	12	-1.8725
1.4	13	-1.95825
1.4	14	-1.9285
1.4	15	-1.8755
1.4	16	-2.1035
1.4	17	-2.25625
1.4	18	-2.21
1.4	19	-2.3465
1.4	20	-2.49275
1.4	21	-2.759
1.4	22	-2.8015
1.4	23	-2.90075
1.4	24	-2.746
1.4	25	-2.74
1.5	1	-1.42913
1.5	2	-1.56813
1.5	3	-1.74163
1.5	4	-1.87188
1.5	5	-1.91638
1.5	6	-1.96463
1.5	7	-1.90413
1.5	8	-1.86213
1.5	9	-1.81988
1.5	10	-1.83988
1.5	11	-1.77563
1.5	12	-1.90188
1.5	13	-1.99963
1.5	14	-1.85963
1.5	15	-1.83488
1.5	16	-2.10163
1.5	17	-2.26063
1.5	18	-2.21763
1.5	19	-2.32188
1.5	20	-2.41488
1.5	21	-2.71388
1.5	22	-2.73588
1.5	23	-2.81588
1.5	24	-2.74363
1.5	25	-2.87188
1.6	1	-1.2038
1.6	2	-1.2963
1.6	3	-1.4573
1.6	4	-1.7048
1.6	5	-1.7918
1.6	6	-1.88705
1.6	7	-1.8688
1.6	8	-1.78405
1.6	9	-1.86705
1.6	10	-1.94405
1.6	11	-1.8703
1.6	12	-1.9708
1.6	13	-2.0043
1.6	14	-1.8923
1.6	15	-1.88605
1.6	16	-2.15805
1.6	17	-2.19905
1.6	18	-2.17855
1.6	19	-2.25005
1.6	20	-2.37255
1.6	21	-2.6413
1.6	22	-2.5818
1.6	23	-2.6448
1.6	24	-2.59005
1.6	25	-2.7198
1.7	1	-1.3123
1.7	2	-1.3868
1.7	3	-1.56105
1.7	4	-1.7133
1.7	5	-1.80705
1.7	6	-1.9238
1.7	7	-1.9408
1.7	8	-1.8873
1.7	9	-1.9938
1.7	10	-1.99005
1.7	11	-1.84305
1.7	12	-1.9368
1.7	13	-2.0068
1.7	14	-1.97005
1.7	15	-1.96705
1.7	16	-2.1858
1.7	17	-2.15705
1.7	18	-2.09305
1.7	19	-2.12655
1.7	20	-2.2993
1.7	21	-2.5538
1.7	22	-2.54855
1.7	23	-2.60555
1.7	24	-2.63055
1.7	25	-2.73955
1.8	1	-1.21852
1.8	2	-1.27927
1.8	3	-1.40602
1.8	4	-1.62127
1.8	5	-1.65652
1.8	6	-1.78052
1.8	7	-1.78802
1.8	8	-1.73402
1.8	9	-1.79952
1.8	10	-1.78527
1.8	11	-1.68727
1.8	12	-1.76377
1.8	13	-1.88377
1.8	14	-1.85852
1.8	15	-1.93527
1.8	16	-2.19702
1.8	17	-2.25877
1.8	18	-2.17102
1.8	19	-2.18577
1.8	20	-2.38952
1.8	21	-2.56127
1.8	22	-2.47377
1.8	23	-2.40427
1.8	24	-2.42727
1.8	25	-2.54052
1.9	1	-1.30962
1.9	2	-1.48737
1.9	3	-1.60712
1.9	4	-1.75437
1.9	5	-1.74862
1.9	6	-1.83587
1.9	7	-1.80637
1.9	8	-1.79912
1.9	9	-1.87787
1.9	10	-1.84512
1.9	11	-1.74312
1.9	12	-1.73162
1.9	13	-1.79887
1.9	14	-1.78812
1.9	15	-1.79162
1.9	16	-2.08812
1.9	17	-2.12612
1.9	18	-2.11862
1.9	19	-2.08337
1.9	20	-2.31712
1.9	21	-2.44837
1.9	22	-2.38337
1.9	23	-2.35362
1.9	24	-2.39712
1.9	25	-2.40362
2	1	-1.17157
2	2	-1.34707
2	3	-1.52282
2	4	-1.59932
2	5	-1.57982
2	6	-1.74007
2	7	-1.70407
2	8	-1.61907
2	9	-1.69782
2	10	-1.81407
2	11	-1.73957
2	12	-1.83657
2	13	-1.94582
2	14	-1.83082
2	15	-1.82507
2	16	-2.10957
2	17	-2.14657
2	18	-2.15982
2	19	-2.18857
2	20	-2.35232
2	21	-2.49982
2	22	-2.42907
2	23	-2.45107
2	24	-2.39007
2	25	-2.41907
2.1	1	-1.03264
2.1	2	-1.23014
2.1	3	-1.42039
2.1	4	-1.55689
2.1	5	-1.61464
2.1	6	-1.75064
2.1	7	-1.79239
2.1	8	-1.76414
2.1	9	-1.90664
2.1	10	-2.00339
2.1	11	-1.86064
2.1	12	-1.86064
2.1	13	-1.90014
2.1	14	-1.84764
2.1	15	-1.81389
2.1	16	-2.14389
2.1	17	-2.24939
2.1	18	-2.20614
2.1	19	-2.20939
2.1	20	-2.44164
2.1	21	-2.54514
2.1	22	-2.41764
2.1	23	-2.51439
2.1	24	-2.48189
2.1	25	-2.52239
2.2	1	-1.30545
2.2	2	-1.40445
2.2	3	-1.54595
2.2	4	-1.60945
2.2	5	-1.5992
2.2	6	-1.75345
2.2	7	-1.7732
2.2	8	-1.7382
2.2	9	-1.81595
2.2	10	-1.8717
2.2	11	-1.7972
2.2	12	-1.69245
2.2	13	-1.6897
2.2	14	-1.70895
2.2	15	-1.70195
2.2	16	-2.02695
2.2	17	-2.14445
2.2	18	-2.02495
2.2	19	-2.00295
2.2	20	-2.2652
2.2	21	-2.37495
2.2	22	-2.36695
2.2	23	-2.43845
2.2	24	-2.54295
2.2	25	-2.65745
2.3	1	-1.29754
2.3	2	-1.34579
2.3	3	-1.47379
2.3	4	-1.55504
2.3	5	-1.49854
2.3	6	-1.65229
2.3	7	-1.70729
2.3	8	-1.63879
2.3	9	-1.81354
2.3	10	-1.95379
2.3	11	-1.90779
2.3	12	-1.86254
2.3	13	-1.88954
2.3	14	-1.88379
2.3	15	-1.91379
2.3	16	-2.16879
2.3	17	-2.24529
2.3	18	-2.08004
2.3	19	-2.04254
2.3	20	-2.17254
2.3	21	-2.28229
2.3	22	-2.18779
2.3	23	-2.17929
2.3	24	-2.31779
2.3	25	-2.42329
2.4	1	-1.43246
2.4	2	-1.51896
2.4	3	-1.58596
2.4	4	-1.68421
2.4	5	-1.67821
2.4	6	-1.83946
2.4	7	-1.87846
2.4	8	-1.83671
2.4	9	-1.88646
2.4	10	-1.90621
2.4	11	-1.82571
2.4	12	-1.83221
2.4	13	-1.88971
2.4	14	-1.85271
2.4	15	-1.84771
2.4	16	-2.08821
2.4	17	-2.22296
2.4	18	-2.06996
2.4	19	-2.04471
2.4	20	-2.22071
2.4	21	-2.26271
2.4	22	-2.21521
2.4	23	-2.26846
2.4	24	-2.29071
2.4	25	-2.31896
2.5	1	-1.42137
2.5	2	-1.48637
2.5	3	-1.58187
2.5	4	-1.69412
2.5	5	-1.60387
2.5	6	-1.75112
2.5	7	-1.83062
2.5	8	-1.77512
2.5	9	-1.84737
2.5	10	-1.93087
2.5	11	-1.87412
2.5	12	-1.81637
2.5	13	-1.87837
2.5	14	-1.90662
2.5	15	-1.92687
2.5	16	-2.17362
2.5	17	-2.28112
2.5	18	-2.05987
2.5	19	-2.06062
2.5	20	-2.28412
2.5	21	-2.37962
2.5	22	-2.34137
2.5	23	-2.26187
2.5	24	-2.25312
2.5	25	-2.37112
2.6	1	-1.2404
2.6	2	-1.3999
2.6	3	-1.54515
2.6	4	-1.69665
2.6	5	-1.7264
2.6	6	-1.88565
2.6	7	-1.96215
2.6	8	-1.94565
2.6	9	-2.0324
2.6	10	-1.9994
2.6	11	-1.90415
2.6	12	-1.8149
2.6	13	-1.8289
2.6	14	-1.8554
2.6	15	-1.8619
2.6	16	-2.04765
2.6	17	-2.1299
2.6	18	-1.9149
2.6	19	-1.9174
2.6	20	-2.1229
2.6	21	-2.3184
2.6	22	-2.2774
2.6	23	-2.3039
2.6	24	-2.33065
2.6	25	-2.4439
2.7	1	-1.27825
2.7	2	-1.396
2.7	3	-1.4805
2.7	4	-1.63375
2.7	5	-1.6825
2.7	6	-1.82175
2.7	7	-1.969
2.7	8	-2
2.7	9	-2.13825
2.7	10	-2.0435
2.7	11	-1.93225
2.7	12	-1.863
2.7	13	-1.85175
2.7	14	-1.84925
2.7	15	-1.8495
2.7	16	-1.94875
2.7	17	-2.02275
2.7	18	-1.83775
2.7	19	-1.896
2.7	20	-2.08775
2.7	21	-2.295
2.7	22	-2.24725
2.7	23	-2.214
2.7	24	-2.16625
2.7	25	-2.2685
2.8	1	-1.16266
2.8	2	-1.33191
2.8	3	-1.51291
2.8	4	-1.63291
2.8	5	-1.64641
2.8	6	-1.79216
2.8	7	-1.91641
2.8	8	-1.95841
2.8	9	-2.13466
2.8	10	-2.10066
2.8	11	-2.03166
2.8	12	-1.92591
2.8	13	-1.87641
2.8	14	-1.89491
2.8	15	-1.92691
2.8	16	-2.00491
2.8	17	-2.05766
2.8	18	-1.94216
2.8	19	-1.95291
2.8	20	-2.08166
2.8	21	-2.27041
2.8	22	-2.18191
2.8	23	-2.16691
2.8	24	-2.10091
2.8	25	-2.26066
2.9	1	-1.28476
2.9	2	-1.37001
2.9	3	-1.43801
2.9	4	-1.55451
2.9	5	-1.61851
2.9	6	-1.75251
2.9	7	-1.83676
2.9	8	-1.86201
2.9	9	-2.02526
2.9	10	-2.03176
2.9	11	-1.99951
2.9	12	-1.92151
2.9	13	-1.92501
2.9	14	-1.90376
2.9	15	-1.93626
2.9	16	-2.03651
2.9	17	-2.12851
2.9	18	-1.95176
2.9	19	-1.97001
2.9	20	-2.04876
2.9	21	-2.24301
2.9	22	-2.17451
2.9	23	-2.21351
2.9	24	-2.14651
2.9	25	-2.23601
3	1	-1.25074
3	2	-1.34549
3	3	-1.44824
3	4	-1.57849
3	5	-1.62199
3	6	-1.77074
3	7	-1.83874
3	8	-1.81574
3	9	-2.00074
3	10	-2.02374
3	11	-2.01499
3	12	-1.93749
3	13	-1.86674
3	14	-1.85099
3	15	-1.88149
3	16	-1.99549
3	17	-2.04999
3	18	-1.84374
3	19	-1.86374
3	20	-1.89349
3	21	-2.00699
3	22	-1.91699
3	23	-1.99124
3	24	-2.01549
3	25	-2.19249
3.1	1	-1.27548
3.1	2	-1.38348
3.1	3	-1.38823
3.1	4	-1.53698
3.1	5	-1.55498
3.1	6	-1.78273
3.1	7	-1.95148
3.1	8	-1.87173
3.1	9	-2.03948
3.1	10	-2.06173
3.1	11	-1.99273
3.1	12	-1.95098
3.1	13	-1.92148
3.1	14	-1.84423
3.1	15	-1.91323
3.1	16	-2.00898
3.1	17	-2.04898
3.1	18	-1.86723
3.1	19	-1.87373
3.1	20	-1.95248
3.1	21	-2.04748
3.1	22	-1.93948
3.1	23	-1.94223
3.1	24	-1.92423
3.1	25	-2.05373
3.2	1	-1.2235
3.2	2	-1.37575
3.2	3	-1.51825
3.2	4	-1.647
3.2	5	-1.6265
3.2	6	-1.8125
3.2	7	-1.919
3.2	8	-1.842
3.2	9	-2.017
3.2	10	-2.04275
3.2	11	-1.95175
3.2	12	-1.86875
3.2	13	-1.86
3.2	14	-1.85725
3.2	15	-1.91575
3.2	16	-1.999
3.2	17	-2.08725
3.2	18	-1.91575
3.2	19	-1.87675
3.2	20	-2.00025
3.2	21	-2.096
3.2	22	-1.9845
3.2	23	-1.92775
3.2	24	-1.86675
3.2	25	-1.99875
3.3	1	-1.2208
3.3	2	-1.3438
3.3	3	-1.4833
3.3	4	-1.64555
3.3	5	-1.69355
3.3	6	-1.8798
3.3	7	-1.99655
3.3	8	-1.9033
3.3	9	-2.05005
3.3	10	-2.0658
3.3	11	-1.97305
3.3	12	-1.8483
3.3	13	-1.7948
3.3	14	-1.80355
3.3	15	-1.8333
3.3	16	-1.9868
3.3	17	-2.13805
3.3	18	-1.9138
3.3	19	-1.8638
3.3	20	-1.96205
3.3	21	-2.04055
3.3	22	-1.97305
3.3	23	-2.05655
3.3	24	-2.0213
3.3	25	-2.14255
3.4	1	-1.24807
3.4	2	-1.29657
3.4	3	-1.41232
3.4	4	-1.58332
3.4	5	-1.67707
3.4	6	-1.88282
3.4	7	-1.98957
3.4	8	-1.91632
3.4	9	-2.01357
3.4	10	-2.02832
3.4	11	-1.94707
3.4	12	-1.87932
3.4	13	-1.84807
3.4	14	-1.86532
3.4	15	-1.87532
3.4	16	-1.97232
3.4	17	-2.05507
3.4	18	-1.85032
3.4	19	-1.81057
3.4	20	-1.86707
3.4	21	-1.92057
3.4	22	-1.86432
3.4	23	-1.93307
3.4	24	-1.88532
3.4	25	-2.01807
3.5	1	-1.06636
3.5	2	-1.25111
3.5	3	-1.41636
3.5	4	-1.57036
3.5	5	-1.67411
3.5	6	-1.83136
3.5	7	-1.94636
3.5	8	-1.89536
3.5	9	-2.01386
3.5	10	-2.03136
3.5	11	-1.95386
3.5	12	-1.88661
3.5	13	-1.86536
3.5	14	-1.81986
3.5	15	-1.82636
3.5	16	-1.91511
3.5	17	-2.01911
3.5	18	-1.84311
3.5	19	-1.84036
3.5	20	-1.90286
3.5	21	-1.95886
3.5	22	-1.87436
3.5	23	-1.86236
3.5	24	-1.89011
3.5	25	-2.12986
3.6	1	-1.29627
3.6	2	-1.39677
3.6	3	-1.48502
3.6	4	-1.53477
3.6	5	-1.60852
3.6	6	-1.76302
3.6	7	-1.84777
3.6	8	-1.81502
3.6	9	-1.93502
3.6	10	-1.94052
3.6	11	-1.93552
3.6	12	-1.89327
3.6	13	-1.87552
3.6	14	-1.87502
3.6	15	-1.91127
3.6	16	-1.95602
3.6	17	-2.03902
3.6	18	-1.91377
3.6	19	-1.82227
3.6	20	-1.82877
3.6	21	-1.92502
3.6	22	-1.90902
3.6	23	-1.99377
3.6	24	-2.04327
3.6	25	-2.13327
3.7	1	-1.15782
3.7	2	-1.30607
3.7	3	-1.40882
3.7	4	-1.48407
3.7	5	-1.55807
3.7	6	-1.71607
3.7	7	-1.77607
3.7	8	-1.76807
3.7	9	-1.90082
3.7	10	-1.90532
3.7	11	-1.85382
3.7	12	-1.78532
3.7	13	-1.73157
3.7	14	-1.71582
3.7	15	-1.73032
3.7	16	-1.80557
3.7	17	-1.91532
3.7	18	-1.85057
3.7	19	-1.81582
3.7	20	-1.91407
3.7	21	-2.01232
3.7	22	-1.91332
3.7	23	-2.03282
3.7	24	-2.06757
3.7	25	-2.10357
3.8	1	-1.41261
3.8	2	-1.44661
3.8	3	-1.50886
3.8	4	-1.62561
3.8	5	-1.62361
3.8	6	-1.76861
3.8	7	-1.82986
3.8	8	-1.71711
3.8	9	-1.74136
3.8	10	-1.77911
3.8	11	-1.76211
3.8	12	-1.72436
3.8	13	-1.70061
3.8	14	-1.66786
3.8	15	-1.61611
3.8	16	-1.73136
3.8	17	-1.86561
3.8	18	-1.76911
3.8	19	-1.75536
3.8	20	-1.83211
3.8	21	-1.97286
3.8	22	-1.93561
3.8	23	-2.06236
3.8	24	-2.06536
3.8	25	-2.14886
3.9	1	-1.23947
3.9	2	-1.37097
3.9	3	-1.49072
3.9	4	-1.55547
3.9	5	-1.62072
3.9	6	-1.77422
3.9	7	-1.83497
3.9	8	-1.82972
3.9	9	-1.96297
3.9	10	-2.01972
3.9	11	-1.90772
3.9	12	-1.79847
3.9	13	-1.69472
3.9	14	-1.65072
3.9	15	-1.54122
3.9	16	-1.67547
3.9	17	-1.79947
3.9	18	-1.74847
3.9	19	-1.77422
3.9	20	-1.83797
3.9	21	-1.87522
3.9	22	-1.82922
3.9	23	-1.92247
3.9	24	-1.89672
3.9	25	-2.06297
4	1	-1.16634
4	2	-1.26909
4	3	-1.38684
4	4	-1.44709
4	5	-1.52384
4	6	-1.69934
4	7	-1.79434
4	8	-1.79009
4	9	-1.88084
4	10	-1.98134
4	11	-1.81884
4	12	-1.70809
4	13	-1.59709
4	14	-1.56684
4	15	-1.50084
4	16	-1.59309
4	17	-1.68909
4	18	-1.61859
4	19	-1.66684
4	20	-1.71259
4	21	-1.82159
4	22	-1.87909
4	23	-1.94484
4	24	-1.97009
4	25	-2.18634
4.1	1	-1.15075
4.1	2	-1.2565
4.1	3	-1.378
4.1	4	-1.446
4.1	5	-1.51375
4.1	6	-1.70025
4.1	7	-1.81025
4.1	8	-1.79925
4.1	9	-1.8545
4.1	10	-1.9325
4.1	11	-1.8495
4.1	12	-1.8305
4.1	13	-1.765
4.1	14	-1.64125
4.1	15	-1.57
4.1	16	-1.66625
4.1	17	-1.739
4.1	18	-1.66
4.1	19	-1.6735
4.1	20	-1.66425
4.1	21	-1.75925
4.1	22	-1.77775
4.1	23	-1.84075
4.1	24	-1.9135
4.1	25	-2.15625
4.2	1	-1.28354
4.2	2	-1.35529
4.2	3	-1.45704
4.2	4	-1.51329
4.2	5	-1.55779
4.2	6	-1.68129
4.2	7	-1.69929
4.2	8	-1.67104
4.2	9	-1.67954
4.2	10	-1.65529
4.2	11	-1.59154
4.2	12	-1.57204
4.2	13	-1.55704
4.2	14	-1.49404
4.2	15	-1.40379
4.2	16	-1.52179
4.2	17	-1.60104
4.2	18	-1.55379
4.2	19	-1.61029
4.2	20	-1.67379
4.2	21	-1.84479
4.2	22	-1.88354
4.2	23	-1.96079
4.2	24	-2.06129
4.2	25	-2.29629
4.3	1	-1.09522
4.3	2	-1.28147
4.3	3	-1.44172
4.3	4	-1.53472
4.3	5	-1.56597
4.3	6	-1.69822
4.3	7	-1.70097
4.3	8	-1.67472
4.3	9	-1.66947
4.3	10	-1.70672
4.3	11	-1.60697
4.3	12	-1.55372
4.3	13	-1.50647
4.3	14	-1.49947
4.3	15	-1.42572
4.3	16	-1.52422
4.3	17	-1.62847
4.3	18	-1.59547
4.3	19	-1.61347
4.3	20	-1.60847
4.3	21	-1.71872
4.3	22	-1.73072
4.3	23	-1.80822
4.3	24	-1.80622
4.3	25	-2.03497
4.4	1	-1.13273
4.4	2	-1.29173
4.4	3	-1.41923
4.4	4	-1.49773
4.4	5	-1.53023
4.4	6	-1.69648
4.4	7	-1.74673
4.4	8	-1.72973
4.4	9	-1.75148
4.4	10	-1.78198
4.4	11	-1.69673
4.4	12	-1.67048
4.4	13	-1.60348
4.4	14	-1.55798
4.4	15	-1.50198
4.4	16	-1.55023
4.4	17	-1.54498
4.4	18	-1.55098
4.4	19	-1.61373
4.4	20	-1.61723
4.4	21	-1.77173
4.4	22	-1.76223
4.4	23	-1.81423
4.4	24	-1.85998
4.4	25	-2.05423
4.5	1	-1.21414
4.5	2	-1.25439
4.5	3	-1.39589
4.5	4	-1.46189
4.5	5	-1.49964
4.5	6	-1.67264
4.5	7	-1.66814
4.5	8	-1.62239
4.5	9	-1.60114
4.5	10	-1.63789
4.5	11	-1.50114
4.5	12	-1.47314
4.5	13	-1.39714
4.5	14	-1.36614
4.5	15	-1.33839
4.5	16	-1.42039
4.5	17	-1.42689
4.5	18	-1.39614
4.5	19	-1.50364
4.5	20	-1.61914
4.5	21	-1.73864
4.5	22	-1.74664
4.5	23	-1.82114
4.5	24	-1.84414
4.5	25	-2.00889
4.6	1	-1.24202
4.6	2	-1.32602
4.6	3	-1.42427
4.6	4	-1.49452
4.6	5	-1.55652
4.6	6	-1.69752
4.6	7	-1.74152
4.6	8	-1.71177
4.6	9	-1.69452
4.6	10	-1.68527
4.6	11	-1.56277
4.6	12	-1.53652
4.6	13	-1.46577
4.6	14	-1.34927
4.6	15	-1.29127
4.6	16	-1.43377
4.6	17	-1.45727
4.6	18	-1.34027
4.6	19	-1.45027
4.6	20	-1.54252
4.6	21	-1.72677
4.6	22	-1.72902
4.6	23	-1.83402
4.6	24	-1.83577
4.6	25	-1.96802
4.7	1	-1.25777
4.7	2	-1.32227
4.7	3	-1.43702
4.7	4	-1.54177
4.7	5	-1.59277
4.7	6	-1.68902
4.7	7	-1.75327
4.7	8	-1.72502
4.7	9	-1.79302
4.7	10	-1.78102
4.7	11	-1.62552
4.7	12	-1.58102
4.7	13	-1.49352
4.7	14	-1.40802
4.7	15	-1.35002
4.7	16	-1.46477
4.7	17	-1.54852
4.7	18	-1.47627
4.7	19	-1.53127
4.7	20	-1.59477
4.7	21	-1.72077
4.7	22	-1.73702
4.7	23	-1.85427
4.7	24	-1.77902
4.7	25	-1.86452
4.8	1	-1.54475
4.8	2	-1.491
4.8	3	-1.5025
4.8	4	-1.529
4.8	5	-1.641
4.8	6	-1.7165
4.8	7	-1.76875
4.8	8	-1.675
4.8	9	-1.688
4.8	10	-1.699
4.8	11	-1.57725
4.8	12	-1.55325
4.8	13	-1.50025
4.8	14	-1.41
4.8	15	-1.39825
4.8	16	-1.50075
4.8	17	-1.44125
4.8	18	-1.3695
4.8	19	-1.47425
4.8	20	-1.525
4.8	21	-1.59425
4.8	22	-1.56375
4.8	23	-1.76875
4.8	24	-1.7265
4.8	25	-1.7745
4.9	1	-1.06521
4.9	2	-1.18221
4.9	3	-1.28871
4.9	4	-1.42346
4.9	5	-1.60721
4.9	6	-1.64796
4.9	7	-1.67071
4.9	8	-1.56171
4.9	9	-1.56846
4.9	10	-1.68496
4.9	11	-1.57321
4.9	12	-1.56496
4.9	13	-1.52246
4.9	14	-1.38871
4.9	15	-1.39921
4.9	16	-1.48596
4.9	17	-1.45796
4.9	18	-1.37121
4.9	19	-1.39896
4.9	20	-1.42146
4.9	21	-1.52121
4.9	22	-1.53071
4.9	23	-1.70396
4.9	24	-1.75321
4.9	25	-2.02046
5	1	-0.83385
5	2	-1.0391
5	3	-1.1891
5	4	-1.31735
5	5	-1.47535
5	6	-1.58335
5	7	-1.6816
5	8	-1.57285
5	9	-1.6021
5	10	-1.6826
5	11	-1.59135
5	12	-1.5211
5	13	-1.4711
5	14	-1.40935
5	15	-1.39135
5	16	-1.5371
5	17	-1.6211
5	18	-1.43585
5	19	-1.48985
5	20	-1.58635
5	21	-1.6161
5	22	-1.58735
5	23	-1.71985
5	24	-1.7476
5	25	-2.0176
5.1	1	-0.99407
5.1	2	-1.13532
5.1	3	-1.27157
5.1	4	-1.39832
5.1	5	-1.54082
5.1	6	-1.60957
5.1	7	-1.64557
5.1	8	-1.54332
5.1	9	-1.60707
5.1	10	-1.67757
5.1	11	-1.62282
5.1	12	-1.59957
5.1	13	-1.48482
5.1	14	-1.44032
5.1	15	-1.39682
5.1	16	-1.57232
5.1	17	-1.69007
5.1	18	-1.51107
5.1	19	-1.49807
5.1	20	-1.54907
5.1	21	-1.60382
5.1	22	-1.62057
5.1	23	-1.75107
5.1	24	-1.74957
5.1	25	-2.01532
5.2	1	-0.91535
5.2	2	-1.0386
5.2	3	-1.17135
5.2	4	-1.3546
5.2	5	-1.50635
5.2	6	-1.6251
5.2	7	-1.72935
5.2	8	-1.6376
5.2	9	-1.7031
5.2	10	-1.69085
5.2	11	-1.62535
5.2	12	-1.55085
5.2	13	-1.5101
5.2	14	-1.5041
5.2	15	-1.50085
5.2	16	-1.68635
5.2	17	-1.78435
5.2	18	-1.62935
5.2	19	-1.6221
5.2	20	-1.6396
5.2	21	-1.7276
5.2	22	-1.7396
5.2	23	-1.8351
5.2	24	-1.8086
5.2	25	-2.07285
5.3	1	-0.74042
5.3	2	-0.91717
5.3	3	-1.12892
5.3	4	-1.28517
5.3	5	-1.38942
5.3	6	-1.50142
5.3	7	-1.57642
5.3	8	-1.54592
5.3	9	-1.66792
5.3	10	-1.66742
5.3	11	-1.59642
5.3	12	-1.53292
5.3	13	-1.49317
5.3	14	-1.51292
5.3	15	-1.45942
5.3	16	-1.61617
5.3	17	-1.71867
5.3	18	-1.59242
5.3	19	-1.62967
5.3	20	-1.68667
5.3	21	-1.74217
5.3	22	-1.78592
5.3	23	-1.96717
5.3	24	-1.98017
5.3	25	-2.19217
5.4	1	-0.83635
5.4	2	-1.0101
5.4	3	-1.18735
5.4	4	-1.2926
5.4	5	-1.47985
5.4	6	-1.5951
5.4	7	-1.69235
5.4	8	-1.6856
5.4	9	-1.7906
5.4	10	-1.78435
5.4	11	-1.6651
5.4	12	-1.55285
5.4	13	-1.4746
5.4	14	-1.4601
5.4	15	-1.4171
5.4	16	-1.51185
5.4	17	-1.5896
5.4	18	-1.4401
5.4	19	-1.49885
5.4	20	-1.6221
5.4	21	-1.7446
5.4	22	-1.80385
5.4	23	-1.97135
5.4	24	-1.96485
5.4	25	-2.1186
5.5	1	-0.92311
5.5	2	-1.11961
5.5	3	-1.27936
5.5	4	-1.37161
5.5	5	-1.44186
5.5	6	-1.56561
5.5	7	-1.62811
5.5	8	-1.61936
5.5	9	-1.68986
5.5	10	-1.69086
5.5	11	-1.57611
5.5	12	-1.45961
5.5	13	-1.39586
5.5	14	-1.38911
5.5	15	-1.38361
5.5	16	-1.48486
5.5	17	-1.54236
5.5	18	-1.40786
5.5	19	-1.39386
5.5	20	-1.49536
5.5	21	-1.59186
5.5	22	-1.65786
5.5	23	-1.76836
5.5	24	-1.74961
5.5	25	-1.92761
5.6	1	-1.14291
5.6	2	-1.21941
5.6	3	-1.40591
5.6	4	-1.49766
5.6	5	-1.52041
5.6	6	-1.59641
5.6	7	-1.64516
5.6	8	-1.66691
5.6	9	-1.75866
5.6	10	-1.74391
5.6	11	-1.61691
5.6	12	-1.52191
5.6	13	-1.46216
5.6	14	-1.40041
5.6	15	-1.38716
5.6	16	-1.48841
5.6	17	-1.47066
5.6	18	-1.30766
5.6	19	-1.34891
5.6	20	-1.51841
5.6	21	-1.63091
5.6	22	-1.66066
5.6	23	-1.83091
5.6	24	-1.82816
5.6	25	-1.98866
5.7	1	-1.17191
5.7	2	-1.20966
5.7	3	-1.30941
5.7	4	-1.45641
5.7	5	-1.51391
5.7	6	-1.56666
5.7	7	-1.57316
5.7	8	-1.58166
5.7	9	-1.65391
5.7	10	-1.68441
5.7	11	-1.58791
5.7	12	-1.51241
5.7	13	-1.44841
5.7	14	-1.42491
5.7	15	-1.41616
5.7	16	-1.52791
5.7	17	-1.49491
5.7	18	-1.34916
5.7	19	-1.33216
5.7	20	-1.46991
5.7	21	-1.62091
5.7	22	-1.73916
5.7	23	-1.90291
5.7	24	-1.89316
5.7	25	-2.06516
5.8	1	-1.08769
5.8	2	-1.15694
5.8	3	-1.33394
5.8	4	-1.46244
5.8	5	-1.51069
5.8	6	-1.58444
5.8	7	-1.60269
5.8	8	-1.58319
5.8	9	-1.64569
5.8	10	-1.71744
5.8	11	-1.59669
5.8	12	-1.56769
5.8	13	-1.47269
5.8	14	-1.36944
5.8	15	-1.31019
5.8	16	-1.44144
5.8	17	-1.36144
5.8	18	-1.23544
5.8	19	-1.29594
5.8	20	-1.43919
5.8	21	-1.58769
5.8	22	-1.73869
5.8	23	-1.85844
5.8	24	-1.83969
5.8	25	-1.95144
5.9	1	-0.92282
5.9	2	-1.01057
5.9	3	-1.25407
5.9	4	-1.42107
5.9	5	-1.49832
5.9	6	-1.59632
5.9	7	-1.58257
5.9	8	-1.57607
5.9	9	-1.64557
5.9	10	-1.66457
5.9	11	-1.58407
5.9	12	-1.55882
5.9	13	-1.50582
5.9	14	-1.39082
5.9	15	-1.33582
5.9	16	-1.51032
5.9	17	-1.42782
5.9	18	-1.30207
5.9	19	-1.34182
5.9	20	-1.46782
5.9	21	-1.63107
5.9	22	-1.82432
5.9	23	-1.93607
5.9	24	-1.91107
5.9	25	-1.96257
6	1	-1.02735
6	2	-1.1136
6	3	-1.38635
6	4	-1.5116
6	5	-1.5056
6	6	-1.5876
6	7	-1.5486
6	8	-1.5211
6	9	-1.6086
6	10	-1.54835
6	11	-1.4876
6	12	-1.4396
6	13	-1.42235
6	14	-1.34435
6	15	-1.2776
6	16	-1.3561
6	17	-1.31435
6	18	-1.22935
6	19	-1.3136
6	20	-1.4211
6	21	-1.57435
6	22	-1.7031
6	23	-1.86585
6	24	-1.84485
6	25	-1.96235
6.1	1	-1.07714
6.1	2	-1.14814
6.1	3	-1.40789
6.1	4	-1.53689
6.1	5	-1.52864
6.1	6	-1.56364
6.1	7	-1.41539
6.1	8	-1.39489
6.1	9	-1.41114
6.1	10	-1.42814
6.1	11	-1.43014
6.1	12	-1.33239
6.1	13	-1.29339
6.1	14	-1.28389
6.1	15	-1.25564
6.1	16	-1.36164
6.1	17	-1.39289
6.1	18	-1.24089
6.1	19	-1.32014
6.1	20	-1.48039
6.1	21	-1.67014
6.1	22	-1.72064
6.1	23	-1.89064
6.1	24	-1.85389
6.1	25	-1.96989
6.2	1	-1.07415
6.2	2	-1.1279
6.2	3	-1.42315
6.2	4	-1.6119
6.2	5	-1.5754
6.2	6	-1.56365
6.2	7	-1.4429
6.2	8	-1.49115
6.2	9	-1.4609
6.2	10	-1.46115
6.2	11	-1.44515
6.2	12	-1.36715
6.2	13	-1.34215
6.2	14	-1.3054
6.2	15	-1.2239
6.2	16	-1.29865
6.2	17	-1.29965
6.2	18	-1.1949
6.2	19	-1.2944
6.2	20	-1.41265
6.2	21	-1.57315
6.2	22	-1.6669
6.2	23	-1.8414
6.2	24	-1.94365
6.2	25	-2.0659
6.3	1	-0.97761
6.3	2	-1.06361
6.3	3	-1.32561
6.3	4	-1.50386
6.3	5	-1.47186
6.3	6	-1.50336
6.3	7	-1.41061
6.3	8	-1.44861
6.3	9	-1.44886
6.3	10	-1.45711
6.3	11	-1.40936
6.3	12	-1.29686
6.3	13	-1.25711
6.3	14	-1.21011
6.3	15	-1.16386
6.3	16	-1.24811
6.3	17	-1.26686
6.3	18	-1.21261
6.3	19	-1.33661
6.3	20	-1.48636
6.3	21	-1.72211
6.3	22	-1.82261
6.3	23	-1.95286
6.3	24	-2.07336
6.3	25	-2.11861
6.4	1	-0.97445
6.4	2	-1.1222
6.4	3	-1.35895
6.4	4	-1.4742
6.4	5	-1.4177
6.4	6	-1.48595
6.4	7	-1.4022
6.4	8	-1.3957
6.4	9	-1.4157
6.4	10	-1.38795
6.4	11	-1.3532
6.4	12	-1.2752
6.4	13	-1.2822
6.4	14	-1.1777
6.4	15	-1.1042
6.4	16	-1.19345
6.4	17	-1.21195
6.4	18	-1.1132
6.4	19	-1.25495
6.4	20	-1.44395
6.4	21	-1.61645
6.4	22	-1.69295
6.4	23	-1.86145
6.4	24	-1.98695
6.4	25	-2.13545
6.5	1	-1.00811
6.5	2	-1.01186
6.5	3	-1.19186
6.5	4	-1.30011
6.5	5	-1.26636
6.5	6	-1.39136
6.5	7	-1.33061
6.5	8	-1.28486
6.5	9	-1.32986
6.5	10	-1.35561
6.5	11	-1.36811
6.5	12	-1.29586
6.5	13	-1.23511
6.5	14	-1.18536
6.5	15	-1.13436
6.5	16	-1.24936
6.5	17	-1.30586
6.5	18	-1.15961
6.5	19	-1.23861
6.5	20	-1.36811
6.5	21	-1.59086
6.5	22	-1.67811
6.5	23	-1.83636
6.5	24	-1.94361
6.5	25	-2.08361
6.6	1	-1.25843
6.6	2	-1.22093
6.6	3	-1.31168
6.6	4	-1.35643
6.6	5	-1.30643
6.6	6	-1.43618
6.6	7	-1.35243
6.6	8	-1.26543
6.6	9	-1.25368
6.6	10	-1.30818
6.6	11	-1.33368
6.6	12	-1.31043
6.6	13	-1.32893
6.6	14	-1.28343
6.6	15	-1.25793
6.6	16	-1.35893
6.6	17	-1.43868
6.6	18	-1.30443
6.6	19	-1.31543
6.6	20	-1.44393
6.6	21	-1.63018
6.6	22	-1.69318
6.6	23	-1.85843
6.6	24	-1.97543
6.6	25	-2.15293
6.7	1	-1.20084
6.7	2	-1.15809
6.7	3	-1.26084
6.7	4	-1.26634
6.7	5	-1.15634
6.7	6	-1.27159
6.7	7	-1.19084
6.7	8	-1.11359
6.7	9	-1.12359
6.7	10	-1.20934
6.7	11	-1.22009
6.7	12	-1.18984
6.7	13	-1.14559
6.7	14	-1.11584
6.7	15	-1.11059
6.7	16	-1.26834
6.7	17	-1.30484
6.7	18	-1.15409
6.7	19	-1.16109
6.7	20	-1.27784
6.7	21	-1.43084
6.7	22	-1.49384
6.7	23	-1.66934
6.7	24	-1.83359
6.7	25	-2.03384
6.8	1	-1.00338
6.8	2	-0.97138
6.8	3	-1.16513
6.8	4	-1.30188
6.8	5	-1.22588
6.8	6	-1.28938
6.8	7	-1.21788
6.8	8	-1.20813
6.8	9	-1.24588
6.8	10	-1.28088
6.8	11	-1.25063
6.8	12	-1.22063
6.8	13	-1.21763
6.8	14	-1.15263
6.8	15	-1.11288
6.8	16	-1.17938
6.8	17	-1.17088
6.8	18	-1.04888
6.8	19	-1.09588
6.8	20	-1.22088
6.8	21	-1.43338
6.8	22	-1.48788
6.8	23	-1.68088
6.8	24	-1.72513
6.8	25	-2.00338
6.9	1	-0.9575
6.9	2	-0.944
6.9	3	-1.12325
6.9	4	-1.273
6.9	5	-1.217
6.9	6	-1.306
6.9	7	-1.21925
6.9	8	-1.19325
6.9	9	-1.2455
6.9	10	-1.27525
6.9	11	-1.28275
6.9	12	-1.2445
6.9	13	-1.18175
6.9	14	-1.08775
6.9	15	-1.015
6.9	16	-1.113
6.9	17	-1.06775
6.9	18	-0.919
6.9	19	-0.927
6.9	20	-1.1435
6.9	21	-1.3255
6.9	22	-1.37775
6.9	23	-1.54925
6.9	24	-1.47675
6.9	25	-1.618
7	1	-1.05289
7	2	-1.00964
7	3	-1.17439
7	4	-1.31564
7	5	-1.22414
7	6	-1.20839
7	7	-1.11439
7	8	-1.11639
7	9	-1.15239
7	10	-1.19139
7	11	-1.16889
7	12	-1.17989
7	13	-1.10039
7	14	-0.97189
7	15	-0.93814
7	16	-1.10889
7	17	-1.10389
7	18	-0.95464
7	19	-0.96464
7	20	-1.16289
7	21	-1.31189
7	22	-1.36814
7	23	-1.53289
7	24	-1.52564
7	25	-1.58014
7.1	1	-1.03267
7.1	2	-0.96192
7.1	3	-1.08667
7.1	4	-1.22317
7.1	5	-1.17392
7.1	6	-1.18217
7.1	7	-1.11667
7.1	8	-1.15517
7.1	9	-1.17617
7.1	10	-1.28242
7.1	11	-1.22367
7.1	12	-1.17092
7.1	13	-1.10992
7.1	14	-1.01917
7.1	15	-0.95492
7.1	16	-1.10467
7.1	17	-1.10542
7.1	18	-0.95017
7.1	19	-0.98042
7.1	20	-1.12917
7.1	21	-1.32742
7.1	22	-1.37892
7.1	23	-1.54042
7.1	24	-1.48292
7.1	25	-1.53692
7.2	1	-0.94706
7.2	2	-0.88981
7.2	3	-1.02681
7.2	4	-1.20256
7.2	5	-1.16181
7.2	6	-1.19506
7.2	7	-1.10131
7.2	8	-1.12356
7.2	9	-1.16456
7.2	10	-1.22931
7.2	11	-1.22256
7.2	12	-1.19181
7.2	13	-1.15406
7.2	14	-1.06081
7.2	15	-0.99906
7.2	16	-1.12606
7.2	17	-1.12731
7.2	18	-0.96906
7.2	19	-0.99056
7.2	20	-1.19806
7.2	21	-1.41056
7.2	22	-1.42331
7.2	23	-1.60981
7.2	24	-1.51981
7.2	25	-1.55456
7.3	1	-0.92432
7.3	2	-0.87907
7.3	3	-1.07857
7.3	4	-1.20782
7.3	5	-1.17082
7.3	6	-1.21457
7.3	7	-1.14782
7.3	8	-1.17557
7.3	9	-1.18132
7.3	10	-1.23307
7.3	11	-1.21707
7.3	12	-1.19882
7.3	13	-1.15507
7.3	14	-1.07807
7.3	15	-1.03407
7.3	16	-1.15332
7.3	17	-1.10432
7.3	18	-0.90307
7.3	19	-0.88007
7.3	20	-1.08882
7.3	21	-1.19832
7.3	22	-1.28357
7.3	23	-1.44357
7.3	24	-1.35882
7.3	25	-1.33682
7.4	1	-0.92819
7.4	2	-0.86194
7.4	3	-1.02469
7.4	4	-1.08019
7.4	5	-1.06544
7.4	6	-1.10544
7.4	7	-1.04644
7.4	8	-1.12469
7.4	9	-1.16294
7.4	10	-1.24969
7.4	11	-1.14944
7.4	12	-1.08094
7.4	13	-1.01844
7.4	14	-0.94119
7.4	15	-0.88669
7.4	16	-1.01269
7.4	17	-0.92319
7.4	18	-0.78319
7.4	19	-0.72919
7.4	20	-0.98719
7.4	21	-1.15244
7.4	22	-1.27244
7.4	23	-1.43944
7.4	24	-1.42269
7.4	25	-1.57169
7.5	1	-0.88754
7.5	2	-0.80779
7.5	3	-0.99354
7.5	4	-1.14429
7.5	5	-1.13629
7.5	6	-1.18279
7.5	7	-1.12829
7.5	8	-1.19904
7.5	9	-1.20454
7.5	10	-1.16904
7.5	11	-1.09254
7.5	12	-1.07229
7.5	13	-1.00554
7.5	14	-0.89904
7.5	15	-0.83879
7.5	16	-1.01104
7.5	17	-0.94704
7.5	18	-0.86004
7.5	19	-0.84104
7.5	20	-1.04079
7.5	21	-1.19604
7.5	22	-1.32879
7.5	23	-1.56629
7.5	24	-1.54454
7.5	25	-1.63904
7.6	1	-0.85917
7.6	2	-0.76117
7.6	3	-0.91192
7.6	4	-1.05292
7.6	5	-1.07267
7.6	6	-1.11892
7.6	7	-1.11367
7.6	8	-1.15592
7.6	9	-1.17492
7.6	10	-1.19817
7.6	11	-1.18417
7.6	12	-1.13642
7.6	13	-1.03442
7.6	14	-0.96292
7.6	15	-0.92992
7.6	16	-1.08517
7.6	17	-1.11692
7.6	18	-1.00267
7.6	19	-0.92867
7.6	20	-1.05167
7.6	21	-1.22592
7.6	22	-1.34842
7.6	23	-1.49567
7.6	24	-1.53592
7.6	25	-1.64167
7.7	1	-0.73501
7.7	2	-0.73951
7.7	3	-0.93676
7.7	4	-1.08926
7.7	5	-1.05476
7.7	6	-1.08976
7.7	7	-0.96776
7.7	8	-1.00076
7.7	9	-1.02926
7.7	10	-1.08926
7.7	11	-1.11076
7.7	12	-1.11051
7.7	13	-1.02876
7.7	14	-1.02276
7.7	15	-1.00901
7.7	16	-1.14826
7.7	17	-1.18626
7.7	18	-1.07801
7.7	19	-1.05976
7.7	20	-1.16251
7.7	21	-1.20001
7.7	22	-1.21326
7.7	23	-1.39001
7.7	24	-1.47301
7.7	25	-1.62751
7.8	1	-0.59056
7.8	2	-0.65156
7.8	3	-0.85606
7.8	4	-0.96106
7.8	5	-0.93931
7.8	6	-0.95331
7.8	7	-0.93556
7.8	8	-0.94831
7.8	9	-0.99156
7.8	10	-1.01556
7.8	11	-1.03431
7.8	12	-0.99706
7.8	13	-0.95706
7.8	14	-0.91056
7.8	15	-0.95006
7.8	16	-1.12906
7.8	17	-1.19806
7.8	18	-1.05506
7.8	19	-1.01956
7.8	20	-1.11956
7.8	21	-1.23156
7.8	22	-1.24856
7.8	23	-1.45756
7.8	24	-1.55356
7.8	25	-1.66631
7.9	1	-0.58929
7.9	2	-0.61404
7.9	3	-0.84354
7.9	4	-0.98479
7.9	5	-0.90904
7.9	6	-0.95029
7.9	7	-0.86529
7.9	8	-0.87904
7.9	9	-0.95554
7.9	10	-0.97854
7.9	11	-0.96904
7.9	12	-0.97079
7.9	13	-0.90104
7.9	14	-0.90379
7.9	15	-0.90629
7.9	16	-1.04554
7.9	17	-1.13729
7.9	18	-1.02779
7.9	19	-1.04154
7.9	20	-1.21854
7.9	21	-1.32479
7.9	22	-1.28379
7.9	23	-1.51079
7.9	24	-1.49104
[truncated: 48,026 more rows]
