# Supplementary material for: A pleurocidin analogue with greater conformational flexibility, enhanced antimicrobial potency and in vivo therapeutic efficacy
Source: Commun Biol. 2020 Nov 27;3:697. doi: 10.1038/s42003-020-01420-3 (PMC7699649; doi:10.1038/s42003-020-01420-3)
Supplement: Supplementary file 4 — Supplementary Data 1 [file 42003_2020_1420_MOESM4_ESM.zip › Figure_3/Figure_3G.csv]

Timestep	Residue_Number	Zpos
0	1	-1.45917
0	2	-1.65367
0	3	-1.80417
0	4	-1.83967
0	5	-1.94692
0	6	-1.84467
0	7	-1.96542
0	8	-2.08842
0	9	-2.20867
0	10	-2.35417
0	11	-2.38767
0	12	-2.26017
0	13	-2.21867
0	14	-2.31592
0	15	-2.43117
0	16	-2.40817
0	17	-2.31717
0	18	-2.40167
0	19	-2.57942
0	20	-2.54217
0	21	-2.64042
0	22	-2.77192
0	23	-2.91342
0	24	-3.05342
0	25	-3.16042
0.1	1	-1.46976
0.1	2	-1.56201
0.1	3	-1.78926
0.1	4	-1.78126
0.1	5	-1.88701
0.1	6	-1.87401
0.1	7	-2.02776
0.1	8	-2.11651
0.1	9	-2.15226
0.1	10	-2.11726
0.1	11	-2.11251
0.1	12	-1.97251
0.1	13	-1.94626
0.1	14	-1.97551
0.1	15	-2.07951
0.1	16	-2.15626
0.1	17	-2.18551
0.1	18	-2.19851
0.1	19	-2.39451
0.1	20	-2.37001
0.1	21	-2.45326
0.1	22	-2.56951
0.1	23	-2.81201
0.1	24	-3.12451
0.1	25	-3.24126
0.2	1	-1.84941
0.2	2	-1.85041
0.2	3	-1.93341
0.2	4	-1.81366
0.2	5	-1.80941
0.2	6	-1.77766
0.2	7	-1.80441
0.2	8	-1.82841
0.2	9	-1.88291
0.2	10	-1.89866
0.2	11	-1.87091
0.2	12	-1.81341
0.2	13	-1.82941
0.2	14	-1.78991
0.2	15	-1.82366
0.2	16	-2.06016
0.2	17	-2.06891
0.2	18	-2.00741
0.2	19	-2.18591
0.2	20	-2.19366
0.2	21	-2.33316
0.2	22	-2.50941
0.2	23	-2.79741
0.2	24	-3.02816
0.2	25	-3.17041
0.3	1	-1.65026
0.3	2	-1.65976
0.3	3	-1.60926
0.3	4	-1.46951
0.3	5	-1.49926
0.3	6	-1.50001
0.3	7	-1.52451
0.3	8	-1.58976
0.3	9	-1.60001
0.3	10	-1.64101
0.3	11	-1.74201
0.3	12	-1.76901
0.3	13	-1.90776
0.3	14	-1.95551
0.3	15	-2.12926
0.3	16	-2.32626
0.3	17	-2.26401
0.3	18	-2.17301
0.3	19	-2.41651
0.3	20	-2.47301
0.3	21	-2.55676
0.3	22	-2.73776
0.3	23	-3.01076
0.3	24	-3.22251
0.3	25	-3.39101
0.4	1	-1.26271
0.4	2	-1.32746
0.4	3	-1.30396
0.4	4	-1.21346
0.4	5	-1.27546
0.4	6	-1.22396
0.4	7	-1.27521
0.4	8	-1.39671
0.4	9	-1.39421
0.4	10	-1.51346
0.4	11	-1.64896
0.4	12	-1.65746
0.4	13	-1.82046
0.4	14	-1.96271
0.4	15	-2.20021
0.4	16	-2.36321
0.4	17	-2.35521
0.4	18	-2.37296
0.4	19	-2.65896
0.4	20	-2.70471
0.4	21	-2.80221
0.4	22	-3.00171
0.4	23	-3.32271
0.4	24	-3.48996
0.4	25	-3.69571
0.5	1	-1.08189
0.5	2	-1.14914
0.5	3	-1.22614
0.5	4	-1.19114
0.5	5	-1.25239
0.5	6	-1.19339
0.5	7	-1.21364
0.5	8	-1.29789
0.5	9	-1.36189
0.5	10	-1.50514
0.5	11	-1.69664
0.5	12	-1.67064
0.5	13	-1.78189
0.5	14	-1.82964
0.5	15	-2.00914
0.5	16	-2.19914
0.5	17	-2.29564
0.5	18	-2.34964
0.5	19	-2.62639
0.5	20	-2.71414
0.5	21	-2.91564
0.5	22	-3.21314
0.5	23	-3.42789
0.5	24	-3.53689
0.5	25	-3.57489
0.6	1	-1.04675
0.6	2	-1.15975
0.6	3	-1.2995
0.6	4	-1.3625
0.6	5	-1.348
0.6	6	-1.266
0.6	7	-1.3
0.6	8	-1.4615
0.6	9	-1.626
0.6	10	-1.66725
0.6	11	-1.80025
0.6	12	-1.7195
0.6	13	-1.78375
0.6	14	-1.85025
0.6	15	-1.95575
0.6	16	-2.12125
0.6	17	-2.249
0.6	18	-2.347
0.6	19	-2.5385
0.6	20	-2.5745
0.6	21	-2.63625
0.6	22	-2.84425
0.6	23	-2.987
0.6	24	-3.1015
0.6	25	-3.2115
0.7	1	-1.00215
0.7	2	-1.0904
0.7	3	-1.2949
0.7	4	-1.3284
0.7	5	-1.3559
0.7	6	-1.2589
0.7	7	-1.27865
0.7	8	-1.3829
0.7	9	-1.60515
0.7	10	-1.70015
0.7	11	-1.81415
0.7	12	-1.8349
0.7	13	-1.8839
0.7	14	-1.8709
0.7	15	-1.9554
0.7	16	-2.15965
0.7	17	-2.2174
0.7	18	-2.2924
0.7	19	-2.42365
0.7	20	-2.5549
0.7	21	-2.5339
0.7	22	-2.76715
0.7	23	-2.87115
0.7	24	-2.9609
0.7	25	-3.16265
0.8	1	-0.97136
0.8	2	-1.04736
0.8	3	-1.17136
0.8	4	-1.12411
0.8	5	-1.18736
0.8	6	-1.15711
0.8	7	-1.20736
0.8	8	-1.28186
0.8	9	-1.49561
0.8	10	-1.61736
0.8	11	-1.72836
0.8	12	-1.78411
0.8	13	-1.88086
0.8	14	-1.88586
0.8	15	-1.93986
0.8	16	-2.11686
0.8	17	-2.28886
0.8	18	-2.29836
0.8	19	-2.40461
0.8	20	-2.57211
0.8	21	-2.58711
0.8	22	-2.71436
0.8	23	-2.92361
0.8	24	-3.09236
0.8	25	-3.31811
0.9	1	-0.82886
0.9	2	-1.00336
0.9	3	-1.03636
0.9	4	-1.10911
0.9	5	-1.22036
0.9	6	-1.17786
0.9	7	-1.24586
0.9	8	-1.32836
0.9	9	-1.50511
0.9	10	-1.56411
0.9	11	-1.65461
0.9	12	-1.75811
0.9	13	-1.88311
0.9	14	-1.76961
0.9	15	-1.78486
0.9	16	-1.96136
0.9	17	-2.11736
0.9	18	-2.15461
0.9	19	-2.35661
0.9	20	-2.39136
0.9	21	-2.49561
0.9	22	-2.68061
0.9	23	-2.93961
0.9	24	-3.05111
0.9	25	-3.38486
1	1	-0.65046
1	2	-0.88671
1	3	-1.04821
1	4	-1.13871
1	5	-1.22246
1	6	-1.13121
1	7	-1.21371
1	8	-1.27921
1	9	-1.56996
1	10	-1.63671
1	11	-1.64021
1	12	-1.73021
1	13	-1.81071
1	14	-1.72146
1	15	-1.74971
1	16	-1.91021
1	17	-2.07346
1	18	-2.02821
1	19	-2.10721
1	20	-2.25696
1	21	-2.47321
1	22	-2.52796
1	23	-2.62096
1	24	-2.70321
1	25	-3.01121
1.1	1	-0.58537
1.1	2	-0.87212
1.1	3	-0.98987
1.1	4	-1.04787
1.1	5	-1.14312
1.1	6	-1.02537
1.1	7	-1.08212
1.1	8	-1.17612
1.1	9	-1.40362
1.1	10	-1.55962
1.1	11	-1.58787
1.1	12	-1.64737
1.1	13	-1.74512
1.1	14	-1.66212
1.1	15	-1.72787
1.1	16	-1.88437
1.1	17	-2.06862
1.1	18	-2.12637
1.1	19	-2.22887
1.1	20	-2.32237
1.1	21	-2.54937
1.1	22	-2.57512
1.1	23	-2.68437
1.1	24	-2.60762
1.1	25	-2.80162
1.2	1	-0.56391
1.2	2	-0.84816
1.2	3	-0.95666
1.2	4	-1.01666
1.2	5	-1.06066
1.2	6	-0.93491
1.2	7	-0.98616
1.2	8	-1.10191
1.2	9	-1.27516
1.2	10	-1.41266
1.2	11	-1.45216
1.2	12	-1.53491
1.2	13	-1.66491
1.2	14	-1.60091
1.2	15	-1.72866
1.2	16	-1.87941
1.2	17	-2.04366
1.2	18	-2.10241
1.2	19	-2.22141
1.2	20	-2.28316
1.2	21	-2.54591
1.2	22	-2.66066
1.2	23	-2.70691
1.2	24	-2.72516
1.2	25	-2.90966
1.3	1	-0.53437
1.3	2	-0.76862
1.3	3	-0.87987
1.3	4	-0.99537
1.3	5	-1.06312
1.3	6	-0.89512
1.3	7	-0.89462
1.3	8	-1.06112
1.3	9	-1.24562
1.3	10	-1.31512
1.3	11	-1.39737
1.3	12	-1.51012
1.3	13	-1.58712
1.3	14	-1.55437
1.3	15	-1.68537
1.3	16	-1.91162
1.3	17	-2.02412
1.3	18	-2.04862
1.3	19	-2.28537
1.3	20	-2.34637
1.3	21	-2.56887
1.3	22	-2.65987
1.3	23	-2.73762
1.3	24	-2.64512
1.3	25	-2.66362
1.4	1	-0.54103
1.4	2	-0.79678
1.4	3	-0.91278
1.4	4	-1.06378
1.4	5	-1.18178
1.4	6	-0.97453
1.4	7	-0.93928
1.4	8	-1.14003
1.4	9	-1.31078
1.4	10	-1.34078
1.4	11	-1.41828
1.4	12	-1.54253
1.4	13	-1.44078
1.4	14	-1.28428
1.4	15	-1.49128
1.4	16	-1.71378
1.4	17	-1.84453
1.4	18	-1.90478
1.4	19	-2.04678
1.4	20	-2.07778
1.4	21	-2.32653
1.4	22	-2.48253
1.4	23	-2.53378
1.4	24	-2.42528
1.4	25	-2.58203
1.5	1	-0.31123
1.5	2	-0.66423
1.5	3	-0.74048
1.5	4	-0.92648
1.5	5	-1.05748
1.5	6	-0.89173
1.5	7	-0.95573
1.5	8	-1.13273
1.5	9	-1.31773
1.5	10	-1.51148
1.5	11	-1.51398
1.5	12	-1.63773
1.5	13	-1.59148
1.5	14	-1.44573
1.5	15	-1.64648
1.5	16	-1.74398
1.5	17	-1.86248
1.5	18	-1.92273
1.5	19	-2.06798
1.5	20	-2.03548
1.5	21	-2.17098
1.5	22	-2.31298
1.5	23	-2.35873
1.5	24	-2.30548
1.5	25	-2.49248
1.6	1	-0.48563
1.6	2	-0.76388
1.6	3	-0.85238
1.6	4	-1.03763
1.6	5	-1.11038
1.6	6	-0.91038
1.6	7	-0.91838
1.6	8	-1.16988
1.6	9	-1.33188
1.6	10	-1.42938
1.6	11	-1.44913
1.6	12	-1.53763
1.6	13	-1.42363
1.6	14	-1.29838
1.6	15	-1.49888
1.6	16	-1.60338
1.6	17	-1.69188
1.6	18	-1.82863
1.6	19	-1.92688
1.6	20	-1.92088
1.6	21	-2.02588
1.6	22	-2.19688
1.6	23	-2.34163
1.6	24	-2.36438
1.6	25	-2.62488
1.7	1	-0.45472
1.7	2	-0.73372
1.7	3	-0.88247
1.7	4	-1.08922
1.7	5	-1.08397
1.7	6	-0.93972
1.7	7	-0.95472
1.7	8	-1.16797
1.7	9	-1.27247
1.7	10	-1.27397
1.7	11	-1.30522
1.7	12	-1.44947
1.7	13	-1.38697
1.7	14	-1.26897
1.7	15	-1.46972
1.7	16	-1.70947
1.7	17	-1.78972
1.7	18	-1.85347
1.7	19	-1.90872
1.7	20	-1.99347
1.7	21	-2.07872
1.7	22	-2.24022
1.7	23	-2.31772
1.7	24	-2.30372
1.7	25	-2.36722
1.8	1	-0.28911
1.8	2	-0.58061
1.8	3	-0.69686
1.8	4	-0.94186
1.8	5	-0.97161
1.8	6	-0.79886
1.8	7	-0.77461
1.8	8	-0.94011
1.8	9	-1.06911
1.8	10	-1.09161
1.8	11	-1.17686
1.8	12	-1.39186
1.8	13	-1.48686
1.8	14	-1.34786
1.8	15	-1.57861
1.8	16	-1.73036
1.8	17	-1.80986
1.8	18	-1.96811
1.8	19	-2.10811
1.8	20	-2.13411
1.8	21	-2.25886
1.8	22	-2.35661
1.8	23	-2.33011
1.8	24	-2.33211
1.8	25	-2.33811
1.9	1	-0.31911
1.9	2	-0.61911
1.9	3	-0.69711
1.9	4	-0.96261
1.9	5	-1.02036
1.9	6	-0.86861
1.9	7	-0.88636
1.9	8	-1.09861
1.9	9	-1.24961
1.9	10	-1.31786
1.9	11	-1.30036
1.9	12	-1.45561
1.9	13	-1.46736
1.9	14	-1.32661
1.9	15	-1.53911
1.9	16	-1.65136
1.9	17	-1.77036
1.9	18	-1.89661
1.9	19	-2.01561
1.9	20	-2.05436
1.9	21	-2.24036
1.9	22	-2.30386
1.9	23	-2.34136
1.9	24	-2.46511
1.9	25	-2.54086
2	1	-0.34833
2	2	-0.65308
2	3	-0.74083
2	4	-0.99708
2	5	-1.00783
2	6	-0.88283
2	7	-0.89108
2	8	-1.08683
2	9	-1.23333
2	10	-1.25908
2	11	-1.32333
2	12	-1.47358
2	13	-1.44958
2	14	-1.27333
2	15	-1.40008
2	16	-1.52933
2	17	-1.60933
2	18	-1.72608
2	19	-1.83083
2	20	-1.80433
2	21	-1.94458
2	22	-2.13083
2	23	-2.32958
2	24	-2.49158
2	25	-2.72658
2.1	1	-0.50425
2.1	2	-0.68275
2.1	3	-0.75525
2.1	4	-0.931
2.1	5	-0.92725
2.1	6	-0.769
2.1	7	-0.76725
2.1	8	-0.9755
2.1	9	-1.0385
2.1	10	-1.10075
2.1	11	-1.23675
2.1	12	-1.33925
2.1	13	-1.3065
2.1	14	-1.1425
2.1	15	-1.23575
2.1	16	-1.4115
2.1	17	-1.52225
2.1	18	-1.62925
2.1	19	-1.78375
2.1	20	-1.84875
2.1	21	-2.03525
2.1	22	-2.31175
2.1	23	-2.50775
2.1	24	-2.67375
2.1	25	-2.89375
2.2	1	-0.44049
2.2	2	-0.67224
2.2	3	-0.76049
2.2	4	-0.97349
2.2	5	-0.99099
2.2	6	-0.83924
2.2	7	-0.78649
2.2	8	-0.98199
2.2	9	-1.11174
2.2	10	-1.15149
2.2	11	-1.25624
2.2	12	-1.38399
2.2	13	-1.39549
2.2	14	-1.28149
2.2	15	-1.41374
2.2	16	-1.49324
2.2	17	-1.60899
2.2	18	-1.70374
2.2	19	-1.83099
2.2	20	-1.91899
2.2	21	-2.06999
2.2	22	-2.33999
2.2	23	-2.51574
2.2	24	-2.70374
2.2	25	-2.91624
2.3	1	-0.43475
2.3	2	-0.6495
2.3	3	-0.7075
2.3	4	-0.93
2.3	5	-0.9515
2.3	6	-0.776
2.3	7	-0.725
2.3	8	-0.901
2.3	9	-1.0685
2.3	10	-1.078
2.3	11	-1.18375
2.3	12	-1.29025
2.3	13	-1.33675
2.3	14	-1.32375
2.3	15	-1.5375
2.3	16	-1.6625
2.3	17	-1.72725
2.3	18	-1.851
2.3	19	-1.996
2.3	20	-2.05775
2.3	21	-2.22075
2.3	22	-2.4645
2.3	23	-2.6895
2.3	24	-2.82325
2.3	25	-3.09175
2.4	1	-0.52004
2.4	2	-0.69204
2.4	3	-0.73404
2.4	4	-0.91029
2.4	5	-0.96604
2.4	6	-0.78829
2.4	7	-0.67004
2.4	8	-0.79779
2.4	9	-0.94129
2.4	10	-0.96104
2.4	11	-1.06804
2.4	12	-1.21304
2.4	13	-1.26729
2.4	14	-1.22354
2.4	15	-1.39879
2.4	16	-1.63329
2.4	17	-1.74429
2.4	18	-1.81754
2.4	19	-2.08554
2.4	20	-2.16604
2.4	21	-2.33229
2.4	22	-2.52629
2.4	23	-2.76679
2.4	24	-2.89729
2.4	25	-3.08404
2.5	1	-0.19594
2.5	2	-0.49444
2.5	3	-0.58719
2.5	4	-0.80019
2.5	5	-0.84394
2.5	6	-0.70219
2.5	7	-0.66219
2.5	8	-0.79244
2.5	9	-0.93544
2.5	10	-0.95719
2.5	11	-1.11444
2.5	12	-1.19269
2.5	13	-1.19919
2.5	14	-1.13694
2.5	15	-1.29019
2.5	16	-1.48244
2.5	17	-1.60719
2.5	18	-1.75244
2.5	19	-1.98794
2.5	20	-2.10769
2.5	21	-2.23544
2.5	22	-2.50594
2.5	23	-2.73269
2.5	24	-2.85619
2.5	25	-2.95169
2.6	1	-0.34874
2.6	2	-0.57224
2.6	3	-0.71174
2.6	4	-0.83549
2.6	5	-0.87924
2.6	6	-0.72599
2.6	7	-0.68174
2.6	8	-0.82224
2.6	9	-0.94474
2.6	10	-0.94824
2.6	11	-1.13474
2.6	12	-1.18574
2.6	13	-1.13724
2.6	14	-1.10599
2.6	15	-1.25324
2.6	16	-1.38499
2.6	17	-1.43199
2.6	18	-1.55899
2.6	19	-1.83524
2.6	20	-1.96374
2.6	21	-2.03799
2.6	22	-2.30649
2.6	23	-2.44024
2.6	24	-2.69824
2.6	25	-2.88099
2.7	1	-0.37125
2.7	2	-0.6185
2.7	3	-0.73525
2.7	4	-0.905
2.7	5	-0.9605
2.7	6	-0.81375
2.7	7	-0.71125
2.7	8	-0.84825
2.7	9	-0.963
2.7	10	-0.8915
2.7	11	-0.98675
2.7	12	-1.073
2.7	13	-1.08075
2.7	14	-1.06325
2.7	15	-1.268
2.7	16	-1.43825
2.7	17	-1.4185
2.7	18	-1.523
2.7	19	-1.71575
2.7	20	-1.705
2.7	21	-1.8545
2.7	22	-2.06725
2.7	23	-2.23725
2.7	24	-2.51125
2.7	25	-2.59675
2.8	1	-0.40432
2.8	2	-0.60982
2.8	3	-0.67107
2.8	4	-0.78382
2.8	5	-0.85807
2.8	6	-0.74357
2.8	7	-0.67457
2.8	8	-0.81982
2.8	9	-0.93407
2.8	10	-0.89607
2.8	11	-0.97032
2.8	12	-1.11232
2.8	13	-1.12157
2.8	14	-1.00132
2.8	15	-1.16932
2.8	16	-1.36707
2.8	17	-1.38207
2.8	18	-1.42482
2.8	19	-1.64307
2.8	20	-1.81432
2.8	21	-1.86432
2.8	22	-2.09807
2.8	23	-2.22182
2.8	24	-2.43282
2.8	25	-2.66932
2.9	1	-0.37615
2.9	2	-0.57165
2.9	3	-0.6299
2.9	4	-0.76215
2.9	5	-0.81515
2.9	6	-0.6634
2.9	7	-0.6224
2.9	8	-0.7564
2.9	9	-0.9354
2.9	10	-0.88165
2.9	11	-0.93065
2.9	12	-1.0564
2.9	13	-0.95015
2.9	14	-0.8464
2.9	15	-1.0574
2.9	16	-1.25965
2.9	17	-1.3989
2.9	18	-1.50965
2.9	19	-1.72065
2.9	20	-1.78515
2.9	21	-1.8604
2.9	22	-2.1049
2.9	23	-2.2489
2.9	24	-2.4624
2.9	25	-2.56665
3	1	-0.33479
3	2	-0.51504
3	3	-0.64329
3	4	-0.79704
3	5	-0.86854
3	6	-0.69879
3	7	-0.57954
3	8	-0.72779
3	9	-0.93154
3	10	-0.94454
3	11	-0.93879
3	12	-1.02004
3	13	-0.94679
3	14	-0.81554
3	15	-0.99829
3	16	-1.22904
3	17	-1.32229
3	18	-1.37754
3	19	-1.63554
3	20	-1.77704
3	21	-1.94179
3	22	-2.19304
3	23	-2.30879
3	24	-2.53379
3	25	-2.65854
3.1	1	-0.35368
3.1	2	-0.57543
3.1	3	-0.72393
3.1	4	-0.82343
3.1	5	-0.87243
3.1	6	-0.70718
3.1	7	-0.58568
3.1	8	-0.70993
3.1	9	-0.92493
3.1	10	-0.85493
3.1	11	-0.86168
3.1	12	-0.97493
3.1	13	-0.83793
3.1	14	-0.71543
3.1	15	-0.89493
3.1	16	-1.10393
3.1	17	-1.19268
3.1	18	-1.20468
3.1	19	-1.45218
3.1	20	-1.57043
3.1	21	-1.79293
3.1	22	-1.99093
3.1	23	-2.12493
3.1	24	-2.33968
3.1	25	-2.55093
3.2	1	-0.36421
3.2	2	-0.64596
3.2	3	-0.75821
3.2	4	-0.83071
3.2	5	-0.93921
3.2	6	-0.75596
3.2	7	-0.61321
3.2	8	-0.72921
3.2	9	-0.83871
3.2	10	-0.72371
3.2	11	-0.75671
3.2	12	-0.84421
3.2	13	-0.72871
3.2	14	-0.64571
3.2	15	-0.81721
3.2	16	-1.01221
3.2	17	-1.07696
3.2	18	-1.15871
3.2	19	-1.44146
3.2	20	-1.57446
3.2	21	-1.75771
3.2	22	-2.02296
3.2	23	-2.16896
3.2	24	-2.38671
3.2	25	-2.60896
3.3	1	-0.3453
3.3	2	-0.5883
3.3	3	-0.70055
3.3	4	-0.81055
3.3	5	-0.92155
3.3	6	-0.74605
3.3	7	-0.66555
3.3	8	-0.80055
3.3	9	-0.9208
3.3	10	-0.90705
3.3	11	-0.9303
3.3	12	-1.0773
3.3	13	-0.98105
3.3	14	-0.77555
3.3	15	-0.89705
3.3	16	-1.15855
3.3	17	-1.2273
3.3	18	-1.20255
3.3	19	-1.45105
3.3	20	-1.6308
3.3	21	-1.80105
3.3	22	-1.97105
3.3	23	-2.0898
3.3	24	-2.1808
3.3	25	-2.28105
3.4	1	-0.44855
3.4	2	-0.6793
3.4	3	-0.69305
3.4	4	-0.7718
3.4	5	-0.9118
3.4	6	-0.7048
3.4	7	-0.6273
3.4	8	-0.8283
3.4	9	-0.9303
3.4	10	-0.8863
3.4	11	-0.9138
3.4	12	-1.0443
3.4	13	-0.9223
3.4	14	-0.73655
3.4	15	-0.77255
3.4	16	-1.0143
3.4	17	-1.07505
3.4	18	-1.10205
3.4	19	-1.37755
3.4	20	-1.4968
3.4	21	-1.6833
3.4	22	-1.8068
3.4	23	-1.9363
3.4	24	-2.0648
3.4	25	-2.31055
3.5	1	-0.53222
3.5	2	-0.72072
3.5	3	-0.71922
3.5	4	-0.79972
3.5	5	-0.91372
3.5	6	-0.69722
3.5	7	-0.61772
3.5	8	-0.84197
3.5	9	-0.94547
3.5	10	-0.94647
3.5	11	-0.91197
3.5	12	-1.01322
3.5	13	-0.93647
3.5	14	-0.75672
3.5	15	-0.76747
3.5	16	-1.00547
3.5	17	-1.03172
3.5	18	-1.04372
3.5	19	-1.31322
3.5	20	-1.38172
3.5	21	-1.59847
3.5	22	-1.77647
3.5	23	-1.89947
3.5	24	-2.10972
3.5	25	-2.32697
3.6	1	-0.54435
3.6	2	-0.6711
3.6	3	-0.68335
3.6	4	-0.81585
3.6	5	-0.8871
3.6	6	-0.70335
3.6	7	-0.62435
3.6	8	-0.80835
3.6	9	-0.91285
3.6	10	-0.85535
3.6	11	-0.82785
3.6	12	-0.97785
3.6	13	-0.88485
3.6	14	-0.6526
3.6	15	-0.6946
3.6	16	-0.9026
3.6	17	-0.9436
3.6	18	-0.9841
3.6	19	-1.2191
3.6	20	-1.3631
3.6	21	-1.5506
3.6	22	-1.81085
3.6	23	-2.03985
3.6	24	-2.23435
3.6	25	-2.4406
3.7	1	-0.68838
3.7	2	-0.86438
3.7	3	-0.89663
3.7	4	-0.95588
3.7	5	-0.84988
3.7	6	-0.70138
3.7	7	-0.59638
3.7	8	-0.76038
3.7	9	-0.87563
3.7	10	-0.79963
3.7	11	-0.81838
3.7	12	-0.96138
3.7	13	-0.85888
3.7	14	-0.65388
3.7	15	-0.58863
3.7	16	-0.74638
3.7	17	-0.77288
3.7	18	-0.87113
3.7	19	-1.16013
3.7	20	-1.26613
3.7	21	-1.49263
3.7	22	-1.74338
3.7	23	-1.84263
3.7	24	-1.93363
3.7	25	-2.08413
3.8	1	-0.58775
3.8	2	-0.7035
3.8	3	-0.797
3.8	4	-0.832
3.8	5	-0.75625
3.8	6	-0.62525
3.8	7	-0.544
3.8	8	-0.67125
3.8	9	-0.78875
3.8	10	-0.70375
3.8	11	-0.6955
3.8	12	-0.85225
3.8	13	-0.73325
3.8	14	-0.5015
3.8	15	-0.54225
3.8	16	-0.7585
3.8	17	-0.7845
3.8	18	-0.87625
3.8	19	-1.158
3.8	20	-1.33775
3.8	21	-1.56325
3.8	22	-1.762
3.8	23	-1.9365
3.8	24	-1.97725
3.8	25	-2.1195
3.9	1	-0.46186
3.9	2	-0.69261
3.9	3	-0.71561
3.9	4	-0.76811
3.9	5	-0.74686
3.9	6	-0.62386
3.9	7	-0.54911
3.9	8	-0.67486
3.9	9	-0.85311
3.9	10	-0.83286
3.9	11	-0.78261
3.9	12	-0.86311
3.9	13	-0.78336
3.9	14	-0.59361
3.9	15	-0.63036
3.9	16	-0.84761
3.9	17	-0.89061
3.9	18	-0.91911
3.9	19	-1.18411
3.9	20	-1.32261
3.9	21	-1.50561
3.9	22	-1.68661
3.9	23	-1.79436
3.9	24	-1.88111
3.9	25	-2.07486
4	1	-0.46381
4	2	-0.72156
4	3	-0.67781
4	4	-0.71106
4	5	-0.71181
4	6	-0.59756
4	7	-0.53806
4	8	-0.64956
4	9	-0.79356
4	10	-0.82531
4	11	-0.79406
4	12	-0.92581
4	13	-0.83881
4	14	-0.63856
4	15	-0.70881
4	16	-0.95931
4	17	-1.04406
4	18	-1.10131
4	19	-1.35656
4	20	-1.43081
4	21	-1.46181
4	22	-1.70956
4	23	-1.78056
4	24	-1.94931
4	25	-2.12331
4.1	1	-0.52112
4.1	2	-0.75862
4.1	3	-0.80162
4.1	4	-0.82512
4.1	5	-0.74762
4.1	6	-0.58462
4.1	7	-0.46712
4.1	8	-0.60212
4.1	9	-0.74287
4.1	10	-0.80462
4.1	11	-0.80512
4.1	12	-0.93412
4.1	13	-0.87787
4.1	14	-0.70737
4.1	15	-0.80887
4.1	16	-1.05662
4.1	17	-1.12587
4.1	18	-1.12312
4.1	19	-1.43912
4.1	20	-1.49437
4.1	21	-1.56187
4.1	22	-1.68062
4.1	23	-1.69162
4.1	24	-1.78362
4.1	25	-1.77237
4.2	1	-0.60051
4.2	2	-0.63751
4.2	3	-0.64001
4.2	4	-0.63351
4.2	5	-0.50401
4.2	6	-0.40901
4.2	7	-0.35676
4.2	8	-0.47801
4.2	9	-0.69626
4.2	10	-0.67526
4.2	11	-0.69776
4.2	12	-0.85926
4.2	13	-0.80501
4.2	14	-0.61901
4.2	15	-0.74476
4.2	16	-0.94001
4.2	17	-1.00601
4.2	18	-1.04201
4.2	19	-1.27401
4.2	20	-1.37751
4.2	21	-1.45826
4.2	22	-1.65801
4.2	23	-1.72901
4.2	24	-1.84676
4.2	25	-1.98751
4.3	1	-0.53396
4.3	2	-0.57471
4.3	3	-0.73546
4.3	4	-0.79871
4.3	5	-0.61546
4.3	6	-0.46921
4.3	7	-0.38146
4.3	8	-0.49371
4.3	9	-0.69996
4.3	10	-0.70296
4.3	11	-0.67671
4.3	12	-0.82746
4.3	13	-0.83496
4.3	14	-0.64696
4.3	15	-0.74596
4.3	16	-0.97071
4.3	17	-1.01546
4.3	18	-1.04746
4.3	19	-1.28321
4.3	20	-1.35596
4.3	21	-1.42796
4.3	22	-1.62571
4.3	23	-1.73121
4.3	24	-1.94121
4.3	25	-2.07946
4.4	1	-0.57063
4.4	2	-0.68138
4.4	3	-0.75788
4.4	4	-0.74963
4.4	5	-0.55188
4.4	6	-0.41538
4.4	7	-0.34413
4.4	8	-0.46788
4.4	9	-0.73763
4.4	10	-0.78138
4.4	11	-0.73563
4.4	12	-0.89563
4.4	13	-0.88688
4.4	14	-0.69313
4.4	15	-0.71663
4.4	16	-0.84063
4.4	17	-0.79463
4.4	18	-0.88563
4.4	19	-1.11863
4.4	20	-1.28163
4.4	21	-1.41563
4.4	22	-1.64213
4.4	23	-1.74513
4.4	24	-1.97988
4.4	25	-2.09938
4.5	1	-0.4918
4.5	2	-0.6213
4.5	3	-0.66305
4.5	4	-0.7168
4.5	5	-0.5983
4.5	6	-0.4453
4.5	7	-0.3653
4.5	8	-0.5088
4.5	9	-0.7423
4.5	10	-0.75555
4.5	11	-0.7663
4.5	12	-0.88055
4.5	13	-0.83805
4.5	14	-0.65255
4.5	15	-0.7878
4.5	16	-0.9483
4.5	17	-0.94305
4.5	18	-1.0028
4.5	19	-1.28705
4.5	20	-1.37455
4.5	21	-1.4458
4.5	22	-1.6378
4.5	23	-1.68005
4.5	24	-1.78855
4.5	25	-2.0748
4.6	1	-0.50777
4.6	2	-0.70802
4.6	3	-0.75002
4.6	4	-0.78877
4.6	5	-0.63777
4.6	6	-0.47952
4.6	7	-0.41077
4.6	8	-0.54852
4.6	9	-0.80727
4.6	10	-0.81077
4.6	11	-0.77652
4.6	12	-0.86652
4.6	13	-0.75352
4.6	14	-0.55027
4.6	15	-0.61027
4.6	16	-0.82577
4.6	17	-0.83602
4.6	18	-0.87502
4.6	19	-1.08552
4.6	20	-1.28352
4.6	21	-1.42877
4.6	22	-1.66502
4.6	23	-1.76202
4.6	24	-1.86227
4.6	25	-2.05227
4.7	1	-0.53644
4.7	2	-0.66544
4.7	3	-0.65319
4.7	4	-0.73469
4.7	5	-0.65294
4.7	6	-0.51044
4.7	7	-0.40469
4.7	8	-0.50194
4.7	9	-0.73119
4.7	10	-0.71244
4.7	11	-0.68369
4.7	12	-0.73569
4.7	13	-0.65269
4.7	14	-0.55719
4.7	15	-0.64094
4.7	16	-0.85069
4.7	17	-0.83194
4.7	18	-0.87094
4.7	19	-1.15319
4.7	20	-1.27219
4.7	21	-1.30594
4.7	22	-1.53894
4.7	23	-1.66044
4.7	24	-1.74494
4.7	25	-1.95744
4.8	1	-0.33814
4.8	2	-0.51889
4.8	3	-0.56614
4.8	4	-0.68164
4.8	5	-0.56389
4.8	6	-0.47289
4.8	7	-0.40239
4.8	8	-0.42314
4.8	9	-0.67814
4.8	10	-0.64139
4.8	11	-0.57089
4.8	12	-0.63789
4.8	13	-0.56714
4.8	14	-0.46964
4.8	15	-0.54289
4.8	16	-0.69989
4.8	17	-0.73264
4.8	18	-0.77839
4.8	19	-1.06014
4.8	20	-1.12939
4.8	21	-1.14939
4.8	22	-1.39564
4.8	23	-1.49389
4.8	24	-1.61964
4.8	25	-1.87214
4.9	1	-0.2923
4.9	2	-0.4958
4.9	3	-0.5288
4.9	4	-0.62405
4.9	5	-0.49605
4.9	6	-0.43805
4.9	7	-0.38755
4.9	8	-0.41955
4.9	9	-0.6703
4.9	10	-0.6733
4.9	11	-0.7038
4.9	12	-0.73305
4.9	13	-0.6328
4.9	14	-0.50005
4.9	15	-0.57055
4.9	16	-0.7398
4.9	17	-0.78705
4.9	18	-0.83005
4.9	19	-1.1278
4.9	20	-1.2868
4.9	21	-1.34105
4.9	22	-1.5753
4.9	23	-1.67505
4.9	24	-1.7263
4.9	25	-1.84455
5	1	-0.25263
5	2	-0.50563
5	3	-0.43438
5	4	-0.55738
5	5	-0.42563
5	6	-0.38613
5	7	-0.33763
5	8	-0.39738
5	9	-0.66388
5	10	-0.66338
5	11	-0.64263
5	12	-0.64188
5	13	-0.55838
5	14	-0.49988
5	15	-0.61788
5	16	-0.77488
5	17	-0.78888
5	18	-0.79188
5	19	-1.06663
5	20	-1.17863
5	21	-1.23188
5	22	-1.51088
5	23	-1.62463
5	24	-1.69588
5	25	-1.85163
5.1	1	-0.225
5.1	2	-0.4395
5.1	3	-0.3315
5.1	4	-0.476
5.1	5	-0.381
5.1	6	-0.37375
5.1	7	-0.37225
5.1	8	-0.424
5.1	9	-0.67625
5.1	10	-0.707
5.1	11	-0.6815
5.1	12	-0.69125
5.1	13	-0.57025
5.1	14	-0.48475
5.1	15	-0.5905
5.1	16	-0.75925
5.1	17	-0.849
5.1	18	-0.8585
5.1	19	-1.135
5.1	20	-1.222
5.1	21	-1.261
5.1	22	-1.4815
5.1	23	-1.60075
5.1	24	-1.66775
5.1	25	-1.74375
5.2	1	-0.26994
5.2	2	-0.49569
5.2	3	-0.42794
5.2	4	-0.46919
5.2	5	-0.40894
5.2	6	-0.37269
5.2	7	-0.37744
5.2	8	-0.44444
5.2	9	-0.69944
5.2	10	-0.72069
5.2	11	-0.70019
5.2	12	-0.76419
5.2	13	-0.68394
5.2	14	-0.54219
5.2	15	-0.67719
5.2	16	-0.81569
5.2	17	-0.85269
5.2	18	-0.88269
5.2	19	-1.13794
5.2	20	-1.23994
5.2	21	-1.33269
5.2	22	-1.40719
5.2	23	-1.55394
5.2	24	-1.65644
5.2	25	-1.77944
5.3	1	-0.27443
5.3	2	-0.52568
5.3	3	-0.43318
5.3	4	-0.54868
5.3	5	-0.46368
5.3	6	-0.45368
5.3	7	-0.44643
5.3	8	-0.49368
5.3	9	-0.77343
5.3	10	-0.74468
5.3	11	-0.66718
5.3	12	-0.67443
5.3	13	-0.60418
5.3	14	-0.51118
5.3	15	-0.63943
5.3	16	-0.76943
5.3	17	-0.82968
5.3	18	-0.93943
5.3	19	-1.21118
5.3	20	-1.30443
5.3	21	-1.34993
5.3	22	-1.46343
5.3	23	-1.56943
5.3	24	-1.60768
5.3	25	-1.64968
5.4	1	-0.16243
5.4	2	-0.43143
5.4	3	-0.35043
5.4	4	-0.49043
5.4	5	-0.40868
5.4	6	-0.43943
5.4	7	-0.48743
5.4	8	-0.51593
5.4	9	-0.76493
5.4	10	-0.78643
5.4	11	-0.69718
5.4	12	-0.76093
5.4	13	-0.66018
5.4	14	-0.49918
5.4	15	-0.57968
5.4	16	-0.68493
5.4	17	-0.71268
5.4	18	-0.81893
5.4	19	-1.04318
5.4	20	-1.13168
5.4	21	-1.18243
5.4	22	-1.34793
5.4	23	-1.48268
5.4	24	-1.54393
5.4	25	-1.56743
5.5	1	-0.16527
5.5	2	-0.42777
5.5	3	-0.37177
5.5	4	-0.49252
5.5	5	-0.41427
5.5	6	-0.38877
5.5	7	-0.45952
5.5	8	-0.48052
5.5	9	-0.74352
5.5	10	-0.70327
5.5	11	-0.65127
5.5	12	-0.62502
5.5	13	-0.57877
5.5	14	-0.52827
5.5	15	-0.62227
5.5	16	-0.69102
5.5	17	-0.75477
5.5	18	-0.82352
5.5	19	-1.01927
5.5	20	-1.10627
5.5	21	-1.21702
5.5	22	-1.42202
5.5	23	-1.56527
5.5	24	-1.63727
5.5	25	-1.79702
5.6	1	-0.07354
5.6	2	-0.34454
5.6	3	-0.33304
5.6	4	-0.49354
5.6	5	-0.40479
5.6	6	-0.41529
5.6	7	-0.51704
5.6	8	-0.52329
5.6	9	-0.78354
5.6	10	-0.76604
5.6	11	-0.71954
5.6	12	-0.75129
5.6	13	-0.64254
5.6	14	-0.57379
5.6	15	-0.66579
5.6	16	-0.70404
5.6	17	-0.83479
5.6	18	-0.89479
5.6	19	-1.08529
5.6	20	-1.16679
5.6	21	-1.25379
5.6	22	-1.39554
5.6	23	-1.52229
5.6	24	-1.58229
5.6	25	-1.66379
5.7	1	-0.00522
5.7	2	-0.26272
5.7	3	-0.20497
5.7	4	-0.34747
5.7	5	-0.35472
5.7	6	-0.35397
5.7	7	-0.43772
5.7	8	-0.51847
5.7	9	-0.79247
5.7	10	-0.79797
5.7	11	-0.73272
5.7	12	-0.79347
5.7	13	-0.70897
5.7	14	-0.59222
5.7	15	-0.62797
5.7	16	-0.76647
5.7	17	-0.82347
5.7	18	-0.92247
5.7	19	-1.12747
5.7	20	-1.22947
5.7	21	-1.36197
5.7	22	-1.51922
5.7	23	-1.60897
5.7	24	-1.59047
5.7	25	-1.68297
5.8	1	-0.02167
5.8	2	-0.26617
5.8	3	-0.24592
5.8	4	-0.37692
5.8	5	-0.37667
5.8	6	-0.35817
5.8	7	-0.43792
5.8	8	-0.47467
5.8	9	-0.75142
5.8	10	-0.77517
5.8	11	-0.74567
5.8	12	-0.79142
5.8	13	-0.67992
5.8	14	-0.54992
5.8	15	-0.60292
5.8	16	-0.74742
5.8	17	-0.85142
5.8	18	-0.95992
5.8	19	-1.18092
5.8	20	-1.20742
5.8	21	-1.35117
5.8	22	-1.45717
5.8	23	-1.62417
5.8	24	-1.70467
5.8	25	-1.80267
5.9	1	-0.15627
5.9	2	-0.44977
5.9	3	-0.43627
5.9	4	-0.50052
5.9	5	-0.45502
5.9	6	-0.42027
5.9	7	-0.42977
5.9	8	-0.47527
5.9	9	-0.71577
5.9	10	-0.69827
5.9	11	-0.69677
5.9	12	-0.75652
5.9	13	-0.68627
5.9	14	-0.56702
5.9	15	-0.70852
5.9	16	-0.82227
5.9	17	-0.96252
5.9	18	-1.08577
5.9	19	-1.27077
5.9	20	-1.27552
5.9	21	-1.36702
5.9	22	-1.46902
5.9	23	-1.55227
5.9	24	-1.62552
5.9	25	-1.74227
6	1	-0.11216
6	2	-0.38466
6	3	-0.37191
6	4	-0.43041
6	5	-0.41866
6	6	-0.40641
6	7	-0.45216
6	8	-0.48741
6	9	-0.74741
6	10	-0.71191
6	11	-0.71066
6	12	-0.77116
6	13	-0.68191
6	14	-0.54791
6	15	-0.61866
6	16	-0.75491
6	17	-0.85941
6	18	-0.97616
6	19	-1.15941
6	20	-1.21516
6	21	-1.30991
6	22	-1.46491
6	23	-1.60691
6	24	-1.67516
6	25	-1.72391
6.1	1	-0.1508
6.1	2	-0.44005
6.1	3	-0.44455
6.1	4	-0.5218
6.1	5	-0.48655
6.1	6	-0.48455
6.1	7	-0.5128
6.1	8	-0.54905
6.1	9	-0.7968
6.1	10	-0.78755
6.1	11	-0.80155
6.1	12	-0.83055
6.1	13	-0.73005
6.1	14	-0.5948
6.1	15	-0.6718
6.1	16	-0.83205
6.1	17	-0.9318
6.1	18	-1.0523
6.1	19	-1.3273
6.1	20	-1.3413
6.1	21	-1.34655
6.1	22	-1.4243
6.1	23	-1.4583
6.1	24	-1.56605
6.1	25	-1.6808
6.2	1	-0.0868
6.2	2	-0.3908
6.2	3	-0.34855
6.2	4	-0.4913
6.2	5	-0.4873
6.2	6	-0.4478
6.2	7	-0.52055
6.2	8	-0.6018
6.2	9	-0.8623
6.2	10	-0.8793
6.2	11	-0.7853
6.2	12	-0.7953
6.2	13	-0.69655
6.2	14	-0.5768
6.2	15	-0.61755
6.2	16	-0.74205
6.2	17	-0.83205
6.2	18	-0.97805
6.2	19	-1.2093
6.2	20	-1.25905
6.2	21	-1.3473
6.2	22	-1.4693
6.2	23	-1.6168
6.2	24	-1.72355
6.2	25	-1.79405
6.3	1	-0.13438
6.3	2	-0.39988
6.3	3	-0.36513
6.3	4	-0.55138
6.3	5	-0.50913
6.3	6	-0.48288
6.3	7	-0.50213
6.3	8	-0.55813
6.3	9	-0.81088
6.3	10	-0.81788
6.3	11	-0.66213
6.3	12	-0.81113
6.3	13	-0.74663
6.3	14	-0.61538
6.3	15	-0.63913
6.3	16	-0.75113
6.3	17	-0.77238
6.3	18	-0.90088
6.3	19	-1.10538
6.3	20	-1.15488
6.3	21	-1.22113
6.3	22	-1.40913
6.3	23	-1.46513
6.3	24	-1.53813
6.3	25	-1.63238
6.4	1	-0.14462
6.4	2	-0.43837
6.4	3	-0.45762
6.4	4	-0.60612
6.4	5	-0.52537
6.4	6	-0.44337
6.4	7	-0.42662
6.4	8	-0.46762
6.4	9	-0.68887
6.4	10	-0.75437
6.4	11	-0.72287
6.4	12	-0.79037
6.4	13	-0.71212
6.4	14	-0.57562
6.4	15	-0.68212
6.4	16	-0.81462
6.4	17	-0.78737
6.4	18	-0.89237
6.4	19	-1.04787
6.4	20	-1.10412
6.4	21	-1.13012
6.4	22	-1.33237
6.4	23	-1.47537
6.4	24	-1.52412
6.4	25	-1.62937
6.5	1	-0.11551
6.5	2	-0.38551
6.5	3	-0.48201
6.5	4	-0.61226
6.5	5	-0.52501
6.5	6	-0.43176
6.5	7	-0.41151
6.5	8	-0.45576
6.5	9	-0.66826
6.5	10	-0.72901
6.5	11	-0.73626
6.5	12	-0.80576
6.5	13	-0.73051
6.5	14	-0.58251
6.5	15	-0.65351
6.5	16	-0.73101
6.5	17	-0.66226
6.5	18	-0.75801
6.5	19	-0.89601
6.5	20	-0.94726
6.5	21	-1.17301
6.5	22	-1.32401
6.5	23	-1.51001
6.5	24	-1.62551
6.5	25	-1.72251
6.6	1	-0.25681
6.6	2	-0.45356
6.6	3	-0.50931
6.6	4	-0.65181
6.6	5	-0.53831
6.6	6	-0.42631
6.6	7	-0.38756
6.6	8	-0.46556
6.6	9	-0.70406
6.6	10	-0.79481
6.6	11	-0.78156
6.6	12	-0.87381
6.6	13	-0.79256
6.6	14	-0.65381
6.6	15	-0.73731
6.6	16	-0.80556
6.6	17	-0.75181
6.6	18	-0.81481
6.6	19	-0.93981
6.6	20	-1.06731
6.6	21	-1.18106
6.6	22	-1.39306
6.6	23	-1.52931
6.6	24	-1.64506
6.6	25	-1.82381
6.7	1	-0.2072
6.7	2	-0.4817
6.7	3	-0.5732
6.7	4	-0.73045
6.7	5	-0.55995
6.7	6	-0.3867
6.7	7	-0.33545
6.7	8	-0.43195
6.7	9	-0.6597
6.7	10	-0.74745
6.7	11	-0.75895
6.7	12	-0.8167
6.7	13	-0.75395
6.7	14	-0.6122
6.7	15	-0.63245
6.7	16	-0.70145
6.7	17	-0.69845
6.7	18	-0.8202
6.7	19	-1.0122
6.7	20	-1.17195
6.7	21	-1.2382
6.7	22	-1.4352
6.7	23	-1.58395
6.7	24	-1.71195
6.7	25	-1.83195
6.8	1	-0.18247
6.8	2	-0.47122
6.8	3	-0.60947
6.8	4	-0.78347
6.8	5	-0.60822
6.8	6	-0.43722
6.8	7	-0.36822
6.8	8	-0.45172
6.8	9	-0.65997
6.8	10	-0.68547
6.8	11	-0.70772
6.8	12	-0.77047
6.8	13	-0.71472
6.8	14	-0.59547
6.8	15	-0.55172
6.8	16	-0.66572
6.8	17	-0.60497
6.8	18	-0.74047
6.8	19	-0.92972
6.8	20	-1.08372
6.8	21	-1.28347
6.8	22	-1.45847
6.8	23	-1.57622
6.8	24	-1.61597
6.8	25	-1.80997
6.9	1	-0.15945
6.9	2	-0.40395
6.9	3	-0.46045
6.9	4	-0.5952
6.9	5	-0.43295
6.9	6	-0.25795
6.9	7	-0.2112
6.9	8	-0.35845
6.9	9	-0.59295
6.9	10	-0.68645
6.9	11	-0.69195
6.9	12	-0.72045
6.9	13	-0.6207
6.9	14	-0.47845
6.9	15	-0.4282
6.9	16	-0.5297
6.9	17	-0.49245
6.9	18	-0.69295
6.9	19	-0.86545
6.9	20	-1.0552
6.9	21	-1.22895
6.9	22	-1.4622
6.9	23	-1.67845
6.9	24	-1.7527
6.9	25	-1.87095
7	1	-0.37621
7	2	-0.51596
7	3	-0.48246
7	4	-0.55171
7	5	-0.44871
7	6	-0.33171
7	7	-0.28546
7	8	-0.38871
7	9	-0.62321
7	10	-0.66071
7	11	-0.62621
7	12	-0.69746
7	13	-0.60971
7	14	-0.45596
7	15	-0.39371
7	16	-0.49996
7	17	-0.47071
7	18	-0.60046
7	19	-0.78571
7	20	-0.99446
7	21	-1.11096
7	22	-1.38471
7	23	-1.58496
7	24	-1.73721
7	25	-1.87596
7.1	1	-0.47009
7.1	2	-0.58309
7.1	3	-0.52184
7.1	4	-0.61384
7.1	5	-0.49584
7.1	6	-0.34459
7.1	7	-0.29709
7.1	8	-0.41409
7.1	9	-0.66584
7.1	10	-0.67384
7.1	11	-0.65709
7.1	12	-0.66509
7.1	13	-0.54534
7.1	14	-0.42609
7.1	15	-0.37234
7.1	16	-0.51709
7.1	17	-0.48384
7.1	18	-0.58409
7.1	19	-0.79109
7.1	20	-1.00959
7.1	21	-1.12359
7.1	22	-1.36509
7.1	23	-1.52134
7.1	24	-1.65359
7.1	25	-1.83484
7.2	1	-0.25334
7.2	2	-0.45434
7.2	3	-0.47434
7.2	4	-0.57884
7.2	5	-0.44384
7.2	6	-0.33134
7.2	7	-0.26884
7.2	8	-0.35109
7.2	9	-0.59359
7.2	10	-0.69659
7.2	11	-0.67009
7.2	12	-0.71334
7.2	13	-0.60534
7.2	14	-0.47259
7.2	15	-0.39459
7.2	16	-0.51609
7.2	17	-0.48059
7.2	18	-0.54959
7.2	19	-0.76684
7.2	20	-0.92009
7.2	21	-1.04059
7.2	22	-1.36084
7.2	23	-1.54409
7.2	24	-1.75034
7.2	25	-1.89459
7.3	1	-0.32613
7.3	2	-0.48888
7.3	3	-0.48738
7.3	4	-0.57963
7.3	5	-0.43513
7.3	6	-0.30413
7.3	7	-0.29713
7.3	8	-0.40413
7.3	9	-0.64863
7.3	10	-0.73263
7.3	11	-0.70113
7.3	12	-0.73688
7.3	13	-0.60488
7.3	14	-0.50338
7.3	15	-0.41463
7.3	16	-0.54813
7.3	17	-0.51188
7.3	18	-0.57638
7.3	19	-0.79338
7.3	20	-0.92863
7.3	21	-1.01313
7.3	22	-1.30163
7.3	23	-1.50563
7.3	24	-1.72238
7.3	25	-1.82763
7.4	1	-0.17878
7.4	2	-0.44953
7.4	3	-0.43203
7.4	4	-0.56153
7.4	5	-0.51428
7.4	6	-0.34478
7.4	7	-0.32728
7.4	8	-0.47028
7.4	9	-0.72728
7.4	10	-0.75053
7.4	11	-0.72178
7.4	12	-0.77378
7.4	13	-0.66128
7.4	14	-0.53378
7.4	15	-0.50753
7.4	16	-0.57303
7.4	17	-0.49603
7.4	18	-0.60278
7.4	19	-0.78453
7.4	20	-0.88328
7.4	21	-1.01153
7.4	22	-1.29703
7.4	23	-1.46978
7.4	24	-1.77828
7.4	25	-2.00453
7.5	1	-0.2068
7.5	2	-0.4233
7.5	3	-0.47305
7.5	4	-0.59405
7.5	5	-0.4863
7.5	6	-0.32905
7.5	7	-0.3308
7.5	8	-0.47755
7.5	9	-0.7408
7.5	10	-0.7758
7.5	11	-0.76005
7.5	12	-0.7758
7.5	13	-0.65105
7.5	14	-0.52055
7.5	15	-0.45255
7.5	16	-0.49755
7.5	17	-0.4598
7.5	18	-0.59755
7.5	19	-0.78705
7.5	20	-0.96105
7.5	21	-1.1338
7.5	22	-1.4008
7.5	23	-1.5433
7.5	24	-1.78905
7.5	25	-1.83455
7.6	1	-0.39715
7.6	2	-0.5509
7.6	3	-0.5654
7.6	4	-0.62415
7.6	5	-0.4859
7.6	6	-0.31615
7.6	7	-0.29665
7.6	8	-0.4769
7.6	9	-0.7569
7.6	10	-0.7714
7.6	11	-0.79265
7.6	12	-0.8114
7.6	13	-0.70665
7.6	14	-0.59015
7.6	15	-0.49465
7.6	16	-0.5459
7.6	17	-0.49765
7.6	18	-0.66065
7.6	19	-0.8869
7.6	20	-1.0579
7.6	21	-1.2169
7.6	22	-1.49715
7.6	23	-1.6364
7.6	24	-1.8949
7.6	25	-2.01465
7.7	1	-0.4585
7.7	2	-0.6125
7.7	3	-0.61125
7.7	4	-0.6685
7.7	5	-0.513
7.7	6	-0.38625
7.7	7	-0.363
7.7	8	-0.501
7.7	9	-0.785
7.7	10	-0.8205
7.7	11	-0.7755
7.7	12	-0.8265
7.7	13	-0.7215
7.7	14	-0.56875
7.7	15	-0.4805
7.7	16	-0.53575
7.7	17	-0.4685
7.7	18	-0.60675
7.7	19	-0.77125
7.7	20	-0.91
7.7	21	-1.11275
7.7	22	-1.3965
7.7	23	-1.64725
7.7	24	-1.865
7.7	25	-2.0555
7.8	1	-0.55046
7.8	2	-0.60096
7.8	3	-0.57146
7.8	4	-0.63471
7.8	5	-0.51946
7.8	6	-0.35971
7.8	7	-0.39471
7.8	8	-0.58171
7.8	9	-0.86846
7.8	10	-0.86071
7.8	11	-0.82521
7.8	12	-0.81796
7.8	13	-0.71521
7.8	14	-0.58996
7.8	15	-0.52196
7.8	16	-0.59921
7.8	17	-0.55646
7.8	18	-0.68396
7.8	19	-0.83296
7.8	20	-0.91546
7.8	21	-1.09821
7.8	22	-1.37371
7.8	23	-1.65271
7.8	24	-1.90996
7.8	25	-2.20346
7.9	1	-0.38228
7.9	2	-0.54628
7.9	3	-0.45703
7.9	4	-0.56278
7.9	5	-0.48728
7.9	6	-0.34903
7.9	7	-0.36453
7.9	8	-0.52453
7.9	9	-0.81628
7.9	10	-0.86378
7.9	11	-0.81353
7.9	12	-0.81778
7.9	13	-0.73328
7.9	14	-0.60478
7.9	15	-0.57053
7.9	16	-0.60528
7.9	17	-0.46828
7.9	18	-0.62428
7.9	19	-0.81028
7.9	20	-0.92428
7.9	21	-1.08753
7.9	22	-1.40303
7.9	23	-1.70528
7.9	24	-1.92553
[truncated: 48,026 more rows]
