# Supplementary material for: A pleurocidin analogue with greater conformational flexibility, enhanced antimicrobial potency and in vivo therapeutic efficacy
Source: Commun Biol. 2020 Nov 27;3:697. doi: 10.1038/s42003-020-01420-3 (PMC7699649; doi:10.1038/s42003-020-01420-3)
Supplement: Supplementary file 4 — Supplementary Data 1 [file 42003_2020_1420_MOESM4_ESM.zip › Figure_3/Figure_3I.csv]

Timestep	Residue_Number	Zpos
0	1	-2.21136
0	2	-2.14336
0	3	-2.20136
0	4	-2.29911
0	5	-2.38186
0	6	-2.42261
0	7	-2.46411
0	8	-2.56811
0	9	-2.57086
0	10	-2.58661
0	11	-2.49961
0	12	-2.55511
0	13	-2.47086
0	14	-2.43911
0	15	-2.40886
0	16	-2.35961
0	17	-2.38011
0	18	-2.32486
0	19	-2.29286
0	20	-2.22161
0	21	-2.20686
0	22	-2.16661
0	23	-2.10761
0	24	-2.06911
0	25	-1.99411
0.1	1	-1.96969
0.1	2	-2.15844
0.1	3	-2.24919
0.1	4	-2.31044
0.1	5	-2.40144
0.1	6	-2.41244
0.1	7	-2.35094
0.1	8	-2.41969
0.1	9	-2.56644
0.1	10	-2.50869
0.1	11	-2.48344
0.1	12	-2.45344
0.1	13	-2.29869
0.1	14	-2.30694
0.1	15	-2.31369
0.1	16	-2.36794
0.1	17	-2.26294
0.1	18	-2.18294
0.1	19	-2.15669
0.1	20	-2.07469
0.1	21	-2.11919
0.1	22	-2.13419
0.1	23	-2.07169
0.1	24	-2.00544
0.1	25	-1.88869
0.2	1	-2.14654
0.2	2	-2.32479
0.2	3	-2.39079
0.2	4	-2.44529
0.2	5	-2.46979
0.2	6	-2.43354
0.2	7	-2.31329
0.2	8	-2.33279
0.2	9	-2.31479
0.2	10	-2.36729
0.2	11	-2.27804
0.2	12	-2.17479
0.2	13	-2.06404
0.2	14	-2.12879
0.2	15	-2.20529
0.2	16	-2.23829
0.2	17	-2.14029
0.2	18	-2.08679
0.2	19	-2.04554
0.2	20	-2.05079
0.2	21	-2.15754
0.2	22	-2.11754
0.2	23	-2.07704
0.2	24	-2.06304
0.2	25	-1.99054
0.3	1	-2.30861
0.3	2	-2.48386
0.3	3	-2.48961
0.3	4	-2.48186
0.3	5	-2.37636
0.3	6	-2.31086
0.3	7	-2.22561
0.3	8	-2.07461
0.3	9	-2.07936
0.3	10	-2.12161
0.3	11	-2.03011
0.3	12	-1.94886
0.3	13	-1.88136
0.3	14	-1.87636
0.3	15	-2.09661
0.3	16	-2.19636
0.3	17	-2.23161
0.3	18	-2.12236
0.3	19	-2.14961
0.3	20	-2.15611
0.3	21	-2.18786
0.3	22	-2.20986
0.3	23	-2.24136
0.3	24	-2.27461
0.3	25	-2.26961
0.4	1	-2.21823
0.4	2	-2.38323
0.4	3	-2.34573
0.4	4	-2.30798
0.4	5	-2.18498
0.4	6	-2.14798
0.4	7	-2.08773
0.4	8	-2.01848
0.4	9	-2.01373
0.4	10	-2.11473
0.4	11	-2.04523
0.4	12	-1.94723
0.4	13	-1.92573
0.4	14	-1.80123
0.4	15	-1.92873
0.4	16	-2.04673
0.4	17	-2.12873
0.4	18	-2.03448
0.4	19	-2.08523
0.4	20	-2.14848
0.4	21	-2.20323
0.4	22	-2.24098
0.4	23	-2.22048
0.4	24	-2.17798
0.4	25	-2.06248
0.5	1	-2.04061
0.5	2	-2.27236
0.5	3	-2.25511
0.5	4	-2.31811
0.5	5	-2.27411
0.5	6	-2.25936
0.5	7	-2.20311
0.5	8	-2.11786
0.5	9	-2.07411
0.5	10	-2.10486
0.5	11	-1.99561
0.5	12	-1.95311
0.5	13	-1.85086
0.5	14	-1.80486
0.5	15	-1.95186
0.5	16	-2.07411
0.5	17	-2.10686
0.5	18	-2.00086
0.5	19	-2.05911
0.5	20	-2.15086
0.5	21	-2.17511
0.5	22	-2.16411
0.5	23	-2.19586
0.5	24	-2.16636
0.5	25	-2.07411
0.6	1	-2.35049
0.6	2	-2.44049
0.6	3	-2.40624
0.6	4	-2.33124
0.6	5	-2.22749
0.6	6	-2.16999
0.6	7	-2.00849
0.6	8	-1.91849
0.6	9	-1.83924
0.6	10	-1.87449
0.6	11	-1.81699
0.6	12	-1.74424
0.6	13	-1.65774
0.6	14	-1.59249
0.6	15	-1.75699
0.6	16	-1.88399
0.6	17	-1.79299
0.6	18	-1.82699
0.6	19	-1.89374
0.6	20	-1.97349
0.6	21	-2.07074
0.6	22	-2.19249
0.6	23	-2.18349
0.6	24	-2.16624
0.6	25	-2.17949
0.7	1	-2.05786
0.7	2	-2.27186
0.7	3	-2.35386
0.7	4	-2.30811
0.7	5	-2.15486
0.7	6	-2.08011
0.7	7	-1.98111
0.7	8	-1.87161
0.7	9	-1.76661
0.7	10	-1.81936
0.7	11	-1.72786
0.7	12	-1.64886
0.7	13	-1.51911
0.7	14	-1.51611
0.7	15	-1.61361
0.7	16	-1.70061
0.7	17	-1.80286
0.7	18	-1.89111
0.7	19	-1.96486
0.7	20	-2.04036
0.7	21	-2.13911
0.7	22	-2.15386
0.7	23	-2.14986
0.7	24	-2.16636
0.7	25	-2.12161
0.8	1	-2.15128
0.8	2	-2.39253
0.8	3	-2.38953
0.8	4	-2.30003
0.8	5	-2.01628
0.8	6	-1.88003
0.8	7	-1.76153
0.8	8	-1.64353
0.8	9	-1.49153
0.8	10	-1.52853
0.8	11	-1.45303
0.8	12	-1.42378
0.8	13	-1.36978
0.8	14	-1.36353
0.8	15	-1.51878
0.8	16	-1.65128
0.8	17	-1.80578
0.8	18	-1.94403
0.8	19	-1.93628
0.8	20	-1.93003
0.8	21	-2.11828
0.8	22	-2.24303
0.8	23	-2.23303
0.8	24	-2.24553
0.8	25	-2.17328
0.9	1	-2.6302
0.9	2	-2.68345
0.9	3	-2.61895
0.9	4	-2.4352
0.9	5	-2.1887
0.9	6	-1.91045
0.9	7	-1.7567
0.9	8	-1.59395
0.9	9	-1.48745
0.9	10	-1.51395
0.9	11	-1.45345
0.9	12	-1.43495
0.9	13	-1.3392
0.9	14	-1.28645
0.9	15	-1.4012
0.9	16	-1.54345
0.9	17	-1.65345
0.9	18	-1.6827
0.9	19	-1.7297
0.9	20	-1.79545
0.9	21	-1.97395
0.9	22	-2.06445
0.9	23	-2.0292
0.9	24	-2.0617
0.9	25	-2.0937
1	1	-2.43681
1	2	-2.55756
1	3	-2.52806
1	4	-2.32431
1	5	-2.07081
1	6	-1.85231
1	7	-1.74831
1	8	-1.57206
1	9	-1.45681
1	10	-1.54856
1	11	-1.48081
1	12	-1.45106
1	13	-1.41931
1	14	-1.35081
1	15	-1.49831
1	16	-1.60781
1	17	-1.63131
1	18	-1.63081
1	19	-1.81006
1	20	-1.97556
1	21	-1.99331
1	22	-2.12731
1	23	-2.25531
1	24	-2.42631
1	25	-2.61856
1.1	1	-2.53452
1.1	2	-2.52177
1.1	3	-2.47502
1.1	4	-2.27152
1.1	5	-2.00827
1.1	6	-1.83877
1.1	7	-1.68902
1.1	8	-1.58277
1.1	9	-1.43802
1.1	10	-1.50702
1.1	11	-1.53102
1.1	12	-1.48477
1.1	13	-1.41977
1.1	14	-1.36952
1.1	15	-1.55827
1.1	16	-1.69952
1.1	17	-1.71452
1.1	18	-1.69927
1.1	19	-1.86727
1.1	20	-2.04852
1.1	21	-2.10327
1.1	22	-2.21377
1.1	23	-2.29852
1.1	24	-2.44277
1.1	25	-2.50527
1.2	1	-2.3725
1.2	2	-2.414
1.2	3	-2.40325
1.2	4	-2.245
1.2	5	-1.988
1.2	6	-1.77975
1.2	7	-1.66825
1.2	8	-1.50575
1.2	9	-1.3995
1.2	10	-1.462
1.2	11	-1.39175
1.2	12	-1.36225
1.2	13	-1.28525
1.2	14	-1.20625
1.2	15	-1.38975
1.2	16	-1.54525
1.2	17	-1.54625
1.2	18	-1.58025
1.2	19	-1.78925
1.2	20	-1.96425
1.2	21	-1.90275
1.2	22	-2.0665
1.2	23	-2.26525
1.2	24	-2.403
1.2	25	-2.5295
1.3	1	-2.28016
1.3	2	-2.26791
1.3	3	-2.39316
1.3	4	-2.18291
1.3	5	-1.97066
1.3	6	-1.77991
1.3	7	-1.69266
1.3	8	-1.54941
1.3	9	-1.42416
1.3	10	-1.48966
1.3	11	-1.40391
1.3	12	-1.40716
1.3	13	-1.34916
1.3	14	-1.27441
1.3	15	-1.42616
1.3	16	-1.53941
1.3	17	-1.54916
1.3	18	-1.53141
1.3	19	-1.71691
1.3	20	-1.94791
1.3	21	-1.88841
1.3	22	-2.03641
1.3	23	-2.25041
1.3	24	-2.33241
1.3	25	-2.49341
1.4	1	-2.08959
1.4	2	-2.17584
1.4	3	-2.26209
1.4	4	-2.15759
1.4	5	-1.95159
1.4	6	-1.78059
1.4	7	-1.66459
1.4	8	-1.57234
1.4	9	-1.46359
1.4	10	-1.49109
1.4	11	-1.42309
1.4	12	-1.42534
1.4	13	-1.38284
1.4	14	-1.34659
1.4	15	-1.47734
1.4	16	-1.53959
1.4	17	-1.50934
1.4	18	-1.52759
1.4	19	-1.62209
1.4	20	-1.87334
1.4	21	-1.90434
1.4	22	-2.07009
1.4	23	-2.24534
1.4	24	-2.33034
1.4	25	-2.49459
1.5	1	-2.13251
1.5	2	-2.14976
1.5	3	-2.19901
1.5	4	-2.00151
1.5	5	-1.89326
1.5	6	-1.79001
1.5	7	-1.61901
1.5	8	-1.43076
1.5	9	-1.36401
1.5	10	-1.39801
1.5	11	-1.32551
1.5	12	-1.34526
1.5	13	-1.26701
1.5	14	-1.23051
1.5	15	-1.38501
1.5	16	-1.49726
1.5	17	-1.53126
1.5	18	-1.62701
1.5	19	-1.74401
1.5	20	-1.86726
1.5	21	-1.88476
1.5	22	-1.95076
1.5	23	-2.12576
1.5	24	-2.30251
1.5	25	-2.35126
1.6	1	-1.94969
1.6	2	-2.01919
1.6	3	-2.07794
1.6	4	-1.92169
1.6	5	-1.80819
1.6	6	-1.65419
1.6	7	-1.44469
1.6	8	-1.31344
1.6	9	-1.26269
1.6	10	-1.27719
1.6	11	-1.28269
1.6	12	-1.26294
1.6	13	-1.20069
1.6	14	-1.17294
1.6	15	-1.30594
1.6	16	-1.43494
1.6	17	-1.50894
1.6	18	-1.60944
1.6	19	-1.71344
1.6	20	-1.86819
1.6	21	-1.89994
1.6	22	-2.00694
1.6	23	-2.14294
1.6	24	-2.22994
1.6	25	-2.26694
1.7	1	-1.87536
1.7	2	-1.94211
1.7	3	-2.08786
1.7	4	-1.96386
1.7	5	-1.82561
1.7	6	-1.62336
1.7	7	-1.44836
1.7	8	-1.29436
1.7	9	-1.21636
1.7	10	-1.24411
1.7	11	-1.23761
1.7	12	-1.21261
1.7	13	-1.16211
1.7	14	-1.14261
1.7	15	-1.32136
1.7	16	-1.43286
1.7	17	-1.53161
1.7	18	-1.62111
1.7	19	-1.71711
1.7	20	-1.95011
1.7	21	-2.00511
1.7	22	-2.09636
1.7	23	-2.22486
1.7	24	-2.38836
1.7	25	-2.44036
1.8	1	-2.01044
1.8	2	-2.03919
1.8	3	-2.14369
1.8	4	-2.04644
1.8	5	-1.93244
1.8	6	-1.76494
1.8	7	-1.58294
1.8	8	-1.40694
1.8	9	-1.30044
1.8	10	-1.32544
1.8	11	-1.25619
1.8	12	-1.25619
1.8	13	-1.19344
1.8	14	-1.16894
1.8	15	-1.30219
1.8	16	-1.45144
1.8	17	-1.55169
1.8	18	-1.62769
1.8	19	-1.70094
1.8	20	-1.86594
1.8	21	-1.91544
1.8	22	-1.99844
1.8	23	-2.09069
1.8	24	-2.22994
1.8	25	-2.27419
1.9	1	-2.11657
1.9	2	-2.16782
1.9	3	-2.17057
1.9	4	-2.01057
1.9	5	-1.87282
1.9	6	-1.67307
1.9	7	-1.47982
1.9	8	-1.33932
1.9	9	-1.26632
1.9	10	-1.31182
1.9	11	-1.27957
1.9	12	-1.30107
1.9	13	-1.22482
1.9	14	-1.25507
1.9	15	-1.32532
1.9	16	-1.42757
1.9	17	-1.52407
1.9	18	-1.57882
1.9	19	-1.68232
1.9	20	-1.83382
1.9	21	-1.82732
1.9	22	-1.90682
1.9	23	-2.01132
1.9	24	-2.08657
1.9	25	-2.06582
2	1	-1.97492
2	2	-1.92742
2	3	-2.01142
2	4	-1.86242
2	5	-1.74667
2	6	-1.59967
2	7	-1.39067
2	8	-1.25267
2	9	-1.22567
2	10	-1.30017
2	11	-1.22692
2	12	-1.21817
2	13	-1.09417
2	14	-1.15392
2	15	-1.24867
2	16	-1.30492
2	17	-1.43542
2	18	-1.53942
2	19	-1.71542
2	20	-1.87342
2	21	-1.84742
2	22	-1.95992
2	23	-2.09892
2	24	-2.20742
2	25	-2.26017
2.1	1	-1.89008
2.1	2	-1.80833
2.1	3	-1.88933
2.1	4	-1.70533
2.1	5	-1.58583
2.1	6	-1.47358
2.1	7	-1.27933
2.1	8	-1.18333
2.1	9	-1.18083
2.1	10	-1.23908
2.1	11	-1.23858
2.1	12	-1.27108
2.1	13	-1.11958
2.1	14	-1.13733
2.1	15	-1.22983
2.1	16	-1.30133
2.1	17	-1.38908
2.1	18	-1.45733
2.1	19	-1.59333
2.1	20	-1.82983
2.1	21	-1.91033
2.1	22	-2.10008
2.1	23	-2.19658
2.1	24	-2.27608
2.1	25	-2.43733
2.2	1	-1.59592
2.2	2	-1.59417
2.2	3	-1.68742
2.2	4	-1.59067
2.2	5	-1.52717
2.2	6	-1.47092
2.2	7	-1.26967
2.2	8	-1.14267
2.2	9	-1.17667
2.2	10	-1.26692
2.2	11	-1.15367
2.2	12	-1.17117
2.2	13	-1.17092
2.2	14	-1.13992
2.2	15	-1.19592
2.2	16	-1.21667
2.2	17	-1.32242
2.2	18	-1.36692
2.2	19	-1.50467
2.2	20	-1.73792
2.2	21	-1.84517
2.2	22	-2.02242
2.2	23	-2.11167
2.2	24	-2.16842
2.2	25	-2.22442
2.3	1	-1.65465
2.3	2	-1.56815
2.3	3	-1.63865
2.3	4	-1.5589
2.3	5	-1.49165
2.3	6	-1.41015
2.3	7	-1.34315
2.3	8	-1.2139
2.3	9	-1.20965
2.3	10	-1.22465
2.3	11	-1.0619
2.3	12	-1.15115
2.3	13	-1.18065
2.3	14	-1.2644
2.3	15	-1.33515
2.3	16	-1.30665
2.3	17	-1.2904
2.3	18	-1.3639
2.3	19	-1.50815
2.3	20	-1.7959
2.3	21	-1.8994
2.3	22	-2.03865
2.3	23	-2.0979
2.3	24	-2.1739
2.3	25	-2.2584
2.4	1	-1.31604
2.4	2	-1.37304
2.4	3	-1.56204
2.4	4	-1.60429
2.4	5	-1.46079
2.4	6	-1.35054
2.4	7	-1.26654
2.4	8	-1.13029
2.4	9	-1.13154
2.4	10	-1.16829
2.4	11	-1.07779
2.4	12	-1.08829
2.4	13	-1.11454
2.4	14	-1.23004
2.4	15	-1.30029
2.4	16	-1.27754
2.4	17	-1.30829
2.4	18	-1.29279
2.4	19	-1.39954
2.4	20	-1.63454
2.4	21	-1.68529
2.4	22	-1.80154
2.4	23	-1.91979
2.4	24	-2.05929
2.4	25	-2.20304
2.5	1	-1.32829
2.5	2	-1.40454
2.5	3	-1.57204
2.5	4	-1.62054
2.5	5	-1.51604
2.5	6	-1.41854
2.5	7	-1.31404
2.5	8	-1.20904
2.5	9	-1.21229
2.5	10	-1.27079
2.5	11	-1.16179
2.5	12	-1.14229
2.5	13	-1.19629
2.5	14	-1.22904
2.5	15	-1.32754
2.5	16	-1.31429
2.5	17	-1.27354
2.5	18	-1.19779
2.5	19	-1.26379
2.5	20	-1.58004
2.5	21	-1.69129
2.5	22	-1.79154
2.5	23	-1.86679
2.5	24	-1.95604
2.5	25	-1.91004
2.6	1	-1.58064
2.6	2	-1.45989
2.6	3	-1.60939
2.6	4	-1.56939
2.6	5	-1.42614
2.6	6	-1.36289
2.6	7	-1.20964
2.6	8	-1.08589
2.6	9	-1.06464
2.6	10	-1.08964
2.6	11	-1.01714
2.6	12	-1.06614
2.6	13	-1.08364
2.6	14	-1.15539
2.6	15	-1.31139
2.6	16	-1.31514
2.6	17	-1.34214
2.6	18	-1.33739
2.6	19	-1.40039
2.6	20	-1.68364
2.6	21	-1.78839
2.6	22	-1.89189
2.6	23	-1.92489
2.6	24	-1.99364
2.6	25	-2.00139
2.7	1	-1.28619
2.7	2	-1.23794
2.7	3	-1.45244
2.7	4	-1.47544
2.7	5	-1.37544
2.7	6	-1.39119
2.7	7	-1.24119
2.7	8	-1.13219
2.7	9	-1.15769
2.7	10	-1.25019
2.7	11	-1.11519
2.7	12	-1.10869
2.7	13	-1.14044
2.7	14	-1.21494
2.7	15	-1.32894
2.7	16	-1.35344
2.7	17	-1.36169
2.7	18	-1.35094
2.7	19	-1.42544
2.7	20	-1.72119
2.7	21	-1.85969
2.7	22	-1.95769
2.7	23	-2.00244
2.7	24	-2.04744
2.7	25	-1.97244
2.8	1	-1.33365
2.8	2	-1.1899
2.8	3	-1.3874
2.8	4	-1.4319
2.8	5	-1.33715
2.8	6	-1.2939
2.8	7	-1.2239
2.8	8	-1.2049
2.8	9	-1.19015
2.8	10	-1.26515
2.8	11	-1.15765
2.8	12	-1.2014
2.8	13	-1.2304
2.8	14	-1.24615
2.8	15	-1.3669
2.8	16	-1.4009
2.8	17	-1.42515
2.8	18	-1.5039
2.8	19	-1.5654
2.8	20	-1.8369
2.8	21	-1.98215
2.8	22	-2.0889
2.8	23	-2.1199
2.8	24	-2.1404
2.8	25	-2.0934
2.9	1	-1.44093
2.9	2	-1.36243
2.9	3	-1.58543
2.9	4	-1.57593
2.9	5	-1.40818
2.9	6	-1.35243
2.9	7	-1.27593
2.9	8	-1.26868
2.9	9	-1.15043
2.9	10	-1.22843
2.9	11	-1.07818
2.9	12	-1.10643
2.9	13	-1.07293
2.9	14	-1.13893
2.9	15	-1.22418
2.9	16	-1.25268
2.9	17	-1.31018
2.9	18	-1.39968
2.9	19	-1.49293
2.9	20	-1.74743
2.9	21	-1.88693
2.9	22	-2.08368
2.9	23	-2.14718
2.9	24	-2.10293
2.9	25	-2.08568
3	1	-1.42399
3	2	-1.32174
3	3	-1.47699
3	4	-1.52924
3	5	-1.40524
3	6	-1.31374
3	7	-1.24124
3	8	-1.18774
3	9	-1.10849
3	10	-1.18474
3	11	-1.10799
3	12	-1.11899
3	13	-1.06199
3	14	-1.20974
3	15	-1.25974
3	16	-1.24174
3	17	-1.29724
3	18	-1.36699
3	19	-1.57374
3	20	-1.80899
3	21	-1.88174
3	22	-2.15174
3	23	-2.24299
3	24	-2.17074
3	25	-2.15624
3.1	1	-1.05907
3.1	2	-0.98432
3.1	3	-1.00207
3.1	4	-1.21107
3.1	5	-1.18607
3.1	6	-1.15982
3.1	7	-1.14932
3.1	8	-1.19032
3.1	9	-1.12032
3.1	10	-1.23507
3.1	11	-1.12882
3.1	12	-1.08107
3.1	13	-1.04957
3.1	14	-1.12057
3.1	15	-1.19382
3.1	16	-1.19932
3.1	17	-1.26782
3.1	18	-1.37732
3.1	19	-1.49057
3.1	20	-1.76957
3.1	21	-1.92932
3.1	22	-2.09932
3.1	23	-2.23082
3.1	24	-2.09682
3.1	25	-2.03257
3.2	1	-1.00352
3.2	2	-0.97252
3.2	3	-1.04902
3.2	4	-1.24327
3.2	5	-1.23602
3.2	6	-1.25077
3.2	7	-1.21127
3.2	8	-1.19577
3.2	9	-1.15052
3.2	10	-1.28377
3.2	11	-1.22627
3.2	12	-1.13627
3.2	13	-1.09227
3.2	14	-1.17652
3.2	15	-1.16952
3.2	16	-1.16102
3.2	17	-1.22177
3.2	18	-1.26252
3.2	19	-1.37502
3.2	20	-1.62827
3.2	21	-1.79777
3.2	22	-1.85477
3.2	23	-1.89327
3.2	24	-1.87052
3.2	25	-1.73002
3.3	1	-1.17255
3.3	2	-1.01305
3.3	3	-1.09005
3.3	4	-1.2133
3.3	5	-1.2093
3.3	6	-1.1888
3.3	7	-1.11555
3.3	8	-1.1268
3.3	9	-1.0813
3.3	10	-1.18505
3.3	11	-1.17405
3.3	12	-1.1383
3.3	13	-1.1043
3.3	14	-1.17655
3.3	15	-1.21605
3.3	16	-1.17805
3.3	17	-1.2403
3.3	18	-1.3058
3.3	19	-1.40155
3.3	20	-1.6928
3.3	21	-1.8353
3.3	22	-1.88255
3.3	23	-1.97805
3.3	24	-2.04005
3.3	25	-2.03655
3.4	1	-1.14589
3.4	2	-1.09239
3.4	3	-1.06614
3.4	4	-1.10714
3.4	5	-1.13539
3.4	6	-1.13364
3.4	7	-1.09864
3.4	8	-1.12464
3.4	9	-1.04739
3.4	10	-1.14764
3.4	11	-1.07764
3.4	12	-1.08164
3.4	13	-1.08864
3.4	14	-1.18039
3.4	15	-1.16464
3.4	16	-1.16764
3.4	17	-1.14639
3.4	18	-1.17464
3.4	19	-1.27039
3.4	20	-1.57814
3.4	21	-1.76689
3.4	22	-1.85939
3.4	23	-1.89564
3.4	24	-1.98389
3.4	25	-1.97439
3.5	1	-1.17496
3.5	2	-1.06321
3.5	3	-1.05696
3.5	4	-1.10796
3.5	5	-1.10721
3.5	6	-1.12671
3.5	7	-1.04046
3.5	8	-1.08171
3.5	9	-1.04696
3.5	10	-1.11046
3.5	11	-1.05321
3.5	12	-1.07346
3.5	13	-1.05946
3.5	14	-1.16321
3.5	15	-1.16721
3.5	16	-1.13096
3.5	17	-1.11771
3.5	18	-1.13971
3.5	19	-1.26771
3.5	20	-1.54621
3.5	21	-1.75221
3.5	22	-1.82046
3.5	23	-1.90146
3.5	24	-2.05821
3.5	25	-2.11146
3.6	1	-1.10788
3.6	2	-1.13663
3.6	3	-1.06688
3.6	4	-1.13088
3.6	5	-1.14838
3.6	6	-1.21288
3.6	7	-1.16588
3.6	8	-1.10438
3.6	9	-1.06438
3.6	10	-1.09163
3.6	11	-1.01638
3.6	12	-1.06488
3.6	13	-1.12213
3.6	14	-1.23488
3.6	15	-1.27188
3.6	16	-1.22788
3.6	17	-1.29213
3.6	18	-1.35213
3.6	19	-1.38163
3.6	20	-1.65688
3.6	21	-1.80788
3.6	22	-1.86463
3.6	23	-1.82388
3.6	24	-1.90438
3.6	25	-1.84763
3.7	1	-1.08165
3.7	2	-1.11265
3.7	3	-1.08415
3.7	4	-1.1519
3.7	5	-1.11715
3.7	6	-1.09765
3.7	7	-1.06115
3.7	8	-0.9979
3.7	9	-0.94815
3.7	10	-0.99815
3.7	11	-0.97965
3.7	12	-1.01465
3.7	13	-1.1859
3.7	14	-1.2819
3.7	15	-1.30665
3.7	16	-1.2829
3.7	17	-1.29215
3.7	18	-1.2624
3.7	19	-1.3279
3.7	20	-1.5134
3.7	21	-1.6304
3.7	22	-1.66415
3.7	23	-1.7104
3.7	24	-1.83315
3.7	25	-1.85365
3.8	1	-1.22784
3.8	2	-1.24809
3.8	3	-1.26584
3.8	4	-1.23859
3.8	5	-1.15959
3.8	6	-1.15359
3.8	7	-1.07734
3.8	8	-1.01534
3.8	9	-0.92934
3.8	10	-1.04934
3.8	11	-1.00359
3.8	12	-1.05134
3.8	13	-1.14109
3.8	14	-1.25359
3.8	15	-1.31034
3.8	16	-1.26709
3.8	17	-1.35459
3.8	18	-1.30609
3.8	19	-1.30459
3.8	20	-1.42259
3.8	21	-1.54859
3.8	22	-1.51484
3.8	23	-1.51934
3.8	24	-1.68559
3.8	25	-1.85184
3.9	1	-0.82868
3.9	2	-0.96668
3.9	3	-1.12168
3.9	4	-1.10893
3.9	5	-1.12993
3.9	6	-1.08768
3.9	7	-0.99818
3.9	8	-1.01293
3.9	9	-0.93568
3.9	10	-1.01293
3.9	11	-0.97818
3.9	12	-1.06818
3.9	13	-1.21043
3.9	14	-1.31793
3.9	15	-1.24718
3.9	16	-1.18068
3.9	17	-1.27443
3.9	18	-1.28718
3.9	19	-1.30293
3.9	20	-1.43143
3.9	21	-1.68993
3.9	22	-1.68018
3.9	23	-1.65993
3.9	24	-1.91293
3.9	25	-1.97418
4	1	-0.87704
4	2	-0.86954
4	3	-0.95629
4	4	-1.00204
4	5	-1.06704
4	6	-1.11079
4	7	-1.06754
4	8	-1.09304
4	9	-1.05679
4	10	-1.14279
4	11	-1.06179
4	12	-1.13954
4	13	-1.27579
4	14	-1.36704
4	15	-1.23129
4	16	-1.16179
4	17	-1.24629
4	18	-1.36554
4	19	-1.40979
4	20	-1.55254
4	21	-1.68754
4	22	-1.69454
4	23	-1.78629
4	24	-2.02704
4	25	-2.13004
4.1	1	-1.14111
4.1	2	-1.10261
4.1	3	-1.17061
4.1	4	-1.16411
4.1	5	-1.16611
4.1	6	-1.10361
4.1	7	-1.03261
4.1	8	-1.08161
4.1	9	-1.04411
4.1	10	-1.14636
4.1	11	-0.98961
4.1	12	-1.01136
4.1	13	-1.14011
4.1	14	-1.19811
4.1	15	-1.10736
4.1	16	-1.14061
4.1	17	-1.21061
4.1	18	-1.18986
4.1	19	-1.32336
4.1	20	-1.52786
4.1	21	-1.65886
4.1	22	-1.74711
4.1	23	-1.90086
4.1	24	-2.02461
4.1	25	-2.16211
4.2	1	-1.17721
4.2	2	-1.16596
4.2	3	-1.11421
4.2	4	-1.11896
4.2	5	-1.14221
4.2	6	-1.12621
4.2	7	-1.03971
4.2	8	-1.05946
4.2	9	-1.03496
4.2	10	-1.16246
4.2	11	-1.03071
4.2	12	-1.01546
4.2	13	-1.07421
4.2	14	-0.98146
4.2	15	-0.93096
4.2	16	-1.07871
4.2	17	-1.12871
4.2	18	-1.13821
4.2	19	-1.21546
4.2	20	-1.44796
4.2	21	-1.60871
4.2	22	-1.63996
4.2	23	-1.70946
4.2	24	-1.76071
4.2	25	-1.84646
4.3	1	-1.26532
4.3	2	-1.15007
4.3	3	-1.08082
4.3	4	-1.12932
4.3	5	-1.13782
4.3	6	-1.10307
4.3	7	-1.03882
4.3	8	-1.03307
4.3	9	-0.99207
4.3	10	-1.05982
4.3	11	-0.97057
4.3	12	-0.98957
4.3	13	-1.01032
4.3	14	-0.92307
4.3	15	-0.89357
4.3	16	-1.04382
4.3	17	-1.14007
4.3	18	-1.16382
4.3	19	-1.10607
4.3	20	-1.27132
4.3	21	-1.57182
4.3	22	-1.54457
4.3	23	-1.53832
4.3	24	-1.61607
4.3	25	-1.77582
4.4	1	-1.21697
4.4	2	-1.12922
4.4	3	-0.96072
4.4	4	-1.03147
4.4	5	-1.02097
4.4	6	-1.05197
4.4	7	-1.03547
4.4	8	-1.08197
4.4	9	-1.05447
4.4	10	-1.12422
4.4	11	-1.03822
4.4	12	-1.05047
4.4	13	-1.11722
4.4	14	-1.02647
4.4	15	-0.99797
4.4	16	-1.21347
4.4	17	-1.29997
4.4	18	-1.32872
4.4	19	-1.25422
4.4	20	-1.29747
4.4	21	-1.54172
4.4	22	-1.50147
4.4	23	-1.42372
4.4	24	-1.52997
4.4	25	-1.54272
4.5	1	-1.20491
4.5	2	-1.19116
4.5	3	-1.07491
4.5	4	-1.19141
4.5	5	-1.16791
4.5	6	-1.12866
4.5	7	-1.15791
4.5	8	-1.25016
4.5	9	-1.17241
4.5	10	-1.14316
4.5	11	-1.07391
4.5	12	-1.07266
4.5	13	-1.03016
4.5	14	-0.91616
4.5	15	-0.93566
4.5	16	-1.16991
4.5	17	-1.38841
4.5	18	-1.37041
4.5	19	-1.26666
4.5	20	-1.31716
4.5	21	-1.52116
4.5	22	-1.47366
4.5	23	-1.35191
4.5	24	-1.44791
4.5	25	-1.51966
4.6	1	-1.07145
4.6	2	-1.02345
4.6	3	-0.94095
4.6	4	-1.0787
4.6	5	-1.1172
4.6	6	-1.0662
4.6	7	-1.08145
4.6	8	-1.18895
4.6	9	-1.13195
4.6	10	-1.0802
4.6	11	-0.9652
4.6	12	-0.9782
4.6	13	-0.9147
4.6	14	-0.80445
4.6	15	-0.79895
4.6	16	-1.0082
4.6	17	-1.2422
4.6	18	-1.21395
4.6	19	-1.13945
4.6	20	-1.1997
4.6	21	-1.3522
4.6	22	-1.35045
4.6	23	-1.1772
4.6	24	-1.32045
4.6	25	-1.4287
4.7	1	-1.08706
4.7	2	-1.10281
4.7	3	-1.01231
4.7	4	-1.06306
4.7	5	-1.09431
4.7	6	-1.10006
4.7	7	-1.15956
4.7	8	-1.21706
4.7	9	-1.18006
4.7	10	-1.22131
4.7	11	-1.07581
4.7	12	-0.97806
4.7	13	-0.87031
4.7	14	-0.77981
4.7	15	-0.76831
4.7	16	-0.92556
4.7	17	-1.04731
4.7	18	-1.08806
4.7	19	-1.01456
4.7	20	-1.10631
4.7	21	-1.25831
4.7	22	-1.16106
4.7	23	-1.12606
4.7	24	-1.27356
4.7	25	-1.38531
4.8	1	-1.00612
4.8	2	-1.00962
4.8	3	-0.95237
4.8	4	-1.01337
4.8	5	-1.06712
4.8	6	-1.10387
4.8	7	-1.15737
4.8	8	-1.17212
4.8	9	-1.11362
4.8	10	-1.20812
4.8	11	-1.08512
4.8	12	-1.09937
4.8	13	-1.02162
4.8	14	-0.87312
4.8	15	-0.79437
4.8	16	-0.93662
4.8	17	-1.06062
4.8	18	-1.12237
4.8	19	-1.04737
4.8	20	-1.20962
4.8	21	-1.37062
4.8	22	-1.24487
4.8	23	-1.21937
4.8	24	-1.43037
4.8	25	-1.58087
4.9	1	-0.80226
4.9	2	-0.83001
4.9	3	-0.75901
4.9	4	-0.87001
4.9	5	-0.96426
4.9	6	-0.97276
4.9	7	-1.03351
4.9	8	-1.09226
4.9	9	-1.10426
4.9	10	-1.21751
4.9	11	-1.14326
4.9	12	-1.18901
4.9	13	-1.15101
4.9	14	-0.97701
4.9	15	-0.94176
4.9	16	-1.05201
4.9	17	-1.11501
4.9	18	-1.06776
4.9	19	-1.01801
4.9	20	-1.21626
4.9	21	-1.38101
4.9	22	-1.19851
4.9	23	-1.20226
4.9	24	-1.47276
4.9	25	-1.64026
5	1	-0.72583
5	2	-0.77933
5	3	-0.75208
5	4	-0.84033
5	5	-0.92658
5	6	-0.94258
5	7	-1.00033
5	8	-1.12158
5	9	-1.03108
5	10	-1.09758
5	11	-1.01633
5	12	-1.04533
5	13	-1.04408
5	14	-0.96783
5	15	-0.94983
5	16	-1.08458
5	17	-1.12508
5	18	-1.06633
5	19	-0.99208
5	20	-1.12483
5	21	-1.39308
5	22	-1.29608
5	23	-1.31233
5	24	-1.57183
5	25	-1.82933
5.1	1	-0.66695
5.1	2	-0.76545
5.1	3	-0.81345
5.1	4	-0.8322
5.1	5	-0.89945
5.1	6	-0.9072
5.1	7	-0.95295
5.1	8	-1.1067
5.1	9	-1.06595
5.1	10	-1.17345
5.1	11	-1.0927
5.1	12	-1.09295
5.1	13	-1.06245
5.1	14	-1.0497
5.1	15	-1.04745
5.1	16	-1.0817
5.1	17	-1.17545
5.1	18	-1.19395
5.1	19	-1.14195
5.1	20	-1.27645
5.1	21	-1.44695
5.1	22	-1.33445
5.1	23	-1.3477
5.1	24	-1.66245
5.1	25	-1.89245
5.2	1	-0.58592
5.2	2	-0.69417
5.2	3	-0.74442
5.2	4	-0.79617
5.2	5	-0.81392
5.2	6	-0.80842
5.2	7	-0.91467
5.2	8	-1.09817
5.2	9	-1.06392
5.2	10	-1.18317
5.2	11	-1.06117
5.2	12	-1.06042
5.2	13	-1.04867
5.2	14	-0.98442
5.2	15	-0.98367
5.2	16	-1.05917
5.2	17	-1.12842
5.2	18	-1.12567
5.2	19	-1.06392
5.2	20	-1.24742
5.2	21	-1.46917
5.2	22	-1.36867
5.2	23	-1.44017
5.2	24	-1.70267
5.2	25	-1.89317
5.3	1	-0.52236
5.3	2	-0.51261
5.3	3	-0.58611
5.3	4	-0.68436
5.3	5	-0.78936
5.3	6	-0.76436
5.3	7	-0.88236
5.3	8	-1.01161
5.3	9	-0.96361
5.3	10	-1.11811
5.3	11	-1.02661
5.3	12	-1.03861
5.3	13	-1.02936
5.3	14	-0.97286
5.3	15	-0.90136
5.3	16	-0.92161
5.3	17	-0.91561
5.3	18	-0.94261
5.3	19	-0.95236
5.3	20	-1.20336
5.3	21	-1.43086
5.3	22	-1.36036
5.3	23	-1.45461
5.3	24	-1.69711
5.3	25	-1.91086
5.4	1	-0.6543
5.4	2	-0.59955
5.4	3	-0.6318
5.4	4	-0.69955
5.4	5	-0.7803
5.4	6	-0.81255
5.4	7	-0.94805
5.4	8	-1.1168
5.4	9	-1.05305
5.4	10	-1.08205
5.4	11	-0.91705
5.4	12	-0.88905
5.4	13	-0.86055
5.4	14	-0.80455
5.4	15	-0.75005
5.4	16	-0.87555
5.4	17	-0.95005
5.4	18	-0.9923
5.4	19	-0.94155
5.4	20	-1.16005
5.4	21	-1.38255
5.4	22	-1.3643
5.4	23	-1.3568
5.4	24	-1.51505
5.4	25	-1.65205
5.5	1	-0.50559
5.5	2	-0.50134
5.5	3	-0.49059
5.5	4	-0.66584
5.5	5	-0.72384
5.5	6	-0.73109
5.5	7	-0.86659
5.5	8	-1.07134
5.5	9	-1.04184
5.5	10	-1.07234
5.5	11	-0.87509
5.5	12	-0.81334
5.5	13	-0.73584
5.5	14	-0.68809
5.5	15	-0.66759
5.5	16	-0.78959
5.5	17	-0.86909
5.5	18	-0.91684
5.5	19	-0.85484
5.5	20	-0.97359
5.5	21	-1.20409
5.5	22	-1.35109
5.5	23	-1.37734
5.5	24	-1.49684
5.5	25	-1.69309
5.6	1	-0.35669
5.6	2	-0.43769
5.6	3	-0.45019
5.6	4	-0.66594
5.6	5	-0.73019
5.6	6	-0.71794
5.6	7	-0.85244
5.6	8	-1.08319
5.6	9	-1.03994
5.6	10	-1.04194
5.6	11	-0.83469
5.6	12	-0.77994
5.6	13	-0.70919
5.6	14	-0.66344
5.6	15	-0.68844
5.6	16	-0.81644
5.6	17	-0.79544
5.6	18	-0.83894
5.6	19	-0.82594
5.6	20	-0.84244
5.6	21	-1.08369
5.6	22	-1.22644
5.6	23	-1.26994
5.6	24	-1.38769
5.6	25	-1.67119
5.7	1	-0.37734
5.7	2	-0.49009
5.7	3	-0.53684
5.7	4	-0.69684
5.7	5	-0.70109
5.7	6	-0.73334
5.7	7	-0.84859
5.7	8	-1.02184
5.7	9	-1.03709
5.7	10	-1.00659
5.7	11	-0.77859
5.7	12	-0.73834
5.7	13	-0.69684
5.7	14	-0.65484
5.7	15	-0.67534
5.7	16	-0.78134
5.7	17	-0.88759
5.7	18	-0.91084
5.7	19	-0.93584
5.7	20	-1.05209
5.7	21	-1.23009
5.7	22	-1.31409
5.7	23	-1.37459
5.7	24	-1.45934
5.7	25	-1.77809
5.8	1	-0.31729
5.8	2	-0.47054
5.8	3	-0.57154
5.8	4	-0.71354
5.8	5	-0.71504
5.8	6	-0.68079
5.8	7	-0.83979
5.8	8	-1.02004
5.8	9	-1.00379
5.8	10	-0.99954
5.8	11	-0.81429
5.8	12	-0.83779
5.8	13	-0.76854
5.8	14	-0.70604
5.8	15	-0.71529
5.8	16	-0.86279
5.8	17	-1.00204
5.8	18	-1.02529
5.8	19	-1.05054
5.8	20	-1.13004
5.8	21	-1.27329
5.8	22	-1.35054
5.8	23	-1.41604
5.8	24	-1.49879
5.8	25	-1.81004
5.9	1	-0.22097
5.9	2	-0.37047
5.9	3	-0.47297
5.9	4	-0.60647
5.9	5	-0.62397
5.9	6	-0.67672
5.9	7	-0.82747
5.9	8	-1.02222
5.9	9	-0.94822
5.9	10	-1.03522
5.9	11	-0.86522
5.9	12	-0.74647
5.9	13	-0.68297
5.9	14	-0.67172
5.9	15	-0.70047
5.9	16	-0.87672
5.9	17	-0.96497
5.9	18	-0.95847
5.9	19	-0.96297
5.9	20	-1.04097
5.9	21	-1.12547
5.9	22	-1.15722
5.9	23	-1.28447
5.9	24	-1.39247
5.9	25	-1.67372
6	1	-0.25295
6	2	-0.4117
6	3	-0.5417
6	4	-0.6362
6	5	-0.69145
6	6	-0.74195
6	7	-0.86945
6	8	-1.04195
6	9	-0.95345
6	10	-1.0102
6	11	-0.8452
6	12	-0.7292
6	13	-0.60645
6	14	-0.58195
6	15	-0.5777
6	16	-0.78645
6	17	-0.9042
6	18	-0.9427
6	19	-0.92545
6	20	-0.99395
6	21	-1.1502
6	22	-1.2572
6	23	-1.3037
6	24	-1.4372
6	25	-1.6097
6.1	1	-0.29474
6.1	2	-0.43099
6.1	3	-0.56499
6.1	4	-0.66199
6.1	5	-0.68224
6.1	6	-0.66274
6.1	7	-0.77249
6.1	8	-0.96049
6.1	9	-0.86274
6.1	10	-0.91224
6.1	11	-0.76599
6.1	12	-0.64674
6.1	13	-0.54174
6.1	14	-0.54274
6.1	15	-0.57474
6.1	16	-0.74074
6.1	17	-0.93299
6.1	18	-0.96224
6.1	19	-1.01624
6.1	20	-1.10624
6.1	21	-1.19274
6.1	22	-1.32149
6.1	23	-1.42274
6.1	24	-1.50599
6.1	25	-1.62274
6.2	1	-0.32995
6.2	2	-0.4757
6.2	3	-0.61745
6.2	4	-0.67645
6.2	5	-0.6677
6.2	6	-0.68095
6.2	7	-0.8492
6.2	8	-1.0357
6.2	9	-0.99295
6.2	10	-0.9277
6.2	11	-0.8192
6.2	12	-0.6722
6.2	13	-0.5792
6.2	14	-0.56895
6.2	15	-0.5932
6.2	16	-0.81195
6.2	17	-0.97845
6.2	18	-1.02095
6.2	19	-1.05995
6.2	20	-1.17945
6.2	21	-1.2482
6.2	22	-1.2802
6.2	23	-1.31095
6.2	24	-1.40595
6.2	25	-1.5177
6.3	1	-0.36313
6.3	2	-0.50013
6.3	3	-0.62463
6.3	4	-0.69713
6.3	5	-0.72138
6.3	6	-0.72838
6.3	7	-0.91413
6.3	8	-1.04088
6.3	9	-1.03188
6.3	10	-1.00838
6.3	11	-0.87013
6.3	12	-0.76163
6.3	13	-0.58813
6.3	14	-0.54813
6.3	15	-0.53763
6.3	16	-0.75088
6.3	17	-0.96338
6.3	18	-1.00013
6.3	19	-1.02788
6.3	20	-1.14413
6.3	21	-1.24013
6.3	22	-1.34338
6.3	23	-1.34638
6.3	24	-1.41788
6.3	25	-1.45388
6.4	1	-0.41793
6.4	2	-0.55568
6.4	3	-0.71568
6.4	4	-0.72418
6.4	5	-0.75268
6.4	6	-0.78068
6.4	7	-0.94143
6.4	8	-1.10918
6.4	9	-1.04518
6.4	10	-1.01043
6.4	11	-0.93743
6.4	12	-0.82693
6.4	13	-0.59143
6.4	14	-0.55743
6.4	15	-0.51843
6.4	16	-0.75193
6.4	17	-0.93018
6.4	18	-0.97743
6.4	19	-0.95693
6.4	20	-1.07493
6.4	21	-1.20593
6.4	22	-1.15743
6.4	23	-1.16168
6.4	24	-1.25218
6.4	25	-1.31318
6.5	1	-0.45091
6.5	2	-0.58616
6.5	3	-0.70316
6.5	4	-0.71816
6.5	5	-0.74066
6.5	6	-0.73141
6.5	7	-0.92591
6.5	8	-1.10966
6.5	9	-1.02916
6.5	10	-1.01616
6.5	11	-0.95891
6.5	12	-0.88591
6.5	13	-0.65291
6.5	14	-0.64216
6.5	15	-0.64316
6.5	16	-0.89716
6.5	17	-1.06416
6.5	18	-1.04941
6.5	19	-1.00716
6.5	20	-1.06991
6.5	21	-1.14416
6.5	22	-1.16541
6.5	23	-1.17141
6.5	24	-1.30491
6.5	25	-1.51966
6.6	1	-0.69075
6.6	2	-0.75075
6.6	3	-0.7985
6.6	4	-0.78775
6.6	5	-0.806
6.6	6	-0.7675
6.6	7	-0.95075
6.6	8	-1.117
6.6	9	-1.08325
6.6	10	-1.07
6.6	11	-1.07375
6.6	12	-0.959
6.6	13	-0.709
6.6	14	-0.7005
6.6	15	-0.65225
6.6	16	-0.881
6.6	17	-1.0125
6.6	18	-0.9745
6.6	19	-0.89625
6.6	20	-0.99375
6.6	21	-1.10575
6.6	22	-1.155
6.6	23	-1.18125
6.6	24	-1.2095
6.6	25	-1.443
6.7	1	-0.576
6.7	2	-0.72675
6.7	3	-0.77425
6.7	4	-0.76125
6.7	5	-0.7575
6.7	6	-0.72175
6.7	7	-0.9035
6.7	8	-1.0445
6.7	9	-0.97475
6.7	10	-0.95475
6.7	11	-0.9335
6.7	12	-0.87375
6.7	13	-0.697
6.7	14	-0.70125
6.7	15	-0.6595
6.7	16	-0.8455
6.7	17	-1.0065
6.7	18	-1.0375
6.7	19	-0.974
6.7	20	-1.07375
6.7	21	-1.13825
6.7	22	-1.091
6.7	23	-1.0735
6.7	24	-1.15625
6.7	25	-1.40675
6.8	1	-0.57529
6.8	2	-0.64654
6.8	3	-0.68254
6.8	4	-0.70679
6.8	5	-0.72904
6.8	6	-0.74529
6.8	7	-0.94779
6.8	8	-1.14629
6.8	9	-1.07379
6.8	10	-1.02529
6.8	11	-0.98354
6.8	12	-0.89279
6.8	13	-0.65554
6.8	14	-0.62779
6.8	15	-0.57329
6.8	16	-0.80129
6.8	17	-0.96304
6.8	18	-0.98354
6.8	19	-0.99704
6.8	20	-1.06079
6.8	21	-1.08879
6.8	22	-1.07004
6.8	23	-0.98104
6.8	24	-1.09479
6.8	25	-1.30804
6.9	1	-0.77227
6.9	2	-0.67702
6.9	3	-0.60352
6.9	4	-0.66202
6.9	5	-0.72327
6.9	6	-0.77402
6.9	7	-0.96377
6.9	8	-1.15252
6.9	9	-1.04577
6.9	10	-1.01702
6.9	11	-0.94527
6.9	12	-0.83952
6.9	13	-0.65152
6.9	14	-0.61627
6.9	15	-0.55877
6.9	16	-0.71552
6.9	17	-0.88352
6.9	18	-0.90702
6.9	19	-0.88752
6.9	20	-0.96952
6.9	21	-1.03777
6.9	22	-1.01627
6.9	23	-0.94902
6.9	24	-1.05202
6.9	25	-1.20802
7	1	-0.43937
7	2	-0.50837
7	3	-0.59687
7	4	-0.64887
7	5	-0.69487
7	6	-0.78212
7	7	-0.96362
7	8	-1.16612
7	9	-1.04262
7	10	-0.97987
7	11	-0.99062
7	12	-0.88012
7	13	-0.73512
7	14	-0.66012
7	15	-0.60737
7	16	-0.75712
7	17	-0.91912
7	18	-0.87712
7	19	-0.84562
7	20	-0.92387
7	21	-1.00187
7	22	-1.02562
7	23	-1.00462
7	24	-1.11012
7	25	-1.23362
7.1	1	-0.44625
7.1	2	-0.4885
7.1	3	-0.51775
7.1	4	-0.547
7.1	5	-0.6175
7.1	6	-0.65925
7.1	7	-0.8565
7.1	8	-1.06575
7.1	9	-0.999
7.1	10	-0.92975
7.1	11	-0.88575
7.1	12	-0.77825
7.1	13	-0.639
7.1	14	-0.592
7.1	15	-0.58875
7.1	16	-0.747
7.1	17	-0.92525
7.1	18	-0.95875
7.1	19	-0.8865
7.1	20	-0.90025
7.1	21	-0.94725
7.1	22	-0.9425
7.1	23	-0.9475
7.1	24	-1.048
7.1	25	-1.18875
7.2	1	-0.34513
7.2	2	-0.48388
7.2	3	-0.54538
7.2	4	-0.63588
7.2	5	-0.73613
7.2	6	-0.82788
7.2	7	-0.92963
7.2	8	-1.15338
7.2	9	-1.06213
7.2	10	-0.93813
7.2	11	-0.90738
7.2	12	-0.78613
7.2	13	-0.61638
7.2	14	-0.56463
7.2	15	-0.59163
7.2	16	-0.69538
7.2	17	-0.89188
7.2	18	-0.94988
7.2	19	-0.88938
7.2	20	-0.88363
7.2	21	-0.94738
7.2	22	-0.99138
7.2	23	-0.94913
7.2	24	-0.90988
7.2	25	-1.00688
7.3	1	-0.25959
7.3	2	-0.39809
7.3	3	-0.47259
7.3	4	-0.55909
7.3	5	-0.65484
7.3	6	-0.72809
7.3	7	-0.88159
7.3	8	-1.08834
7.3	9	-1.00209
7.3	10	-0.85109
7.3	11	-0.79184
7.3	12	-0.67834
7.3	13	-0.56359
7.3	14	-0.51384
7.3	15	-0.51259
7.3	16	-0.64209
7.3	17	-0.83684
7.3	18	-0.95909
7.3	19	-0.91159
7.3	20	-0.88459
7.3	21	-0.98409
7.3	22	-1.05984
7.3	23	-1.07759
7.3	24	-1.11634
7.3	25	-1.28734
7.4	1	-0.30014
7.4	2	-0.46239
7.4	3	-0.52414
7.4	4	-0.61039
7.4	5	-0.74239
7.4	6	-0.83414
7.4	7	-0.90689
7.4	8	-1.07089
7.4	9	-0.93839
7.4	10	-0.82764
7.4	11	-0.81664
7.4	12	-0.71889
7.4	13	-0.59664
7.4	14	-0.58414
7.4	15	-0.56089
7.4	16	-0.71489
7.4	17	-0.86189
7.4	18	-0.90689
7.4	19	-0.92114
7.4	20	-0.94464
7.4	21	-1.05914
7.4	22	-1.13914
7.4	23	-1.13689
7.4	24	-1.19839
7.4	25	-1.24514
7.5	1	-0.33837
7.5	2	-0.48712
7.5	3	-0.55112
7.5	4	-0.63787
7.5	5	-0.72062
7.5	6	-0.77562
7.5	7	-0.80512
7.5	8	-1.02337
7.5	9	-0.91837
7.5	10	-0.79237
7.5	11	-0.72812
7.5	12	-0.64537
7.5	13	-0.51862
7.5	14	-0.51987
7.5	15	-0.55537
7.5	16	-0.65862
7.5	17	-0.82687
7.5	18	-0.87912
7.5	19	-0.88787
7.5	20	-0.85887
7.5	21	-1.02187
7.5	22	-1.10637
7.5	23	-1.08487
7.5	24	-1.15562
7.5	25	-1.25437
7.6	1	-0.32806
7.6	2	-0.48256
7.6	3	-0.53531
7.6	4	-0.57956
7.6	5	-0.66656
7.6	6	-0.72506
7.6	7	-0.82156
7.6	8	-1.01806
7.6	9	-0.90756
7.6	10	-0.85831
7.6	11	-0.76456
7.6	12	-0.64281
7.6	13	-0.49256
7.6	14	-0.50856
7.6	15	-0.56431
7.6	16	-0.77006
7.6	17	-0.93481
7.6	18	-1.03956
7.6	19	-0.97631
7.6	20	-0.91581
7.6	21	-1.06081
7.6	22	-1.12181
7.6	23	-1.10481
7.6	24	-1.16531
7.6	25	-1.27481
7.7	1	-0.30635
7.7	2	-0.48285
7.7	3	-0.5926
7.7	4	-0.6736
7.7	5	-0.7701
7.7	6	-0.8126
7.7	7	-0.8791
7.7	8	-1.0526
7.7	9	-0.93385
7.7	10	-0.8486
7.7	11	-0.80335
7.7	12	-0.74085
7.7	13	-0.60035
7.7	14	-0.5896
7.7	15	-0.58935
7.7	16	-0.81235
7.7	17	-0.9771
7.7	18	-1.0086
7.7	19	-0.94085
7.7	20	-0.8831
7.7	21	-1.0406
7.7	22	-1.1406
7.7	23	-1.10835
7.7	24	-1.15835
7.7	25	-1.3101
7.8	1	-0.23245
7.8	2	-0.4142
7.8	3	-0.5402
7.8	4	-0.6072
7.8	5	-0.72545
7.8	6	-0.8027
7.8	7	-0.87045
7.8	8	-1.0642
7.8	9	-0.9177
7.8	10	-0.85845
7.8	11	-0.83395
7.8	12	-0.72645
7.8	13	-0.58295
7.8	14	-0.5807
7.8	15	-0.5737
7.8	16	-0.82195
7.8	17	-0.93445
7.8	18	-0.95095
7.8	19	-0.9152
7.8	20	-0.9257
7.8	21	-1.0527
7.8	22	-1.11845
7.8	23	-1.14195
7.8	24	-1.1522
7.8	25	-1.32795
7.9	1	-0.31114
7.9	2	-0.50089
7.9	3	-0.56814
7.9	4	-0.64714
7.9	5	-0.77064
7.9	6	-0.80189
7.9	7	-0.86089
7.9	8	-1.07364
7.9	9	-0.96989
7.9	10	-0.90239
7.9	11	-0.85639
7.9	12	-0.73214
7.9	13	-0.54089
7.9	14	-0.51364
7.9	15	-0.49889
7.9	16	-0.70689
7.9	17	-0.86039
7.9	18	-0.84739
7.9	19	-0.81014
7.9	20	-0.79564
7.9	21	-0.89664
7.9	22	-0.95014
7.9	23	-1.02039
7.9	24	-1.03964
[truncated: 48,026 more rows]
