# Supplementary material for: A pleurocidin analogue with greater conformational flexibility, enhanced antimicrobial potency and in vivo therapeutic efficacy
Source: Commun Biol. 2020 Nov 27;3:697. doi: 10.1038/s42003-020-01420-3 (PMC7699649; doi:10.1038/s42003-020-01420-3)
Supplement: Supplementary file 4 — Supplementary Data 1 [file 42003_2020_1420_MOESM4_ESM.zip › Figure_3/Figure_3K.csv]

Timestep	Residue_Number	Zpos
0	1	-2.78943
0	2	-2.78268
0	3	-2.90168
0	4	-2.88918
0	5	-2.93843
0	6	-2.85493
0	7	-2.67893
0	8	-2.77518
0	9	-2.86493
0	10	-2.67468
0	11	-2.50268
0	12	-2.38568
0	13	-2.26493
0	14	-2.12093
0	15	-2.17993
0	16	-2.30043
0	17	-2.31168
0	18	-2.11868
0	19	-2.04143
0	20	-2.15093
0	21	-2.25868
0	22	-2.10218
0	23	-1.94518
0	24	-2.02968
0	25	-1.89993
0.1	1	-2.78861
0.1	2	-2.90986
0.1	3	-2.95636
0.1	4	-2.91561
0.1	5	-2.86161
0.1	6	-2.79186
0.1	7	-2.57486
0.1	8	-2.45611
0.1	9	-2.58961
0.1	10	-2.49736
0.1	11	-2.30736
0.1	12	-2.10786
0.1	13	-1.94361
0.1	14	-1.80211
0.1	15	-1.94586
0.1	16	-2.12111
0.1	17	-2.08411
0.1	18	-1.92286
0.1	19	-1.89986
0.1	20	-2.01461
0.1	21	-2.12111
0.1	22	-1.95186
0.1	23	-1.86786
0.1	24	-2.01911
0.1	25	-2.03686
0.2	1	-2.71823
0.2	2	-2.86648
0.2	3	-2.96248
0.2	4	-2.96598
0.2	5	-2.79598
0.2	6	-2.68673
0.2	7	-2.47648
0.2	8	-2.31173
0.2	9	-2.39173
0.2	10	-2.39073
0.2	11	-2.20423
0.2	12	-2.02198
0.2	13	-1.79948
0.2	14	-1.59873
0.2	15	-1.79323
0.2	16	-1.94473
0.2	17	-1.86748
0.2	18	-1.72248
0.2	19	-1.69698
0.2	20	-1.73648
0.2	21	-1.81873
0.2	22	-1.77048
0.2	23	-1.67898
0.2	24	-1.79623
0.2	25	-1.75548
0.3	1	-3.05167
0.3	2	-3.16692
0.3	3	-2.97317
0.3	4	-2.84217
0.3	5	-2.68942
0.3	6	-2.56742
0.3	7	-2.42817
0.3	8	-2.38717
0.3	9	-2.39167
0.3	10	-2.31292
0.3	11	-2.12892
0.3	12	-1.98842
0.3	13	-1.70317
0.3	14	-1.52042
0.3	15	-1.70842
0.3	16	-1.83892
0.3	17	-1.77217
0.3	18	-1.69167
0.3	19	-1.70092
0.3	20	-1.70917
0.3	21	-1.71217
0.3	22	-1.68517
0.3	23	-1.61817
0.3	24	-1.68142
0.3	25	-1.68467
0.4	1	-2.70069
0.4	2	-2.90544
0.4	3	-2.78619
0.4	4	-2.73994
0.4	5	-2.64244
0.4	6	-2.65569
0.4	7	-2.51494
0.4	8	-2.37944
0.4	9	-2.33869
0.4	10	-2.29619
0.4	11	-2.11444
0.4	12	-2.00694
0.4	13	-1.74544
0.4	14	-1.56869
0.4	15	-1.68919
0.4	16	-1.79994
0.4	17	-1.78369
0.4	18	-1.65544
0.4	19	-1.69144
0.4	20	-1.74769
0.4	21	-1.85694
0.4	22	-1.82069
0.4	23	-1.76194
0.4	24	-1.78094
0.4	25	-1.68244
0.5	1	-2.69565
0.5	2	-2.8349
0.5	3	-2.80815
0.5	4	-2.83315
0.5	5	-2.69565
0.5	6	-2.56765
0.5	7	-2.55865
0.5	8	-2.33615
0.5	9	-2.22165
0.5	10	-2.20265
0.5	11	-2.01965
0.5	12	-1.9034
0.5	13	-1.7119
0.5	14	-1.57215
0.5	15	-1.65465
0.5	16	-1.69315
0.5	17	-1.7299
0.5	18	-1.63615
0.5	19	-1.6354
0.5	20	-1.6724
0.5	21	-1.7774
0.5	22	-1.82565
0.5	23	-1.73565
0.5	24	-1.74915
0.5	25	-1.6484
0.6	1	-2.74806
0.6	2	-2.88456
0.6	3	-2.74681
0.6	4	-2.73356
0.6	5	-2.60806
0.6	6	-2.56256
0.6	7	-2.57481
0.6	8	-2.37981
0.6	9	-2.23781
0.6	10	-2.19806
0.6	11	-2.10781
0.6	12	-1.96681
0.6	13	-1.70556
0.6	14	-1.52381
0.6	15	-1.64106
0.6	16	-1.66081
0.6	17	-1.57506
0.6	18	-1.53731
0.6	19	-1.59106
0.6	20	-1.67781
0.6	21	-1.75331
0.6	22	-1.82431
0.6	23	-1.76906
0.6	24	-1.77456
0.6	25	-1.73656
0.7	1	-3.11805
0.7	2	-3.16705
0.7	3	-2.88155
0.7	4	-2.70005
0.7	5	-2.56255
0.7	6	-2.4478
0.7	7	-2.43205
0.7	8	-2.2458
0.7	9	-2.1413
0.7	10	-2.09055
0.7	11	-2.02955
0.7	12	-1.8763
0.7	13	-1.66755
0.7	14	-1.49955
0.7	15	-1.5633
0.7	16	-1.5368
0.7	17	-1.5538
0.7	18	-1.4808
0.7	19	-1.52005
0.7	20	-1.64705
0.7	21	-1.7473
0.7	22	-1.8348
0.7	23	-1.77605
0.7	24	-1.80405
0.7	25	-1.7968
0.8	1	-3.06941
0.8	2	-3.06866
0.8	3	-2.80191
0.8	4	-2.79816
0.8	5	-2.67016
0.8	6	-2.58416
0.8	7	-2.48141
0.8	8	-2.29991
0.8	9	-2.20116
0.8	10	-2.11391
0.8	11	-1.94841
0.8	12	-1.82041
0.8	13	-1.53691
0.8	14	-1.34816
0.8	15	-1.45841
0.8	16	-1.41466
0.8	17	-1.31541
0.8	18	-1.28566
0.8	19	-1.36866
0.8	20	-1.45566
0.8	21	-1.51491
0.8	22	-1.63991
0.8	23	-1.60691
0.8	24	-1.63291
0.8	25	-1.65866
0.9	1	-2.8394
0.9	2	-2.72165
0.9	3	-2.6074
0.9	4	-2.69365
0.9	5	-2.5769
0.9	6	-2.40965
0.9	7	-2.3279
0.9	8	-2.1114
0.9	9	-2.09115
0.9	10	-2.05365
0.9	11	-1.87565
0.9	12	-1.80315
0.9	13	-1.5894
0.9	14	-1.4364
0.9	15	-1.4749
0.9	16	-1.34815
0.9	17	-1.31765
0.9	18	-1.2964
0.9	19	-1.24065
0.9	20	-1.2524
0.9	21	-1.4519
0.9	22	-1.5519
0.9	23	-1.36215
0.9	24	-1.38965
0.9	25	-1.4429
1	1	-2.70221
1	2	-2.56196
1	3	-2.42846
1	4	-2.47371
1	5	-2.42996
1	6	-2.34946
1	7	-2.23746
1	8	-2.12971
1	9	-2.18246
1	10	-2.09196
1	11	-1.86746
1	12	-1.82646
1	13	-1.67321
1	14	-1.53321
1	15	-1.54746
1	16	-1.44696
1	17	-1.42521
1	18	-1.40971
1	19	-1.33546
1	20	-1.40521
1	21	-1.64021
1	22	-1.68096
1	23	-1.47421
1	24	-1.44071
1	25	-1.43796
1.1	1	-2.5797
1.1	2	-2.5402
1.1	3	-2.4837
1.1	4	-2.4252
1.1	5	-2.2952
1.1	6	-2.1782
1.1	7	-2.1542
1.1	8	-2.08295
1.1	9	-2.02795
1.1	10	-1.9132
1.1	11	-1.76695
1.1	12	-1.79395
1.1	13	-1.6482
1.1	14	-1.5447
1.1	15	-1.5112
1.1	16	-1.45645
1.1	17	-1.50295
1.1	18	-1.5032
1.1	19	-1.3847
1.1	20	-1.44395
1.1	21	-1.75045
1.1	22	-1.77245
1.1	23	-1.56645
1.1	24	-1.59445
1.1	25	-1.51945
1.2	1	-2.51654
1.2	2	-2.48804
1.2	3	-2.38054
1.2	4	-2.20179
1.2	5	-2.14529
1.2	6	-2.04929
1.2	7	-2.05479
1.2	8	-1.95104
1.2	9	-1.87154
1.2	10	-1.80704
1.2	11	-1.67154
1.2	12	-1.63754
1.2	13	-1.50004
1.2	14	-1.41629
1.2	15	-1.47204
1.2	16	-1.42979
1.2	17	-1.37804
1.2	18	-1.36529
1.2	19	-1.32479
1.2	20	-1.40879
1.2	21	-1.67804
1.2	22	-1.79504
1.2	23	-1.66879
1.2	24	-1.65204
1.2	25	-1.56429
1.3	1	-2.48157
1.3	2	-2.35882
1.3	3	-2.19507
1.3	4	-2.04532
1.3	5	-1.98357
1.3	6	-1.90532
1.3	7	-1.82657
1.3	8	-1.73882
1.3	9	-1.72232
1.3	10	-1.65182
1.3	11	-1.49657
1.3	12	-1.47332
1.3	13	-1.35232
1.3	14	-1.24207
1.3	15	-1.36057
1.3	16	-1.35182
1.3	17	-1.32482
1.3	18	-1.31007
1.3	19	-1.25307
1.3	20	-1.31607
1.3	21	-1.62207
1.3	22	-1.77482
1.3	23	-1.68582
1.3	24	-1.72857
1.3	25	-1.84157
1.4	1	-2.38321
1.4	2	-2.22471
1.4	3	-2.09021
1.4	4	-1.98671
1.4	5	-1.93496
1.4	6	-1.87821
1.4	7	-1.71396
1.4	8	-1.67871
1.4	9	-1.73146
1.4	10	-1.64446
1.4	11	-1.50771
1.4	12	-1.53346
1.4	13	-1.42871
1.4	14	-1.33821
1.4	15	-1.37271
1.4	16	-1.34096
1.4	17	-1.38121
1.4	18	-1.30921
1.4	19	-1.17396
1.4	20	-1.26396
1.4	21	-1.57396
1.4	22	-1.66446
1.4	23	-1.54071
1.4	24	-1.63896
1.4	25	-1.76346
1.5	1	-2.2232
1.5	2	-2.1877
1.5	3	-2.09345
1.5	4	-2.02695
1.5	5	-1.98245
1.5	6	-1.9167
1.5	7	-1.7187
1.5	8	-1.7202
1.5	9	-1.8292
1.5	10	-1.72445
1.5	11	-1.5437
1.5	12	-1.60145
1.5	13	-1.4987
1.5	14	-1.37995
1.5	15	-1.42095
1.5	16	-1.3207
1.5	17	-1.35545
1.5	18	-1.3667
1.5	19	-1.2597
1.5	20	-1.33645
1.5	21	-1.6362
1.5	22	-1.6957
1.5	23	-1.6427
1.5	24	-1.7322
1.5	25	-1.82845
1.6	1	-2.19939
1.6	2	-2.22489
1.6	3	-2.13989
1.6	4	-2.06339
1.6	5	-2.03439
1.6	6	-1.91364
1.6	7	-1.69864
1.6	8	-1.69489
1.6	9	-1.73639
1.6	10	-1.63739
1.6	11	-1.49914
1.6	12	-1.51089
1.6	13	-1.36264
1.6	14	-1.24689
1.6	15	-1.26689
1.6	16	-1.24214
1.6	17	-1.32589
1.6	18	-1.37589
1.6	19	-1.28014
1.6	20	-1.34639
1.6	21	-1.64964
1.6	22	-1.73214
1.6	23	-1.62464
1.6	24	-1.71289
1.6	25	-1.78639
1.7	1	-1.95872
1.7	2	-2.08022
1.7	3	-2.06122
1.7	4	-2.02022
1.7	5	-1.91097
1.7	6	-1.80747
1.7	7	-1.70247
1.7	8	-1.58697
1.7	9	-1.60022
1.7	10	-1.59197
1.7	11	-1.44822
1.7	12	-1.39497
1.7	13	-1.31722
1.7	14	-1.19972
1.7	15	-1.16322
1.7	16	-1.11622
1.7	17	-1.21072
1.7	18	-1.17997
1.7	19	-1.11622
1.7	20	-1.30572
1.7	21	-1.62122
1.7	22	-1.70647
1.7	23	-1.57022
1.7	24	-1.73247
1.7	25	-1.84272
1.8	1	-2.04966
1.8	2	-2.12466
1.8	3	-2.00641
1.8	4	-1.92016
1.8	5	-1.89091
1.8	6	-1.78266
1.8	7	-1.63891
1.8	8	-1.61741
1.8	9	-1.62316
1.8	10	-1.56091
1.8	11	-1.42241
1.8	12	-1.40641
1.8	13	-1.31841
1.8	14	-1.18816
1.8	15	-1.16991
1.8	16	-1.09591
1.8	17	-1.18816
1.8	18	-1.12591
1.8	19	-1.05191
1.8	20	-1.21616
1.8	21	-1.50441
1.8	22	-1.55891
1.8	23	-1.43966
1.8	24	-1.57066
1.8	25	-1.69566
1.9	1	-1.85597
1.9	2	-1.87097
1.9	3	-1.80197
1.9	4	-1.76947
1.9	5	-1.77772
1.9	6	-1.69647
1.9	7	-1.49397
1.9	8	-1.50522
1.9	9	-1.54622
1.9	10	-1.41297
1.9	11	-1.31447
1.9	12	-1.33772
1.9	13	-1.26472
1.9	14	-1.11847
1.9	15	-1.04972
1.9	16	-1.06022
1.9	17	-1.22197
1.9	18	-1.15422
1.9	19	-1.14472
1.9	20	-1.35297
1.9	21	-1.61272
1.9	22	-1.67497
1.9	23	-1.61472
1.9	24	-1.71522
1.9	25	-1.85072
2	1	-2.06104
2	2	-1.93154
2	3	-1.77254
2	4	-1.64054
2	5	-1.68304
2	6	-1.66729
2	7	-1.46854
2	8	-1.46379
2	9	-1.53304
2	10	-1.40054
2	11	-1.30304
2	12	-1.34704
2	13	-1.23929
2	14	-1.10429
2	15	-1.05804
2	16	-1.10204
2	17	-1.19129
2	18	-1.08479
2	19	-1.08754
2	20	-1.29679
2	21	-1.50679
2	22	-1.52804
2	23	-1.46154
2	24	-1.61154
2	25	-1.85754
2.1	1	-2.00176
2.1	2	-1.84276
2.1	3	-1.69351
2.1	4	-1.65351
2.1	5	-1.59851
2.1	6	-1.55426
2.1	7	-1.36551
2.1	8	-1.33376
2.1	9	-1.44376
2.1	10	-1.33201
2.1	11	-1.15576
2.1	12	-1.17051
2.1	13	-1.09001
2.1	14	-0.95801
2.1	15	-0.95876
2.1	16	-0.95426
2.1	17	-1.04226
2.1	18	-0.99126
2.1	19	-1.00076
2.1	20	-1.16826
2.1	21	-1.37651
2.1	22	-1.43476
2.1	23	-1.40476
2.1	24	-1.52351
2.1	25	-1.68901
2.2	1	-1.88344
2.2	2	-1.88944
2.2	3	-1.70494
2.2	4	-1.68169
2.2	5	-1.60019
2.2	6	-1.58819
2.2	7	-1.42569
2.2	8	-1.36669
2.2	9	-1.38544
2.2	10	-1.27569
2.2	11	-1.15094
2.2	12	-1.14219
2.2	13	-1.06119
2.2	14	-0.95744
2.2	15	-0.95944
2.2	16	-0.91419
2.2	17	-1.03819
2.2	18	-0.96744
2.2	19	-0.96944
2.2	20	-1.12019
2.2	21	-1.31269
2.2	22	-1.38294
2.2	23	-1.31994
2.2	24	-1.40469
2.2	25	-1.55969
2.3	1	-1.50476
2.3	2	-1.63076
2.3	3	-1.45576
2.3	4	-1.47676
2.3	5	-1.42076
2.3	6	-1.39051
2.3	7	-1.29526
2.3	8	-1.27126
2.3	9	-1.27501
2.3	10	-1.17326
2.3	11	-1.09851
2.3	12	-1.11926
2.3	13	-1.07476
2.3	14	-0.97426
2.3	15	-0.97176
2.3	16	-1.02326
2.3	17	-1.07376
2.3	18	-0.94326
2.3	19	-0.91926
2.3	20	-1.10651
2.3	21	-1.30301
2.3	22	-1.32701
2.3	23	-1.26876
2.3	24	-1.39901
2.3	25	-1.47576
2.4	1	-1.33855
2.4	2	-1.5773
2.4	3	-1.5123
2.4	4	-1.4508
2.4	5	-1.32405
2.4	6	-1.2783
2.4	7	-1.22755
2.4	8	-1.2528
2.4	9	-1.25355
2.4	10	-1.16005
2.4	11	-1.1503
2.4	12	-1.17805
2.4	13	-1.14105
2.4	14	-1.0448
2.4	15	-1.0028
2.4	16	-1.03705
2.4	17	-1.0983
2.4	18	-0.90255
2.4	19	-0.8958
2.4	20	-1.0933
2.4	21	-1.2763
2.4	22	-1.32005
2.4	23	-1.2678
2.4	24	-1.4143
2.4	25	-1.54205
2.5	1	-1.1583
2.5	2	-1.48455
2.5	3	-1.51005
2.5	4	-1.45055
2.5	5	-1.3223
2.5	6	-1.2603
2.5	7	-1.1638
2.5	8	-1.18055
2.5	9	-1.2313
2.5	10	-1.12255
2.5	11	-1.02305
2.5	12	-1.08055
2.5	13	-1.04805
2.5	14	-0.99005
2.5	15	-0.98605
2.5	16	-0.9333
2.5	17	-1.00955
2.5	18	-0.9058
2.5	19	-0.90855
2.5	20	-1.1098
2.5	21	-1.3233
2.5	22	-1.4148
2.5	23	-1.36605
2.5	24	-1.4653
2.5	25	-1.6493
2.6	1	-1.19868
2.6	2	-1.46993
2.6	3	-1.45843
2.6	4	-1.45568
2.6	5	-1.32093
2.6	6	-1.23343
2.6	7	-1.15768
2.6	8	-1.19393
2.6	9	-1.21468
2.6	10	-1.16718
2.6	11	-1.08543
2.6	12	-1.11493
2.6	13	-1.10768
2.6	14	-1.00943
2.6	15	-1.02143
2.6	16	-0.96743
2.6	17	-1.03268
2.6	18	-0.91993
2.6	19	-0.84943
2.6	20	-1.01043
2.6	21	-1.23368
2.6	22	-1.30143
2.6	23	-1.28918
2.6	24	-1.38818
2.6	25	-1.58193
2.7	1	-1.32736
2.7	2	-1.55836
2.7	3	-1.52786
2.7	4	-1.53161
2.7	5	-1.43536
2.7	6	-1.36036
2.7	7	-1.23636
2.7	8	-1.22011
2.7	9	-1.26386
2.7	10	-1.22336
2.7	11	-1.09036
2.7	12	-1.13461
2.7	13	-1.08136
2.7	14	-0.97336
2.7	15	-1.00536
2.7	16	-0.97786
2.7	17	-1.00511
2.7	18	-0.88336
2.7	19	-0.80561
2.7	20	-0.94886
2.7	21	-1.11161
2.7	22	-1.12736
2.7	23	-1.13211
2.7	24	-1.27536
2.7	25	-1.52136
2.8	1	-1.05218
2.8	2	-1.38818
2.8	3	-1.41843
2.8	4	-1.51843
2.8	5	-1.47818
2.8	6	-1.46218
2.8	7	-1.27543
2.8	8	-1.19468
2.8	9	-1.27793
2.8	10	-1.27768
2.8	11	-1.14393
2.8	12	-1.18043
2.8	13	-1.12968
2.8	14	-0.99593
2.8	15	-0.97543
2.8	16	-0.99018
2.8	17	-0.97768
2.8	18	-0.82443
2.8	19	-0.72018
2.8	20	-0.94093
2.8	21	-1.11468
2.8	22	-1.04918
2.8	23	-1.04493
2.8	24	-1.26668
2.8	25	-1.47868
2.9	1	-0.91383
2.9	2	-1.13583
2.9	3	-1.17608
2.9	4	-1.35208
2.9	5	-1.36083
2.9	6	-1.41083
2.9	7	-1.23558
2.9	8	-1.13883
2.9	9	-1.26758
2.9	10	-1.24958
2.9	11	-1.12083
2.9	12	-1.09583
2.9	13	-1.12608
2.9	14	-1.01508
2.9	15	-0.97308
2.9	16	-1.01433
2.9	17	-1.01158
2.9	18	-0.80233
2.9	19	-0.72458
2.9	20	-0.96158
2.9	21	-1.06458
2.9	22	-0.91208
2.9	23	-0.96508
2.9	24	-1.22908
2.9	25	-1.45233
3	1	-0.87082
3	2	-1.11607
3	3	-1.19132
3	4	-1.37682
3	5	-1.29132
3	6	-1.30682
3	7	-1.07332
3	8	-1.07057
3	9	-1.26482
3	10	-1.20757
3	11	-1.03282
3	12	-0.98332
3	13	-0.98632
3	14	-0.92732
3	15	-0.88432
3	16	-0.87032
3	17	-0.87357
3	18	-0.74457
3	19	-0.65032
3	20	-0.85707
3	21	-1.01182
3	22	-0.93007
3	23	-0.93782
3	24	-1.14432
3	25	-1.39282
3.1	1	-0.97307
3.1	2	-1.11832
3.1	3	-1.10032
3.1	4	-1.25382
3.1	5	-1.21557
3.1	6	-1.24407
3.1	7	-1.06582
3.1	8	-1.02757
3.1	9	-1.15682
3.1	10	-1.11482
3.1	11	-0.91632
3.1	12	-0.85532
3.1	13	-0.88207
3.1	14	-0.94507
3.1	15	-0.92482
3.1	16	-0.95032
3.1	17	-0.98457
3.1	18	-0.84957
3.1	19	-0.76532
3.1	20	-0.96907
3.1	21	-1.15632
3.1	22	-1.11332
3.1	23	-1.08082
3.1	24	-1.23582
3.1	25	-1.48582
3.2	1	-0.86727
3.2	2	-1.05927
3.2	3	-1.08002
3.2	4	-1.25477
3.2	5	-1.23527
3.2	6	-1.24002
3.2	7	-1.03227
3.2	8	-1.02752
3.2	9	-1.20902
3.2	10	-1.18202
3.2	11	-1.02477
3.2	12	-0.94852
3.2	13	-0.87352
3.2	14	-0.86152
3.2	15	-0.89277
3.2	16	-0.91402
3.2	17	-0.94427
3.2	18	-0.84077
3.2	19	-0.76377
3.2	20	-0.98752
3.2	21	-1.19177
3.2	22	-1.20077
3.2	23	-1.20502
3.2	24	-1.35627
3.2	25	-1.63902
3.3	1	-0.88594
3.3	2	-1.08519
3.3	3	-1.10319
3.3	4	-1.17444
3.3	5	-1.14594
3.3	6	-1.13019
3.3	7	-1.02394
3.3	8	-1.03369
3.3	9	-1.16819
3.3	10	-1.15944
3.3	11	-1.02994
3.3	12	-0.87819
3.3	13	-0.80969
3.3	14	-0.85844
3.3	15	-0.89444
3.3	16	-0.89594
3.3	17	-0.94644
3.3	18	-0.85819
3.3	19	-0.82369
3.3	20	-1.03169
3.3	21	-1.20894
3.3	22	-1.25919
3.3	23	-1.24344
3.3	24	-1.43019
3.3	25	-1.63169
3.4	1	-1.06691
3.4	2	-1.16841
3.4	3	-1.16316
3.4	4	-1.23816
3.4	5	-1.20966
3.4	6	-1.16741
3.4	7	-1.04091
3.4	8	-1.00241
3.4	9	-1.15466
3.4	10	-1.11616
3.4	11	-0.98816
3.4	12	-0.82416
3.4	13	-0.75766
3.4	14	-0.85041
3.4	15	-0.84691
3.4	16	-0.89266
3.4	17	-0.95441
3.4	18	-0.85766
3.4	19	-0.84616
3.4	20	-1.12291
3.4	21	-1.22791
3.4	22	-1.16841
3.4	23	-1.24216
3.4	24	-1.41766
3.4	25	-1.56041
3.5	1	-1.04169
3.5	2	-1.22519
3.5	3	-1.22819
3.5	4	-1.29769
3.5	5	-1.23569
3.5	6	-1.23144
3.5	7	-1.08969
3.5	8	-1.06069
3.5	9	-1.21319
3.5	10	-1.19844
3.5	11	-1.09594
3.5	12	-0.95144
3.5	13	-0.87144
3.5	14	-0.84544
3.5	15	-0.85319
3.5	16	-0.94569
3.5	17	-1.00244
3.5	18	-0.86194
3.5	19	-0.86694
3.5	20	-1.15169
3.5	21	-1.21719
3.5	22	-1.10369
3.5	23	-1.20244
3.5	24	-1.40844
3.5	25	-1.43094
3.6	1	-0.96606
3.6	2	-1.12506
3.6	3	-1.12481
3.6	4	-1.17456
3.6	5	-1.13081
3.6	6	-1.12356
3.6	7	-1.03531
3.6	8	-1.05181
3.6	9	-1.17181
3.6	10	-1.12581
3.6	11	-1.05731
3.6	12	-0.98981
3.6	13	-0.88206
3.6	14	-0.80106
3.6	15	-0.81056
3.6	16	-0.83931
3.6	17	-0.87306
3.6	18	-0.79581
3.6	19	-0.76656
3.6	20	-1.06031
3.6	21	-1.18531
3.6	22	-1.13806
3.6	23	-1.20706
3.6	24	-1.36456
3.6	25	-1.50356
3.7	1	-0.82771
3.7	2	-1.03771
3.7	3	-0.98846
3.7	4	-1.06121
3.7	5	-1.10871
3.7	6	-1.10546
3.7	7	-1.01621
3.7	8	-0.99096
3.7	9	-1.11246
3.7	10	-1.10796
3.7	11	-1.02396
3.7	12	-0.93096
3.7	13	-0.81921
3.7	14	-0.75921
3.7	15	-0.76196
3.7	16	-0.83996
3.7	17	-0.90646
3.7	18	-0.79696
3.7	19	-0.78171
3.7	20	-1.07771
3.7	21	-1.18846
3.7	22	-1.10046
3.7	23	-1.18396
3.7	24	-1.34196
3.7	25	-1.48021
3.8	1	-0.75262
3.8	2	-0.97387
3.8	3	-1.01862
3.8	4	-1.08412
3.8	5	-1.12487
3.8	6	-1.15662
3.8	7	-1.04162
3.8	8	-1.03462
3.8	9	-1.15587
3.8	10	-1.16487
3.8	11	-1.05087
3.8	12	-0.96212
3.8	13	-0.91787
3.8	14	-0.85437
3.8	15	-0.83662
3.8	16	-0.86587
3.8	17	-0.93112
3.8	18	-0.78262
3.8	19	-0.72987
3.8	20	-1.00462
3.8	21	-1.14162
3.8	22	-1.04562
3.8	23	-1.09612
3.8	24	-1.24887
3.8	25	-1.32412
3.9	1	-0.83842
3.9	2	-0.98017
3.9	3	-0.96567
3.9	4	-1.06292
3.9	5	-1.16042
3.9	6	-1.15417
3.9	7	-1.01017
3.9	8	-0.97917
3.9	9	-1.11367
3.9	10	-1.15967
3.9	11	-1.11517
3.9	12	-0.98392
3.9	13	-0.88692
3.9	14	-0.83992
3.9	15	-0.76742
3.9	16	-0.80767
3.9	17	-0.90042
3.9	18	-0.78192
3.9	19	-0.68617
3.9	20	-0.95442
3.9	21	-1.09892
3.9	22	-1.03892
3.9	23	-1.03042
3.9	24	-1.18667
3.9	25	-1.31142
4	1	-0.90395
4	2	-0.99745
4	3	-0.88145
4	4	-0.9687
4	5	-1.0697
4	6	-1.0992
4	7	-0.96495
4	8	-0.9212
4	9	-1.0797
4	10	-1.10645
4	11	-1.0622
4	12	-0.9597
4	13	-0.86645
4	14	-0.8427
4	15	-0.7687
4	16	-0.7997
4	17	-0.8947
4	18	-0.75945
4	19	-0.69645
4	20	-0.9897
4	21	-1.1662
4	22	-1.10895
4	23	-1.1652
4	24	-1.3157
4	25	-1.43445
4.1	1	-0.8317
4.1	2	-0.91545
4.1	3	-0.8317
4.1	4	-0.92595
4.1	5	-1.03645
4.1	6	-1.1257
4.1	7	-1.0197
4.1	8	-0.9867
4.1	9	-1.19045
4.1	10	-1.22395
4.1	11	-1.19795
4.1	12	-1.0777
4.1	13	-0.8892
4.1	14	-0.8207
4.1	15	-0.7492
4.1	16	-0.7697
4.1	17	-0.86695
4.1	18	-0.7372
4.1	19	-0.6842
4.1	20	-0.97695
4.1	21	-1.14995
4.1	22	-1.1372
4.1	23	-1.19145
4.1	24	-1.3387
4.1	25	-1.4002
4.2	1	-0.74208
4.2	2	-0.86483
4.2	3	-0.88983
4.2	4	-0.97858
4.2	5	-1.04183
4.2	6	-1.08983
4.2	7	-1.02333
4.2	8	-1.00583
4.2	9	-1.24033
4.2	10	-1.24783
4.2	11	-1.21008
4.2	12	-1.07458
4.2	13	-0.93608
4.2	14	-0.86608
4.2	15	-0.77633
4.2	16	-0.85858
4.2	17	-0.93208
4.2	18	-0.75608
4.2	19	-0.69908
4.2	20	-0.92858
4.2	21	-1.12983
4.2	22	-1.13033
4.2	23	-1.18983
4.2	24	-1.37508
4.2	25	-1.45758
4.3	1	-0.93815
4.3	2	-0.9889
4.3	3	-0.92665
4.3	4	-1.00215
4.3	5	-1.04215
4.3	6	-1.0784
4.3	7	-1.0034
4.3	8	-0.95565
4.3	9	-1.11065
4.3	10	-1.1789
4.3	11	-1.13865
4.3	12	-0.93665
4.3	13	-0.70315
4.3	14	-0.6614
4.3	15	-0.6364
4.3	16	-0.74615
4.3	17	-0.85165
4.3	18	-0.6544
4.3	19	-0.64165
4.3	20	-0.91265
4.3	21	-1.0424
4.3	22	-1.06265
4.3	23	-1.23765
4.3	24	-1.36415
4.3	25	-1.55865
4.4	1	-0.60431
4.4	2	-0.82131
4.4	3	-0.83706
4.4	4	-0.87156
4.4	5	-0.91506
4.4	6	-0.95681
4.4	7	-0.85856
4.4	8	-0.83356
4.4	9	-1.02856
4.4	10	-1.06856
4.4	11	-1.02881
4.4	12	-0.86856
4.4	13	-0.72631
4.4	14	-0.69981
4.4	15	-0.70556
4.4	16	-0.84706
4.4	17	-0.88681
4.4	18	-0.76481
4.4	19	-0.75481
4.4	20	-1.02306
4.4	21	-1.15006
4.4	22	-1.15881
4.4	23	-1.35506
4.4	24	-1.49656
4.4	25	-1.66156
4.5	1	-0.46713
4.5	2	-0.69313
4.5	3	-0.73988
4.5	4	-0.75288
4.5	5	-0.80288
4.5	6	-0.85788
4.5	7	-0.81888
4.5	8	-0.78188
4.5	9	-0.97538
4.5	10	-1.11113
4.5	11	-1.02838
4.5	12	-0.83938
4.5	13	-0.66238
4.5	14	-0.62413
4.5	15	-0.59563
4.5	16	-0.71863
4.5	17	-0.77538
4.5	18	-0.67013
4.5	19	-0.62413
4.5	20	-0.89188
4.5	21	-1.11938
4.5	22	-1.15238
4.5	23	-1.30113
4.5	24	-1.49113
4.5	25	-1.63163
4.6	1	-0.50901
4.6	2	-0.70501
4.6	3	-0.74851
4.6	4	-0.78726
4.6	5	-0.77826
4.6	6	-0.84826
4.6	7	-0.79851
4.6	8	-0.75576
4.6	9	-0.90276
4.6	10	-1.01801
4.6	11	-1.07601
4.6	12	-0.93401
4.6	13	-0.76526
4.6	14	-0.69626
4.6	15	-0.61826
4.6	16	-0.71151
4.6	17	-0.77576
4.6	18	-0.61501
4.6	19	-0.53801
4.6	20	-0.80226
4.6	21	-1.00026
4.6	22	-1.02401
4.6	23	-1.17801
4.6	24	-1.32301
4.6	25	-1.44451
4.7	1	-0.58306
4.7	2	-0.68631
4.7	3	-0.74931
4.7	4	-0.77581
4.7	5	-0.77631
4.7	6	-0.79756
4.7	7	-0.75581
4.7	8	-0.69556
4.7	9	-0.89631
4.7	10	-1.02456
4.7	11	-1.05106
4.7	12	-0.83031
4.7	13	-0.66181
4.7	14	-0.60856
4.7	15	-0.62106
4.7	16	-0.72606
4.7	17	-0.74956
4.7	18	-0.56981
4.7	19	-0.51906
4.7	20	-0.70556
4.7	21	-0.88206
4.7	22	-0.92831
4.7	23	-1.04256
4.7	24	-1.15331
4.7	25	-1.24356
4.8	1	-0.49579
4.8	2	-0.65304
4.8	3	-0.70404
4.8	4	-0.73579
4.8	5	-0.72304
4.8	6	-0.73879
4.8	7	-0.73429
4.8	8	-0.68929
4.8	9	-0.88829
4.8	10	-1.02829
4.8	11	-1.05754
4.8	12	-0.89504
4.8	13	-0.69104
4.8	14	-0.58404
4.8	15	-0.60029
4.8	16	-0.68479
4.8	17	-0.71304
4.8	18	-0.55629
4.8	19	-0.51254
4.8	20	-0.71779
4.8	21	-0.92379
4.8	22	-0.99404
4.8	23	-1.09429
4.8	24	-1.23054
4.8	25	-1.32604
4.9	1	-0.66615
4.9	2	-0.7709
4.9	3	-0.8044
4.9	4	-0.77715
4.9	5	-0.77765
4.9	6	-0.83515
4.9	7	-0.72465
4.9	8	-0.6824
4.9	9	-0.9439
4.9	10	-1.0709
4.9	11	-1.0909
4.9	12	-0.93865
4.9	13	-0.7724
4.9	14	-0.6609
4.9	15	-0.66765
4.9	16	-0.75965
4.9	17	-0.76165
4.9	18	-0.5809
4.9	19	-0.5554
4.9	20	-0.75165
4.9	21	-0.9104
4.9	22	-0.99465
4.9	23	-1.11965
4.9	24	-1.17115
4.9	25	-1.24065
5	1	-0.40335
5	2	-0.4971
5	3	-0.63185
5	4	-0.67285
5	5	-0.7386
5	6	-0.79185
5	7	-0.7501
5	8	-0.6991
5	9	-0.91485
5	10	-1.04735
5	11	-1.06285
5	12	-0.9356
5	13	-0.68235
5	14	-0.58535
5	15	-0.63085
5	16	-0.71685
5	17	-0.7291
5	18	-0.61285
5	19	-0.58585
5	20	-0.75535
5	21	-0.92935
5	22	-1.02685
5	23	-1.1816
5	24	-1.24585
5	25	-1.28835
5.1	1	-0.31954
5.1	2	-0.48904
5.1	3	-0.59679
5.1	4	-0.70354
5.1	5	-0.78454
5.1	6	-0.87679
5.1	7	-0.82304
5.1	8	-0.76354
5.1	9	-0.92604
5.1	10	-0.99854
5.1	11	-1.01279
5.1	12	-0.83029
5.1	13	-0.60554
5.1	14	-0.53729
5.1	15	-0.61104
5.1	16	-0.67979
5.1	17	-0.63504
5.1	18	-0.47704
5.1	19	-0.51879
5.1	20	-0.69054
5.1	21	-0.83904
5.1	22	-0.97429
5.1	23	-1.21929
5.1	24	-1.23379
5.1	25	-1.23329
5.2	1	-0.45868
5.2	2	-0.58718
5.2	3	-0.66693
5.2	4	-0.70493
5.2	5	-0.77243
5.2	6	-0.86468
5.2	7	-0.71968
5.2	8	-0.69193
5.2	9	-0.89243
5.2	10	-1.02643
5.2	11	-0.97093
5.2	12	-0.79318
5.2	13	-0.58718
5.2	14	-0.52518
5.2	15	-0.59343
5.2	16	-0.66118
5.2	17	-0.63543
5.2	18	-0.52518
5.2	19	-0.55143
5.2	20	-0.74243
5.2	21	-0.90668
5.2	22	-1.11368
5.2	23	-1.32893
5.2	24	-1.33043
5.2	25	-1.37943
5.3	1	-0.38483
5.3	2	-0.56283
5.3	3	-0.70783
5.3	4	-0.78358
5.3	5	-0.84633
5.3	6	-0.92533
5.3	7	-0.79458
5.3	8	-0.75208
5.3	9	-0.92508
5.3	10	-1.08933
5.3	11	-1.07158
5.3	12	-0.85583
5.3	13	-0.68483
5.3	14	-0.58633
5.3	15	-0.67033
5.3	16	-0.73158
5.3	17	-0.74183
5.3	18	-0.63458
5.3	19	-0.64183
5.3	20	-0.82033
5.3	21	-1.01583
5.3	22	-1.22258
5.3	23	-1.40283
5.3	24	-1.36508
5.3	25	-1.43483
5.4	1	-0.41563
5.4	2	-0.56063
5.4	3	-0.64363
5.4	4	-0.71838
5.4	5	-0.80013
5.4	6	-0.92313
5.4	7	-0.81613
5.4	8	-0.79838
5.4	9	-0.99238
5.4	10	-1.16013
5.4	11	-1.09288
5.4	12	-0.88963
5.4	13	-0.71038
5.4	14	-0.63013
5.4	15	-0.69238
5.4	16	-0.76913
5.4	17	-0.77188
5.4	18	-0.70538
5.4	19	-0.67588
5.4	20	-0.80413
5.4	21	-1.01888
5.4	22	-1.24538
5.4	23	-1.41413
5.4	24	-1.37188
5.4	25	-1.45863
5.5	1	-0.43529
5.5	2	-0.58229
5.5	3	-0.64929
5.5	4	-0.69554
5.5	5	-0.79204
5.5	6	-0.88979
5.5	7	-0.74329
5.5	8	-0.72629
5.5	9	-0.93529
5.5	10	-1.07579
5.5	11	-0.96279
5.5	12	-0.81779
5.5	13	-0.61479
5.5	14	-0.53379
5.5	15	-0.57679
5.5	16	-0.65979
5.5	17	-0.69304
5.5	18	-0.63529
5.5	19	-0.61604
5.5	20	-0.76654
5.5	21	-0.99879
5.5	22	-1.22704
5.5	23	-1.40079
5.5	24	-1.35604
5.5	25	-1.41279
5.6	1	-0.45664
5.6	2	-0.61139
5.6	3	-0.67264
5.6	4	-0.70539
5.6	5	-0.79364
5.6	6	-0.87764
5.6	7	-0.71314
5.6	8	-0.68939
5.6	9	-0.88614
5.6	10	-1.04089
5.6	11	-0.95464
5.6	12	-0.77889
5.6	13	-0.57614
5.6	14	-0.50139
5.6	15	-0.59289
5.6	16	-0.69814
5.6	17	-0.75564
5.6	18	-0.66364
5.6	19	-0.66064
5.6	20	-0.84314
5.6	21	-1.06364
5.6	22	-1.24814
5.6	23	-1.41214
5.6	24	-1.34889
5.6	25	-1.41789
5.7	1	-0.58162
5.7	2	-0.72462
5.7	3	-0.76712
5.7	4	-0.78587
5.7	5	-0.82487
5.7	6	-0.90687
5.7	7	-0.77987
5.7	8	-0.71712
5.7	9	-0.87412
5.7	10	-1.00262
5.7	11	-0.88462
5.7	12	-0.66062
5.7	13	-0.48412
5.7	14	-0.48787
5.7	15	-0.58387
5.7	16	-0.64712
5.7	17	-0.68762
5.7	18	-0.64912
5.7	19	-0.64237
5.7	20	-0.81762
5.7	21	-1.04937
5.7	22	-1.25062
5.7	23	-1.43887
5.7	24	-1.41387
5.7	25	-1.47612
5.8	1	-0.61227
5.8	2	-0.64077
5.8	3	-0.69127
5.8	4	-0.76952
5.8	5	-0.89702
5.8	6	-0.96277
5.8	7	-0.76977
5.8	8	-0.71127
5.8	9	-0.91502
5.8	10	-1.02052
5.8	11	-0.89827
5.8	12	-0.72077
5.8	13	-0.49852
5.8	14	-0.44602
5.8	15	-0.53827
5.8	16	-0.62702
5.8	17	-0.72877
5.8	18	-0.67177
5.8	19	-0.65177
5.8	20	-0.83777
5.8	21	-1.07027
5.8	22	-1.28927
5.8	23	-1.45727
5.8	24	-1.37752
5.8	25	-1.40027
5.9	1	-0.65821
5.9	2	-0.68796
5.9	3	-0.67846
5.9	4	-0.77471
5.9	5	-0.89546
5.9	6	-0.94696
5.9	7	-0.75246
5.9	8	-0.70296
5.9	9	-0.90171
5.9	10	-1.04221
5.9	11	-0.93271
5.9	12	-0.73471
5.9	13	-0.51521
5.9	14	-0.47246
5.9	15	-0.57496
5.9	16	-0.64021
5.9	17	-0.68671
5.9	18	-0.65321
5.9	19	-0.65546
5.9	20	-0.83671
5.9	21	-1.04146
5.9	22	-1.20046
5.9	23	-1.33471
5.9	24	-1.25796
5.9	25	-1.26121
6	1	-0.83752
6	2	-0.86927
6	3	-0.82002
6	4	-0.81702
6	5	-0.93277
6	6	-0.94277
6	7	-0.70427
6	8	-0.67827
6	9	-0.90427
6	10	-0.97202
6	11	-0.79677
6	12	-0.58202
6	13	-0.48227
6	14	-0.46927
6	15	-0.57577
6	16	-0.60302
6	17	-0.69802
6	18	-0.62077
6	19	-0.57402
6	20	-0.73777
6	21	-0.97877
6	22	-1.15152
6	23	-1.29577
6	24	-1.28102
6	25	-1.26802
6.1	1	-0.7582
6.1	2	-0.76845
6.1	3	-0.7457
6.1	4	-0.7412
6.1	5	-0.89195
6.1	6	-0.92145
6.1	7	-0.66645
6.1	8	-0.6627
6.1	9	-0.89345
6.1	10	-0.94095
6.1	11	-0.7852
6.1	12	-0.62045
6.1	13	-0.48095
6.1	14	-0.4242
6.1	15	-0.4937
6.1	16	-0.57695
6.1	17	-0.69695
6.1	18	-0.65945
6.1	19	-0.60345
6.1	20	-0.8122
6.1	21	-1.05645
6.1	22	-1.1857
6.1	23	-1.32395
6.1	24	-1.2922
6.1	25	-1.29895
6.2	1	-0.60671
6.2	2	-0.71196
6.2	3	-0.72871
6.2	4	-0.73771
6.2	5	-0.82771
6.2	6	-0.86496
6.2	7	-0.66671
6.2	8	-0.64771
6.2	9	-0.90921
6.2	10	-0.96271
6.2	11	-0.79496
6.2	12	-0.61296
6.2	13	-0.49971
6.2	14	-0.48896
6.2	15	-0.53671
6.2	16	-0.64046
6.2	17	-0.71121
6.2	18	-0.65896
6.2	19	-0.63796
6.2	20	-0.84071
6.2	21	-1.07146
6.2	22	-1.26821
6.2	23	-1.38771
6.2	24	-1.35371
6.2	25	-1.35621
6.3	1	-0.53783
6.3	2	-0.65158
6.3	3	-0.69733
6.3	4	-0.70633
6.3	5	-0.84908
6.3	6	-0.86008
6.3	7	-0.61858
6.3	8	-0.63183
6.3	9	-0.86358
6.3	10	-0.95708
6.3	11	-0.83858
6.3	12	-0.65158
6.3	13	-0.50383
6.3	14	-0.47133
6.3	15	-0.51833
6.3	16	-0.62883
6.3	17	-0.69133
6.3	18	-0.64733
6.3	19	-0.64033
6.3	20	-0.86808
6.3	21	-1.08333
6.3	22	-1.29458
6.3	23	-1.43283
6.3	24	-1.38558
6.3	25	-1.40158
6.4	1	-0.45407
6.4	2	-0.60607
6.4	3	-0.68357
6.4	4	-0.71907
6.4	5	-0.87482
6.4	6	-0.89082
6.4	7	-0.64082
6.4	8	-0.66782
6.4	9	-0.92382
6.4	10	-0.94457
6.4	11	-0.74982
6.4	12	-0.55082
6.4	13	-0.38932
6.4	14	-0.39882
6.4	15	-0.46282
6.4	16	-0.54632
6.4	17	-0.66407
6.4	18	-0.63557
6.4	19	-0.61182
6.4	20	-0.84732
6.4	21	-1.07232
6.4	22	-1.28907
6.4	23	-1.41782
6.4	24	-1.38032
6.4	25	-1.37357
6.5	1	-0.42359
6.5	2	-0.61759
6.5	3	-0.75184
6.5	4	-0.80384
6.5	5	-0.94759
6.5	6	-0.92334
6.5	7	-0.70334
6.5	8	-0.71259
6.5	9	-0.93434
6.5	10	-0.95859
6.5	11	-0.78134
6.5	12	-0.57834
6.5	13	-0.43309
6.5	14	-0.42034
6.5	15	-0.51434
6.5	16	-0.63509
6.5	17	-0.70134
6.5	18	-0.64559
6.5	19	-0.63909
6.5	20	-0.83584
6.5	21	-1.07309
6.5	22	-1.26909
6.5	23	-1.36909
6.5	24	-1.34859
6.5	25	-1.33959
6.6	1	-0.28955
6.6	2	-0.5173
6.6	3	-0.68705
6.6	4	-0.81155
6.6	5	-0.8768
6.6	6	-0.9653
6.6	7	-0.7508
6.6	8	-0.71605
6.6	9	-0.93105
6.6	10	-0.99655
6.6	11	-0.8658
6.6	12	-0.62805
6.6	13	-0.4223
6.6	14	-0.3713
6.6	15	-0.47855
6.6	16	-0.6108
6.6	17	-0.67855
6.6	18	-0.6178
6.6	19	-0.63755
6.6	20	-0.86305
6.6	21	-1.0603
6.6	22	-1.30155
6.6	23	-1.4073
6.6	24	-1.35255
6.6	25	-1.3413
6.7	1	-0.35181
6.7	2	-0.59506
6.7	3	-0.76956
6.7	4	-0.89381
6.7	5	-1.00731
6.7	6	-1.02606
6.7	7	-0.76806
6.7	8	-0.74631
6.7	9	-0.94881
6.7	10	-0.97081
6.7	11	-0.78481
6.7	12	-0.55906
6.7	13	-0.37856
6.7	14	-0.32831
6.7	15	-0.44056
6.7	16	-0.57606
6.7	17	-0.65681
6.7	18	-0.63506
6.7	19	-0.65381
6.7	20	-0.83481
6.7	21	-1.04606
6.7	22	-1.25206
6.7	23	-1.37631
6.7	24	-1.33706
6.7	25	-1.30231
6.8	1	-0.3074
6.8	2	-0.5339
6.8	3	-0.6969
6.8	4	-0.8344
6.8	5	-0.92865
6.8	6	-0.97765
6.8	7	-0.7534
6.8	8	-0.70115
6.8	9	-0.9004
6.8	10	-0.9454
6.8	11	-0.7399
6.8	12	-0.4999
6.8	13	-0.33415
6.8	14	-0.28765
6.8	15	-0.4429
6.8	16	-0.5959
6.8	17	-0.66715
6.8	18	-0.5964
6.8	19	-0.60065
6.8	20	-0.7869
6.8	21	-0.9979
6.8	22	-1.2039
6.8	23	-1.29615
6.8	24	-1.23765
6.8	25	-1.2149
6.9	1	-0.41198
6.9	2	-0.61723
6.9	3	-0.74298
6.9	4	-0.85023
6.9	5	-0.97473
6.9	6	-1.00073
6.9	7	-0.74623
6.9	8	-0.68448
6.9	9	-0.86998
6.9	10	-0.90048
6.9	11	-0.73323
6.9	12	-0.48773
6.9	13	-0.32598
6.9	14	-0.31973
6.9	15	-0.43848
6.9	16	-0.53848
6.9	17	-0.61998
6.9	18	-0.57248
6.9	19	-0.56698
6.9	20	-0.73698
6.9	21	-0.97198
6.9	22	-1.21473
6.9	23	-1.29548
6.9	24	-1.27273
6.9	25	-1.26023
7	1	-0.42854
7	2	-0.64104
7	3	-0.76879
7	4	-0.91079
7	5	-1.01279
7	6	-1.00704
7	7	-0.73829
7	8	-0.71129
7	9	-0.90104
7	10	-0.96329
7	11	-0.80729
7	12	-0.59629
7	13	-0.42529
7	14	-0.40854
7	15	-0.54579
7	16	-0.69504
7	17	-0.71054
7	18	-0.58029
7	19	-0.61579
7	20	-0.78504
7	21	-0.96879
7	22	-1.20829
7	23	-1.35404
7	24	-1.33154
7	25	-1.27129
7.1	1	-0.37345
7.1	2	-0.6282
7.1	3	-0.76045
7.1	4	-0.86595
7.1	5	-0.97945
7.1	6	-0.97195
7.1	7	-0.7232
7.1	8	-0.68995
7.1	9	-0.8902
7.1	10	-0.94045
7.1	11	-0.78795
7.1	12	-0.55445
7.1	13	-0.3767
7.1	14	-0.31245
7.1	15	-0.48245
7.1	16	-0.61945
7.1	17	-0.60795
7.1	18	-0.55645
7.1	19	-0.5722
7.1	20	-0.74945
7.1	21	-0.9847
7.1	22	-1.2187
7.1	23	-1.31045
7.1	24	-1.2817
7.1	25	-1.2492
7.2	1	-0.42857
7.2	2	-0.67332
7.2	3	-0.74507
7.2	4	-0.87607
7.2	5	-0.93907
7.2	6	-0.95382
7.2	7	-0.73532
7.2	8	-0.69682
7.2	9	-0.90757
7.2	10	-0.95232
7.2	11	-0.77782
7.2	12	-0.51757
7.2	13	-0.30607
7.2	14	-0.28607
7.2	15	-0.45082
7.2	16	-0.58057
7.2	17	-0.60882
7.2	18	-0.57832
7.2	19	-0.59382
7.2	20	-0.74207
7.2	21	-0.95957
7.2	22	-1.19307
7.2	23	-1.27457
7.2	24	-1.17382
7.2	25	-1.18882
7.3	1	-0.69732
7.3	2	-0.82807
7.3	3	-0.84182
7.3	4	-0.88632
7.3	5	-0.99607
7.3	6	-0.97482
7.3	7	-0.73232
7.3	8	-0.67932
7.3	9	-0.88957
7.3	10	-0.92557
7.3	11	-0.76932
7.3	12	-0.53757
7.3	13	-0.35607
7.3	14	-0.29782
7.3	15	-0.47507
7.3	16	-0.59382
7.3	17	-0.57932
7.3	18	-0.57632
7.3	19	-0.56357
7.3	20	-0.70382
7.3	21	-0.91532
7.3	22	-1.10882
7.3	23	-1.21482
7.3	24	-1.15082
7.3	25	-1.14932
7.4	1	-0.67681
7.4	2	-0.80956
7.4	3	-0.85781
7.4	4	-0.89981
7.4	5	-0.94981
7.4	6	-0.90531
7.4	7	-0.63881
7.4	8	-0.60856
7.4	9	-0.81931
7.4	10	-0.83856
7.4	11	-0.74756
7.4	12	-0.53156
7.4	13	-0.30006
7.4	14	-0.27581
7.4	15	-0.47231
7.4	16	-0.69281
7.4	17	-0.65231
7.4	18	-0.54456
7.4	19	-0.55281
7.4	20	-0.70106
7.4	21	-0.93731
7.4	22	-1.13206
7.4	23	-1.25531
7.4	24	-1.22356
7.4	25	-1.17481
7.5	1	-0.53734
7.5	2	-0.76659
7.5	3	-0.84259
7.5	4	-0.92359
7.5	5	-0.97609
7.5	6	-0.94059
7.5	7	-0.70859
7.5	8	-0.63784
7.5	9	-0.81884
7.5	10	-0.90234
7.5	11	-0.69659
7.5	12	-0.47009
7.5	13	-0.26859
7.5	14	-0.28709
7.5	15	-0.46234
7.5	16	-0.59509
7.5	17	-0.59609
7.5	18	-0.53634
7.5	19	-0.55934
7.5	20	-0.69309
7.5	21	-0.91959
7.5	22	-1.14734
7.5	23	-1.28159
7.5	24	-1.19734
7.5	25	-1.16609
7.6	1	-0.70199
7.6	2	-0.84024
7.6	3	-0.86899
7.6	4	-0.88924
7.6	5	-0.98574
7.6	6	-0.90549
7.6	7	-0.63874
7.6	8	-0.65699
7.6	9	-0.88849
7.6	10	-0.89799
7.6	11	-0.72224
7.6	12	-0.51999
7.6	13	-0.26824
7.6	14	-0.27374
7.6	15	-0.47499
7.6	16	-0.60599
7.6	17	-0.62974
7.6	18	-0.56999
7.6	19	-0.59674
7.6	20	-0.74649
7.6	21	-0.99274
7.6	22	-1.22299
7.6	23	-1.30999
7.6	24	-1.21849
7.6	25	-1.18524
7.7	1	-0.65982
7.7	2	-0.74932
7.7	3	-0.75332
7.7	4	-0.80482
7.7	5	-0.94207
7.7	6	-0.90682
7.7	7	-0.63382
7.7	8	-0.64407
7.7	9	-0.85232
7.7	10	-0.88107
7.7	11	-0.72632
7.7	12	-0.50857
7.7	13	-0.26832
7.7	14	-0.23832
7.7	15	-0.41807
7.7	16	-0.57707
7.7	17	-0.67482
7.7	18	-0.56382
7.7	19	-0.63082
7.7	20	-0.83407
7.7	21	-1.04982
7.7	22	-1.29607
7.7	23	-1.34757
7.7	24	-1.24382
7.7	25	-1.18582
7.8	1	-0.78145
7.8	2	-0.9027
7.8	3	-0.8982
7.8	4	-0.92045
7.8	5	-1.04695
7.8	6	-1.0237
7.8	7	-0.74145
7.8	8	-0.73695
7.8	9	-0.97545
7.8	10	-1.0182
7.8	11	-0.8202
7.8	12	-0.60345
7.8	13	-0.4012
7.8	14	-0.3177
7.8	15	-0.45395
7.8	16	-0.56895
7.8	17	-0.5792
7.8	18	-0.5077
7.8	19	-0.5632
7.8	20	-0.76245
7.8	21	-0.95495
7.8	22	-1.1417
7.8	23	-1.23045
7.8	24	-1.15595
7.8	25	-1.0632
7.9	1	-0.80673
7.9	2	-0.87873
7.9	3	-0.88573
7.9	4	-0.92173
7.9	5	-1.05648
7.9	6	-1.05048
7.9	7	-0.76498
7.9	8	-0.75773
7.9	9	-0.98548
7.9	10	-1.00898
7.9	11	-0.85923
7.9	12	-0.64823
7.9	13	-0.38673
7.9	14	-0.30873
7.9	15	-0.44323
7.9	16	-0.55598
7.9	17	-0.60698
7.9	18	-0.55123
7.9	19	-0.59948
7.9	20	-0.78973
7.9	21	-0.90898
7.9	22	-1.05498
7.9	23	-1.16323
7.9	24	-1.07998
[truncated: 48,026 more rows]
