# Supplementary material for: A pleurocidin analogue with greater conformational flexibility, enhanced antimicrobial potency and in vivo therapeutic efficacy
Source: Commun Biol. 2020 Nov 27;3:697. doi: 10.1038/s42003-020-01420-3 (PMC7699649; doi:10.1038/s42003-020-01420-3)
Supplement: Supplementary file 4 — Supplementary Data 1 [file 42003_2020_1420_MOESM4_ESM.zip › Figure_3/Figure-3-bdfhjl.csv]

DPhPE/DPhPG 60/40									DPhPG
Pleurocidin			Pleurocidin KR			Pleurocidin VA			Pleurocidin			Pleurocidin KR			Pleurocidin VA
663.79602	-0.0275		1000	0.03472		1260	0.00455		150	0.13559		180	0.0994		400	0.04913
663.79999	-0.1112		1000.00403	-0.08089		1260.00403	-0.19842		150.004	0.27205		180.004	0.16626		400.004	0.1124
663.80402	0.10979		1000.008	0.03555		1260.00806	0.12295		150.008	0.50765		180.008	0.07543		400.008	0.2575
663.80798	0.27649		1000.01202	0.14652		1260.01196	0.22466		150.01199	0.55797		180.01199	-0.06777		400.01199	0.32046
663.81201	0.18609		1000.01599	0.08281		1260.01599	0.33682		150.01601	0.334		180.01601	-0.02492		400.01599	0.16606
663.81598	0.00363		1000.02002	0.01194		1260.02002	-0.00716		150.02	0.31026		180.02	0.1305		400.01999	0.02845
663.82001	-0.07327		1000.02399	0.01935		1260.02405	-0.21539		150.024	0.56641		180.024	0.17434		400.02399	0.10474
663.82397	0.0251		1000.02802	0.87239		1260.02795	0.09776		150.028	0.75729		180.028	0.03045		400.02802	0.25751
663.828	0.14053		1000.03198	1.81665		1260.03198	0.38715		150.032	0.66866		180.032	-0.12608		400.03201	0.25252
663.83197	0.16924		1000.03601	1.43653		1260.03601	0.20769		150.036	0.48003		180.036	-0.12193		400.03601	0.11885
663.836	0.07005		1000.03998	0.74392		1260.04004	-0.09758		150.03999	0.33241		180.03999	0.03297		400.04001	0.00206
663.84003	-0.0473		1000.04401	0.16545		1260.04395	-0.23009		150.04401	0.46433		180.04401	0.16659		400.04401	0.064
663.84399	0.01172		1000.04797	0.08391		1260.04797	0.11577		150.048	0.68915		180.048	0.11085		400.048	0.21598
663.84802	0.21584		1000.052	0.24463		1260.052	0.26143		150.052	0.6039		180.052	-0.03295		400.052	0.25022
663.85199	0.17084		1000.05603	0.32845		1260.05603	0.28688		150.056	0.34103		180.056	-0.03085		400.056	0.10997
663.85602	0.02072		1000.06	0.15343		1260.06006	-0.04533		150.06	0.24629		180.06	0.14052		400.06	-0.0425
663.85999	-0.01655		1000.06403	0.06026		1260.06396	-0.16386		150.064	0.43181		180.064	0.26372		400.064	0.03946
663.86401	0.12329		1000.06799	0.19061		1260.06799	-3.39E-05		150.06799	0.61686		180.06799	0.16455		400.06799	0.16538
663.86798	0.33491		1000.07202	0.49869		1260.07202	0.28614		150.07201	0.62721		180.07201	-0.01842		400.07199	0.23035
663.87201	0.24062		1000.07599	0.50937		1260.07605	0.24391		150.076	0.40247		180.076	-0.04861		400.07599	0.12576
663.87598	0.01676		1000.08002	0.12841		1260.07996	0.09071		150.08	0.26465		180.08	0.0599		400.07999	-0.07341
663.88	-0.00692		1000.08398	0.06556		1260.08398	-0.26972		150.084	0.40471		180.084	0.12626		400.08401	-0.02826
663.88397	0.15856		1000.08801	0.25717		1260.08801	0.07667		150.088	0.60955		180.088	0.02373		400.08801	0.20759
663.888	0.32513		1000.09198	0.35523		1260.09204	0.23362		150.092	0.56059		180.092	-0.12993		400.09201	0.31619
663.89203	0.17706		1000.09601	0.29527		1260.09595	0.10078		150.09599	0.36508		180.09599	-0.12027		400.09601	0.1144
663.896	-0.00537		1000.09998	0.14379		1260.09998	-0.02926		150.10001	0.26368		180.10001	0.06323		400.10001	-0.11216
663.90002	-0.05248		1000.104	0.1343		1260.104	-0.22183		150.104	0.41061		180.104	0.20663		400.104	-0.08202
663.90399	0.09048		1000.10797	0.33502		1260.10803	0.14837		150.108	0.57665		180.108	0.13044		400.108	0.19863
663.90802	0.34046		1000.112	0.39331		1260.11206	0.2494		150.112	0.47708		180.112	-0.07468		400.112	0.29138
663.91199	0.22826		1000.11603	0.46706		1260.11597	0.27983		150.116	0.27668		180.116	-0.11937		400.116	0.1391
663.91602	-0.0924		1000.12	0.60338		1260.12	-0.04688		150.12	0.24203		180.12	0.07754		400.12	0.05064
663.91998	-0.11121		1000.12402	0.76739		1260.12402	-0.34199		150.12399	0.37906		180.12399	0.23701		400.12399	0.01972
663.92401	0.15478		1000.12799	1.27083		1260.12805	-0.02995		150.12801	0.55849		180.12801	0.17244		400.12799	0.07033
663.92798	0.30675		1000.13202	1.00876		1260.13196	0.22459		150.132	0.52842		180.132	0.02708		400.13199	0.21197
663.93201	0.16345		1000.13599	0.61253		1260.13599	0.21664		150.136	0.30871		180.136	-0.01096		400.13599	0.16785
663.93597	-0.05109		1000.14002	0.43972		1260.14001	-0.108		150.14	0.25767		180.14	0.09629		400.14001	0.03132
663.94	-0.15353		1000.14398	0.11184		1260.14404	-0.24744		150.144	0.5203		180.144	0.19054		400.14401	0.01906
663.94397	-0.00291		1000.14801	0.11032		1260.14795	0.02905		150.14799	0.71744		180.14799	0.08651		400.14801	0.08798
663.948	0.2017		1000.15198	0.20327		1260.15198	0.36816		150.15199	0.59702		180.15199	-0.11741		400.15201	0.16581
663.95203	0.14488		1000.15601	0.2629		1260.15601	0.22061		150.15601	0.28768		180.15601	-0.1456		400.15601	0.10515
663.95599	-0.07942		1000.15997	0.17974		1260.16003	-0.03392		150.16	0.26036		180.16	0.04096		400.16	-0.01368
663.96002	-0.06444		1000.164	0.04673		1260.16394	-0.2215		150.164	0.42582		180.164	0.18882		400.164	0.02619
663.96399	0.10912		1000.16803	0.03805		1260.16797	-0.06067		150.168	0.60206		180.168	0.08546		400.168	0.18361
663.96802	0.1681		1000.172	0.18734		1260.172	0.25698		150.172	0.47444		180.172	-0.09808		400.172	0.22664
663.97198	0.10943		1000.17603	0.19996		1260.17603	0.12789		150.17599	0.2769		180.17599	-0.09978		400.17599	0.11221
663.97601	-0.00143		1000.17999	0.03122		1260.18005	0.0961		150.17999	0.19762		180.17999	0.0759		400.17999	-0.05819
663.97998	-0.12092		1000.18402	-0.02203		1260.18396	-0.20177		150.18401	0.3726		180.18401	0.21328		400.18399	0.03429
663.98401	-0.00619		1000.18799	0.06935		1260.18799	-0.07243		150.188	0.6059		180.188	0.12981		400.18799	0.23054
663.98798	0.21037		1000.19202	0.20746		1260.19202	0.21699		150.192	0.55446		180.192	-0.05508		400.19199	0.23239
663.992	0.20017		1000.19598	0.26944		1260.19604	0.29406		150.196	0.3431		180.196	-0.06901		400.19601	0.0677
663.99597	0.05575		1000.20001	0.09391		1260.19995	0.03372		150.2	0.30554		180.2	0.08046		400.20001	-0.02289
664	0.02773		1000.20398	-0.05539		1260.20398	-0.20314		150.20399	0.45459		180.20399	0.14957		400.20401	0.0409
664.00403	0.15308		1000.20801	0.03587		1260.20801	0.02364		150.20799	0.55948		180.20799	0.0524		400.20801	0.16271
664.008	0.25796		1000.21198	0.17373		1260.21204	0.16957		150.21201	0.53487		180.21201	-0.07162		400.21201	0.23551
664.01202	0.21563		1000.216	0.1917		1260.21594	0.34119		150.216	0.34359		180.216	-0.0664		400.216	0.12055
664.01599	0.01883		1000.21997	0.1362		1260.21997	-0.03445		150.22	0.21549		180.22	0.07667		400.22	0.01105
664.02002	-0.06578		1000.224	0.02879		1260.224	-0.0418		150.224	0.35646		180.224	0.16955		400.224	0.03282
664.02399	0.11784		1000.22803	0.06482		1260.22803	0.05608		150.228	0.5594		180.228	0.07258		400.228	0.17762
664.02802	0.28323		1000.232	0.28158		1260.23206	0.28417		150.23199	0.43711		180.23199	-0.10365		400.23199	0.20583
664.03198	0.22693		1000.23602	0.32745		1260.23596	0.42126		150.23599	0.19987		180.23599	-0.15345		400.23599	0.01099
664.03601	0.06695		1000.23999	0.12246		1260.23999	-0.01409		150.24001	0.1734		180.24001	6.99E-04		400.23999	-0.11408
664.03998	0.0267		1000.24402	0.07101		1260.24402	-0.27449		150.244	0.39609		180.244	0.17395		400.24399	0.01381
664.04401	0.05036		1000.24799	0.2577		1260.24805	-0.03897		150.248	0.49738		180.248	0.12652		400.24799	0.2647
664.04797	0.19922		1000.25201	0.35683		1260.25195	0.10889		150.252	0.47124		180.252	-0.06307		400.25201	0.28046
664.052	0.23381		1000.25598	0.26714		1260.25598	0.43499		150.256	0.24227		180.256	-0.07364		400.25601	0.13902
664.05603	0.24476		1000.26001	0.06305		1260.26001	0.09059		150.25999	0.13081		180.25999	0.0874		400.26001	0.01163
664.06	0.10299		1000.26398	-0.06588		1260.26404	-0.30082		150.26401	0.38872		180.26401	0.1563		400.26401	0.05479
664.06403	-0.06989		1000.26801	-0.03976		1260.26794	-0.00831		150.26801	0.63904		180.26801	0.07982		400.26801	0.20161
664.06799	0.007		1000.27197	0.23572		1260.27197	0.48882		150.272	0.55051		180.272	-0.02621		400.272	0.21953
664.07202	0.24514		1000.276	0.36561		1260.276	0.7896		150.276	0.29357		180.276	-0.04583		400.276	0.1115
664.07599	0.30022		1000.28003	0.16106		1260.28003	0.50935		150.28	0.18987		180.28	0.06927		400.28	-0.02742
664.08002	0.11676		1000.284	0.0057		1260.28406	0.37784		150.284	0.4397		180.284	0.18712		400.284	0.03123
664.08398	-0.10439		1000.28803	0.08153		1260.28796	0.52239		150.28799	0.64284		180.28799	0.12907		400.28799	0.22121
664.08801	-0.11207		1000.29199	0.19456		1260.29199	0.5952		150.29201	0.52907		180.29201	-0.04994		400.29199	0.34143
664.09198	0.0682		1000.29602	0.15763		1260.29602	0.89051		150.29601	0.3359		180.29601	-0.14152		400.29599	0.23045
664.09601	0.23675		1000.29999	-8.97E-04		1260.30005	0.39929		150.3	0.2177		180.3	-0.06023		400.29999	0.04366
664.09998	0.11735		1000.30402	0.01654		1260.30396	0.31572		150.304	0.40322		180.304	0.05036		400.30399	0.0637
664.104	-0.13152		1000.30798	0.15696		1260.30798	0.6072		150.308	0.59866		180.308	0.01384		400.30801	0.21271
664.10797	-0.1635		1000.31201	0.37133		1260.31201	0.6962		150.312	0.45173		180.312	-0.1015		400.31201	0.13365
664.112	0.05355		1000.31598	0.37111		1260.31604	0.86164		150.31599	0.20551		180.31599	-0.08409		400.31601	-0.02991
664.11603	0.27954		1000.32001	0.1785		1260.31995	0.57594		150.32001	0.14604		180.32001	0.07454		400.32001	-0.1105
664.12	0.18505		1000.32398	0.00419		1260.32397	0.28553		150.32401	0.31294		180.32401	0.16065		400.32401	0.03095
664.12402	-0.0041		1000.328	0.03095		1260.328	0.58803		150.328	0.5685		180.328	0.06461		400.328	0.20743
664.12799	-0.0283		1000.33197	0.38595		1260.33203	0.89082		150.332	0.51254		180.332	-0.05618		400.332	0.17532
664.13202	0.10701		1000.336	0.62925		1260.33606	0.79708		150.336	0.29495		180.336	-0.05482		400.336	0.02358
664.13599	0.17783		1000.34003	0.53832		1260.33997	0.64493		150.34	0.21215		180.34	0.08149		400.34	-0.08462
664.14001	0.1164		1000.34399	0.28426		1260.34399	0.44892		150.34399	0.43862		180.34399	0.19863		400.34399	0.04284
664.14398	-0.09156		1000.34802	0.26376		1260.34802	0.66119		150.34801	0.63133		180.34801	0.13513		400.34799	0.24741
664.14801	-0.12235		1000.35199	0.45123		1260.35205	0.85293		150.35201	0.55141		180.35201	-0.02086		400.35199	0.26149
664.15198	0.12503		1000.35602	0.45616		1260.35596	0.89667		150.356	0.33491		180.356	-0.04378		400.35599	0.11247
664.15601	0.26259		1000.35999	0.21268		1260.35999	0.56892		150.36	0.27231		180.36	0.07556		400.35999	-0.00869
664.15997	0.1191		1000.36401	0.10522		1260.36401	0.39159		150.364	0.48891		180.364	0.17142		400.36401	0.06343
664.164	-0.12423		1000.36798	0.24933		1260.36804	0.63387		150.368	0.61373		180.368	0.11744		400.36801	0.09893
664.16803	-0.12092		1000.37201	0.43206		1260.37195	0.75616		150.37199	0.45462		180.37199	-0.03545		400.37201	0.06794
664.172	0.17984		1000.37598	0.38116		1260.37598	0.85071		150.37601	0.248		180.37601	-0.11892		400.37601	0.03901
664.17603	0.35436		1000.38001	0.23875		1260.38	0.57283		150.38	0.25271		180.38	-0.05564		400.38	-0.01921
664.17999	0.23055		1000.38397	0.21685		1260.38403	0.4417		150.384	0.42696		180.384	0.09268		400.384	0.0585
664.18402	0.08901		1000.388	0.22528		1260.38794	0.70263		150.388	0.59337		180.388	0.13802		400.388	0.26128
664.18799	0.05016		1000.39203	0.31517		1260.39197	0.8329		150.392	0.46505		180.392	0.02227		400.392	0.28133
664.19202	0.19801		1000.396	0.26553		1260.396	0.81631		150.396	0.29107		180.396	-0.07075		400.396	0.07976
664.19598	0.32399		1000.40002	0.08434		1260.40002	0.46889		150.39999	0.33563		180.39999	-0.03331		400.39999	-0.04717
664.20001	0.17374		1000.40399	-0.07103		1260.40405	0.26142		150.40401	0.45599		180.40401	0.07603		400.40399	-0.00283
664.20398	-0.06535		1000.40802	-0.04075		1260.40796	0.6227		150.408	0.63161		180.408	0.12717		400.40799	0.16711
664.20801	-0.10222		1000.41199	0.14796		1260.41199	0.81737		150.412	0.59964		180.412	0.05912		400.41199	0.24507
664.21198	0.07114		1000.41602	0.27387		1260.41602	0.93009		150.416	0.39425		180.416	-0.03935		400.41599	0.07051
664.216	0.22858		1000.41998	0.11885		1260.42004	0.61914		150.42	0.2438		180.42	-0.02728		400.42001	-0.06516
664.21997	0.11651		1000.42401	-0.0272		1260.42395	0.56983		150.424	0.3924		180.424	0.09597		400.42401	0.03338
664.224	-0.08642		1000.42798	0.04323		1260.42798	0.41532		150.42799	0.60195		180.42799	0.12992		400.42801	0.18764
664.22803	-0.06797		1000.43201	0.2307		1260.43201	0.81322		150.43201	0.55637		180.43201	-0.01843		400.43201	0.20161
664.23199	0.10135		1000.43597	0.27666		1260.43604	0.82086		150.436	0.33838		180.436	-0.1156		400.436	0.06273
664.23602	0.14422		1000.44	0.17277		1260.43994	0.55254		150.44	0.27735		180.44	0.00511		400.44	-0.0232
664.23999	0.05476		1000.44397	0.06731		1260.44397	0.35876		150.444	0.55516		180.444	0.1742		400.444	0.08861
664.24402	-0.13741		1000.448	0.06972		1260.448	0.55032		150.448	0.70661		180.448	0.18571		400.448	0.22724
664.24799	-0.1452		1000.45203	0.21197		1260.45203	0.65267		150.452	0.46957		180.452	0.05125		400.452	0.15644
664.25201	0.10332		1000.45599	0.26294		1260.45605	0.92921		150.45599	0.16713		180.45599	-0.04864		400.45599	0.0139
664.25598	0.26474		1000.46002	0.09699		1260.45996	0.61351		150.46001	0.15685		180.46001	0.00546		400.45999	0.01206
664.26001	0.14147		1000.46399	0.03103		1260.46399	0.4089		150.464	0.38537		180.464	0.13382		400.46399	0.15595
664.26398	-0.08128		1000.46802	0.08481		1260.46802	0.49764		150.468	0.55042		180.468	0.16739		400.46799	0.23251
664.26801	-0.10505		1000.47199	0.14965		1260.47205	0.85484		150.472	0.4511		180.472	0.02709		400.47198	0.20475
664.27197	0.07297		1000.47601	0.2364		1260.47595	0.88488		150.476	0.18668		180.476	-0.11075		400.47601	0.08963
664.276	0.2559		1000.47998	0.13424		1260.47998	0.6155		150.48	0.15186		180.48	-0.06575		400.48001	0.03076
664.28003	0.10774		1000.48401	-0.04198		1260.48401	0.34086		150.48399	0.34587		180.48399	0.08602		400.48401	0.09108
664.284	-0.15977		1000.48798	-0.06922		1260.48804	0.4974		150.48801	0.59331		180.48801	0.14231		400.48801	0.16975
664.28802	-0.10351		1000.492	0.11465		1260.49194	0.6901		150.492	0.70623		180.492	0.00108		400.492	0.20966
664.29199	0.0933		1000.49597	0.20872		1260.49597	0.85563		150.496	0.50598		180.496	-0.14375		400.496	0.10067
664.29602	0.17312		1000.5	0.08874		1260.5	0.66337		150.5	0.28941		180.5	-0.08537		400.5	-0.03225
664.29999	0.08823		1000.50403	-0.06052		1260.50403	0.36192		150.504	0.41047		180.504	0.08432		400.504	0.08172
664.30402	-0.12602		1000.508	0.21842		1260.50806	0.5762		150.508	0.58777		180.508	0.16516		400.508	0.24149
664.30798	-0.11936		1000.51202	0.51398		1260.51196	0.67227		150.51199	0.55975		180.51199	0.08688		400.51199	0.21817
664.31201	0.15285		1000.51599	0.46973		1260.51599	0.89407		150.51601	0.35905		180.51601	-0.04133		400.51599	0.05951
664.31598	0.27677		1000.52002	0.37102		1260.52002	0.65614		150.52	0.24281		180.52	-0.0435		400.51999	-0.04209
664.32001	0.21142		1000.52399	0.19287		1260.52405	0.41328		150.524	0.34652		180.524	0.08808		400.52399	0.09747
664.32397	0.05779		1000.52802	0.13309		1260.52795	0.60493		150.528	0.50748		180.528	0.14035		400.52802	0.28417
664.328	-0.01141		1000.53198	0.13211		1260.53198	0.70002		150.532	0.37766		180.532	-0.00615		400.53201	0.24135
664.33197	0.14877		1000.53601	0.2569		1260.53601	0.86994		150.536	0.05743		180.536	-0.12784		400.53601	0.05422
664.336	0.24438		1000.53998	0.21646		1260.54004	0.54647		150.53999	0.03163		180.53999	-0.05072		400.54001	-0.07466
664.34003	0.14941		1000.54401	-0.00883		1260.54395	0.52246		150.54401	0.40865		180.54401	0.12065		400.54401	-0.00159
664.34399	0.012		1000.54797	-0.02807		1260.54797	0.59083		150.548	0.6545		180.548	0.17833		400.548	0.15096
664.34802	-0.01057		1000.552	0.07068		1260.552	0.68165		150.552	0.5226		180.552	0.04978		400.552	0.26579
664.35199	0.09376		1000.55603	0.18879		1260.55603	0.83875		150.556	0.30962		180.556	-0.09656		400.556	0.1387
664.35602	0.20254		1000.56	0.08598		1260.56006	0.52446		150.56	0.24336		180.56	-0.08604		400.56	0.00617
664.35999	0.15552		1000.56403	-0.05158		1260.56396	0.43961		150.564	0.42588		180.564	0.0435		400.564	0.04781
664.36401	0.02761		1000.56799	-0.03838		1260.56799	0.54304		150.56799	0.66994		180.56799	0.09139		400.56799	0.25541
664.36798	0.03049		1000.57202	0.15999		1260.57202	0.74647		150.57201	0.59955		180.57201	-0.03874		400.57199	0.26727
664.37201	0.18447		1000.57599	0.2839		1260.57605	0.88884		150.576	0.30997		180.576	-0.14408		400.57599	0.0631
664.37598	0.38249		1000.58002	0.21023		1260.57996	0.67387		150.58	0.14277		180.58	-0.01428		400.57999	-0.00519
664.38	0.26189		1000.58398	0.05412		1260.58398	0.34821		150.584	0.19911		180.584	0.19887		400.58401	0.14667
664.38397	3.04E-04		1000.58801	0.05391		1260.58801	0.51018		150.588	0.39538		180.588	0.19437		400.58801	0.28854
664.388	0.06017		1000.59198	0.19533		1260.59204	0.69568		150.592	0.47995		180.592	-0.01344		400.59201	0.25223
664.39203	0.16817		1000.59601	0.22251		1260.59595	0.94976		150.59599	0.34802		180.59599	-0.13279		400.59601	0.07119
664.396	0.19361		1000.59998	0.11211		1260.59998	0.53082		150.60001	0.27002		180.60001	-0.0131		400.60001	-0.01217
664.40002	0.02215		1000.604	-0.03677		1260.604	0.33648		150.604	0.42449		180.604	0.20125		400.604	0.07249
664.40399	-0.16158		1000.60797	-0.07161		1260.60803	0.60789		150.608	0.60064		180.608	0.22762		400.608	0.19129
664.40802	-0.04414		1000.612	0.08309		1260.61206	0.70589		150.612	0.54473		180.612	0.01485		400.612	0.18218
664.41199	0.20544		1000.61603	0.15284		1260.61597	0.89472		150.616	0.38485		180.616	-0.14222		400.616	0.04115
664.41602	0.38502		1000.62	0.13483		1260.62	0.5408		150.62	0.3291		180.62	-0.0746		400.62	0.01485
664.41998	0.26415		1000.62402	0.04313		1260.62402	0.36195		150.62399	0.51025		180.62399	0.08032		400.62399	0.13336
664.42401	0.00523		1000.62799	0.29321		1260.62805	0.62554		150.62801	0.66551		180.62801	0.10649		400.62799	0.239
664.42798	-0.01899		1000.63202	0.92941		1260.63196	0.79312		150.632	0.52852		180.632	-0.01893		400.63199	0.18372
664.43201	0.14303		1000.63599	0.69123		1260.63599	0.8901		150.636	0.19694		180.636	-0.1153		400.63599	0.0978
664.43597	0.23039		1000.64002	0.27305		1260.64001	0.71599		150.64	0.02036		180.64	-0.06648		400.64001	0.02905
664.44	0.10708		1000.64398	0.1295		1260.64404	0.40327		150.644	0.22326		180.644	0.07796		400.64401	0.10711
664.44397	-0.08477		1000.64801	0.43434		1260.64795	0.46711		150.64799	0.53023		180.64799	0.15271		400.64801	0.24017
664.448	-0.08978		1000.65198	0.64337		1260.65198	0.65586		150.65199	0.53814		180.65199	0.04884		400.65201	0.18456
664.45203	0.13179		1000.65601	0.29724		1260.65601	0.88031		150.65601	0.34818		180.65601	-0.08599		400.65601	0.05595
664.45599	0.2839		1000.65997	0.13098		1260.66003	0.69819		150.66	0.36114		180.66	-0.03597		400.66	-0.06997
664.46002	0.17612		1000.664	0.01944		1260.66394	0.45791		150.664	0.57171		180.664	0.17087		400.664	0.01706
664.46399	-0.07903		1000.66803	0.00336		1260.66797	0.57525		150.668	0.7888		180.668	0.28179		400.668	0.16699
664.46802	-0.06216		1000.672	0.09433		1260.672	0.85413		150.672	0.65936		180.672	0.14915		400.672	0.2147
664.47198	0.10658		1000.67603	0.12329		1260.67603	0.95102		150.67599	0.42279		180.67599	-0.03436		400.67599	0.08531
664.47601	0.2208		1000.67999	0.00576		1260.68005	0.61565		150.67999	0.30196		180.67999	-0.00841		400.67999	-0.0196
664.47998	0.13093		1000.68402	-0.08693		1260.68396	0.44728		150.68401	0.36931		180.68401	0.16043		400.68399	0.1059
664.48401	-0.06695		1000.68799	-0.0284		1260.68799	0.48892		150.688	0.51691		180.688	0.21874		400.68799	0.22271
664.48798	-0.00348		1000.69202	0.12159		1260.69202	0.81722		150.692	0.54054		180.692	0.08075		400.69199	0.20739
664.492	0.20028		1000.69598	0.10109		1260.69604	0.89433		150.696	0.33366		180.696	-0.07077		400.69601	-0.01553
664.49597	0.30355		1000.70001	-0.0485		1260.69995	0.70337		150.7	0.27468		180.7	-0.0598		400.70001	-0.12749
664.5	0.18687		1000.70398	-0.1342		1260.70398	0.37702		150.70399	0.37855		180.70399	0.06289		400.70401	0.04999
664.50403	-0.00738		1000.70801	-0.06437		1260.70801	0.538		150.70799	0.53536		180.70799	0.11872		400.70801	0.17133
664.508	-0.02784		1000.71198	0.11198		1260.71204	0.76757		150.71201	0.53914		180.71201	0.02146		400.71201	0.15954
664.51202	0.08015		1000.716	0.12096		1260.71594	0.86445		150.716	0.33154		180.716	-0.08988		400.716	0.03614
664.51599	0.1343		1000.71997	-0.01672		1260.71997	0.58576		150.72	0.22542		180.72	-0.03167		400.72	-0.08815
664.52002	0.01498		1000.724	-0.15509		1260.724	0.38071		150.724	0.55127		180.724	0.14793		400.724	-0.01217
664.52399	-0.09044		1000.72803	-0.07167		1260.72803	0.66636		150.728	0.79178		180.728	0.21443		400.728	0.22162
664.52802	0.06295		1000.732	0.14834		1260.73206	0.80522		150.73199	0.59201		180.73199	0.07471		400.73199	0.26212
664.53198	0.2952		1000.73602	0.12488		1260.73596	0.94919		150.73599	0.33243		180.73599	-0.09157		400.73599	0.06456
664.53601	0.26288		1000.73999	-0.02321		1260.73999	0.64832		150.74001	0.25386		180.74001	-0.07254		400.73999	-0.04449
664.53998	0.0687		1000.74402	-0.1269		1260.74402	0.27263		150.744	0.35055		180.744	0.10083		400.74399	-0.0252
664.54401	0.01488		1000.74799	-0.05793		1260.74805	0.5231		150.748	0.51089		180.748	0.16883		400.74799	0.07001
664.54797	0.18953		1000.75201	0.19439		1260.75195	0.87081		150.752	0.51151		180.752	0.06647		400.75201	0.01658
664.552	0.37745		1000.75598	0.30317		1260.75598	0.97867		150.756	0.23203		180.756	-0.03697		400.75601	-0.15459
664.55603	0.43242		1000.76001	0.09732		1260.76001	0.54475		150.75999	0.18876		180.75999	-0.00428		400.76001	-0.13097
664.56	0.28926		1000.76398	-0.12962		1260.76404	0.49641		150.76401	0.4663		180.76401	0.12714		400.76401	0.00286
664.56403	0.08012		1000.76801	-0.08146		1260.76794	0.54604		150.76801	0.73761		180.76801	0.19091		400.76801	0.13249
664.56799	0.11252		1000.77197	0.16035		1260.77197	0.73972		150.772	0.65313		180.772	0.08038		400.772	0.13882
664.57202	0.29515		1000.776	0.2322		1260.776	0.92217		150.776	0.40829		180.776	-0.08102		400.776	-0.0085
664.57599	0.34592		1000.78003	0.10923		1260.78003	0.59581		150.78	0.28634		180.78	-0.0525		400.78	-0.03044
664.58002	0.16902		1000.784	0.04257		1260.78406	0.52992		150.784	0.42397		180.784	0.13513		400.784	0.09359
664.58398	0.0786		1000.78803	0.11153		1260.78796	0.5336		150.78799	0.62815		180.78799	0.21725		400.78799	0.25196
664.58801	0.16797		1000.79199	0.20225		1260.79199	0.76936		150.79201	0.51004		180.79201	0.093		400.79199	0.24054
664.59198	0.42293		1000.79602	0.17811		1260.79602	0.87375		150.79601	0.19243		180.79601	-0.04558		400.79599	0.14902
664.59601	0.48188		1000.79999	0.06232		1260.80005	0.58428		150.8	0.12066		180.8	-0.0193		400.79999	0.08037
664.59998	0.21062		1000.80402	-0.10587		1260.80396	0.51158		150.804	0.34543		180.804	0.11737		400.80399	0.09947
664.604	0.01458		1000.80798	-0.08601		1260.80798	0.61086		150.808	0.56863		180.808	0.13505		400.80801	0.21657
664.60797	0.0089		1000.81201	0.13301		1260.81201	0.77569		150.812	0.54029		180.812	-0.0209		400.81201	0.13476
664.612	0.17901		1000.81598	0.20632		1260.81604	0.96222		150.81599	0.31781		180.81599	-0.13208		400.81601	0.00454
664.61603	0.24105		1000.82001	0.06165		1260.81995	0.56863		150.82001	0.22087		180.82001	-0.0548		400.82001	0.0102
664.62	0.08602		1000.82398	-0.08576		1260.82397	0.42213		150.82401	0.41339		180.82401	0.12349		400.82401	0.12406
664.62402	-0.04579		1000.828	0.01285		1260.828	0.54406		150.828	0.67844		180.828	0.20277		400.828	0.22446
664.62799	0.06284		1000.83197	0.12341		1260.83203	0.79302		150.832	0.67601		180.832	0.07404		400.832	0.21727
664.63202	0.2705		1000.836	0.14968		1260.83606	1.01868		150.836	0.45197		180.836	-0.07976		400.836	0.09257
664.63599	0.34548		1000.84003	0.02871		1260.83997	0.6984		150.84	0.292		180.84	-0.06095		400.84	0.05628
664.64001	0.1492		1000.84399	-0.05728		1260.84399	0.55048		150.84399	0.41301		180.84399	0.08076		400.84399	0.15275
664.64398	-0.09553		1000.84802	-0.0286		1260.84802	0.64062		150.84801	0.61022		180.84801	0.15743		400.84799	0.27724
664.64801	-0.07211		1000.85199	0.14435		1260.85205	0.78697		150.85201	0.51515		180.85201	0.02443		400.85199	0.23271
664.65198	0.13105		1000.85602	0.27276		1260.85596	1.10926		150.856	0.26429		180.856	-0.15685		400.85599	0.04641
664.65601	0.2555		1000.85999	0.16122		1260.85999	0.59214		150.86	0.13621		180.86	-0.13697		400.85999	-0.00932
664.65997	0.09149		1000.86401	-0.00209		1260.86401	0.44654		150.864	0.29191		180.864	0.04357		400.86401	0.12223
664.664	-0.08583		1000.86798	0.01769		1260.86804	0.55784		150.868	0.539		180.868	0.1469		400.86801	0.26019
664.66803	0.00967		1000.87201	0.23459		1260.87195	0.83793		150.87199	0.56761		180.87199	0.05454		400.87201	0.26608
664.672	0.22681		1000.87598	0.33129		1260.87598	0.96632		150.87601	0.4273		180.87601	-0.0775		400.87601	0.15742
664.67603	0.27654		1000.88001	0.19024		1260.88	0.70676		150.88	0.37661		180.88	-0.03192		400.88	0.13396
664.67999	0.11519		1000.88397	0.01332		1260.88403	0.41924		150.884	0.61332		180.884	0.10162		400.884	0.22142
664.68402	-0.06268		1000.888	0.06954		1260.88794	0.51612		150.888	0.91113		180.888	0.11952		400.888	0.303
664.68799	0.03107		1000.89203	0.18813		1260.89197	0.83706		150.892	0.82715		180.892	-0.02732		400.892	0.24264
664.69202	0.28835		1000.896	0.23083		1260.896	0.97611		150.896	0.45983		180.896	-0.16178		400.896	0.07178
664.69598	0.36694		1000.90002	0.14886		1260.90002	0.63918		150.89999	0.31857		180.89999	-0.07356		400.89999	-0.01243
664.70001	0.15611		1000.90399	-0.05984		1260.90405	0.39133		150.90401	0.47612		180.90401	0.11515		400.90399	0.17006
664.70398	0.01471		1000.90802	-0.07966		1260.90796	0.50124		150.908	0.6849		180.908	0.14581		400.90799	0.32462
664.70801	0.10894		1000.91199	0.12522		1260.91199	0.63948		150.912	0.63894		180.912	0.00845		400.91199	0.23201
664.71198	0.27715		1000.91602	0.21662		1260.91602	0.99807		150.916	0.43615		180.916	-0.11461		400.91599	0.10259
664.716	0.31238		1000.91998	0.14234		1260.92004	0.57267		150.92	0.40008		180.92	-0.07841		400.92001	0.04317
664.71997	0.10653		1000.92401	0.06541		1260.92395	0.48905		150.924	0.55506		180.924	0.09799		400.92401	0.0941
664.724	-0.01015		1000.92798	0.05741		1260.92798	0.67182		150.92799	0.73476		180.92799	0.21251		400.92801	0.20773
664.72803	0.09647		1000.93201	0.15835		1260.93201	0.68743		150.93201	0.67737		180.93201	0.10417		400.93201	0.19389
664.73199	0.21768		1000.93597	0.22142		1260.93604	0.97897		150.936	0.45046		180.936	-0.06324		400.936	0.03909
664.73602	0.21932		1000.94	0.07032		1260.93994	0.6169		150.94	0.37011		180.94	-0.00727		400.94	-0.08761
664.73999	0.06044		1000.94397	0.01022		1260.94397	0.4293		150.944	0.61672		180.944	0.18049		400.944	-0.03239
664.74402	-0.10678		1000.948	0.09049		1260.948	0.63437		150.948	0.79655		180.948	0.18689		400.948	0.19727
664.74799	0.00395		1000.95203	0.16438		1260.95203	0.89599		150.952	0.69117		180.952	0.02687		400.952	0.1883
664.75201	0.24561		1000.95599	0.09249		1260.95605	0.90732		150.95599	0.44588		180.95599	-0.05728		400.95599	-0.01618
664.75598	0.30002		1000.96002	-0.00116		1260.95996	0.66402		150.96001	0.31667		180.96001	0.02624		400.95999	-0.0372
664.76001	0.10925		1000.96399	-0.04667		1260.96399	0.53917		150.964	0.43625		180.964	0.17022		400.96399	0.1069
664.76398	-0.09075		1000.96802	0.03386		1260.96802	0.52354		150.968	0.63047		180.968	0.20256		400.96799	0.27628
664.76801	-0.06027		1000.97199	0.09821		1260.97205	0.90261		150.972	0.52345		180.972	0.08392		400.97198	0.29637
664.77197	0.14626		1000.97601	0.12286		1260.97595	0.91776		150.976	0.34067		180.976	-0.05669		400.97601	0.04468
664.776	0.13569		1000.97998	0.05888		1260.97998	0.68177		150.98	0.30321		180.98	-0.03512		400.98001	-0.0827
664.78003	-0.00396		1000.98401	-0.07052		1260.98401	0.42729		150.98399	0.48275		180.98399	0.11957		400.98401	0.05966
664.784	-0.02712		1000.98798	-0.08644		1260.98804	0.52961		150.98801	0.67267		180.98801	0.14704		400.98801	0.18328
664.78802	0.0417		1000.992	0.10749		1260.99194	0.66462		150.992	0.65127		180.992	-0.00165		400.992	0.12602
664.79199	0.14795		1000.99597	0.23333		1260.99597	0.99145		150.996	0.49299		180.996	-0.11093		400.996	0.02139
664.79602	0.21159		1001	0.18729		1261	0.62101		151	0.36863		181	-0.02829		401	-0.03571
664.79999	0.07471		1001.00403	0.04891		1261.00403	0.43144		151.004	0.5567		181.004	0.14595		401.004	0.08514
664.80402	-0.07866		1001.008	0.06112		1261.00806	0.53255		151.008	0.74155		181.008	0.19779		401.008	0.21234
664.80798	0.00997		1001.01202	0.3372		1261.01196	0.77799		151.01199	0.62212		181.01199	0.08288		401.01199	0.18789
664.81201	0.18927		1001.01599	0.42723		1261.01599	0.91113		151.01601	0.42801		181.01601	-0.03841		401.01599	0.03424
664.81598	0.13282		1001.02002	0.19947		1261.02002	0.62156		151.02	0.35519		181.02	0.01115		401.01999	-0.10545
664.82001	-0.02199		1001.02399	0.13527		1261.02405	0.59516		151.024	0.45672		181.024	0.16451		401.02399	0.04025
664.82397	-0.11537		1001.02802	0.1007		1261.02795	0.60124		151.028	0.58068		181.028	0.19489		401.02802	0.2273
664.828	-0.05032		1001.03198	0.15946		1261.03198	0.78852		151.032	0.43825		181.032	0.06969		401.03201	0.09929
664.83197	0.16546		1001.03601	0.2288		1261.03601	0.9063		151.036	0.33353		181.036	-0.06304		401.03601	-0.04911
664.836	0.21899		1001.03998	0.148		1261.04004	0.71217		151.03999	0.38838		181.03999	-0.04902		401.04001	-0.06315
664.84003	0.12638		1001.04401	0.05551		1261.04395	0.38908		151.04401	0.57891		181.04401	0.10179		401.04401	0.03294
664.84399	-0.00138		1001.04797	0.03104		1261.04797	0.53262		151.048	0.72386		181.048	0.17672		401.048	0.24778
664.84802	0.08595		1001.052	0.14623		1261.052	0.79453		151.052	0.65702		181.052	0.07876		401.052	0.26369
664.85199	0.30281		1001.05603	0.41697		1261.05603	0.8584		151.056	0.40635		181.056	-0.06049		401.056	0.09087
664.85602	0.32735		1001.06	0.43504		1261.06006	0.68065		151.06	0.43551		181.06	-0.056		401.06	0.04076
664.85999	0.13229		1001.06403	0.1429		1261.06396	0.65945		151.064	0.67702		181.064	0.0963		401.064	0.08718
664.86401	-0.0121		1001.06799	0.03679		1261.06799	0.50655		151.06799	0.85086		181.06799	0.18287		401.06799	0.18865
664.86798	0.1227		1001.07202	0.07706		1261.07202	0.66706		151.07201	0.73617		181.07201	0.08604		401.07199	0.2055
664.87201	0.31301		1001.07599	0.11386		1261.07605	0.9286		151.076	0.49297		181.076	-0.03777		401.07599	0.02931
664.87598	0.27813		1001.08002	0.11087		1261.07996	0.74312		151.08	0.34077		181.08	0.02825		401.07999	-0.0381
664.88	0.07031		1001.08398	0.11695		1261.08398	0.52198		151.084	0.45669		181.084	0.23293		401.08401	0.10228
664.88397	-0.13765		1001.08801	0.16754		1261.08801	0.57199		151.088	0.68485		181.088	0.29556		401.08801	0.18662
664.888	-0.09102		1001.09198	0.26948		1261.09204	0.72936		151.092	0.65756		181.092	0.12191		401.09201	0.10382
664.89203	0.12066		1001.09601	0.25261		1261.09595	0.97698		151.09599	0.40163		181.09599	-0.01908		401.09601	-0.03574
664.896	0.13337		1001.09998	0.0617		1261.09998	0.79491		151.10001	0.37019		181.10001	0.0557		401.10001	-0.07127
664.90002	0.02101		1001.104	-0.0471		1261.104	0.61269		151.104	0.57162		181.104	0.18718		401.104	0.11542
664.90399	-0.06597		1001.10797	-0.01434		1261.10803	0.57501		151.108	0.69237		181.108	0.18357		401.108	0.30506
664.90802	0.0384		1001.112	0.13131		1261.11206	0.81403		151.112	0.61092		181.112	0.06783		401.112	0.19087
664.91199	0.26817		1001.11603	0.3863		1261.11597	0.91214		151.116	0.52265		181.116	-0.04855		401.116	-0.07664
664.91602	0.31957		1001.12	0.3541		1261.12	0.66093		151.12	0.51047		181.12	-0.0575		401.12	-0.17352
664.91998	0.14913		1001.12402	0.16619		1261.12402	0.45774		151.12399	0.57552		181.12399	0.07492		401.12399	0.07306
664.92401	-0.01093		1001.12799	0.22883		1261.12805	0.64395		151.12801	0.75355		181.12801	0.16053		401.12799	0.26158
664.92798	0.10322		1001.13202	0.33413		1261.13196	0.71785		151.132	0.71144		181.132	0.05505		401.13199	0.20059
664.93201	0.31215		1001.13599	0.50664		1261.13599	0.92811		151.136	0.47346		181.136	-0.07973		401.13599	0.05142
664.93597	0.2683		1001.14002	0.42494		1261.14001	0.70558		151.14	0.33728		181.14	-0.02049		401.14001	0.02024
664.94	0.06291		1001.14398	0.03604		1261.14404	0.46294		151.144	0.49518		181.144	0.19115		401.14401	0.12697
664.94397	-0.09675		1001.14801	0.03114		1261.14795	0.52881		151.14799	0.61503		181.14799	0.26513		401.14801	0.21089
664.948	0.02737		1001.15198	0.17692		1261.15198	0.70205		151.15199	0.52383		181.15199	0.10558		401.15201	0.19696
664.95203	0.28012		1001.15601	0.14797		1261.15601	0.98869		151.15601	0.33405		181.15601	-0.05085		401.15601	0.05009
664.95599	0.33025		1001.15997	0.05204		1261.16003	0.78503		151.16	0.33863		181.16	-0.00582		401.16	-0.01391
664.96002	0.1434		1001.164	-0.00919		1261.16394	0.48336		151.164	0.60091		181.164	0.18869		401.164	0.12141
664.96399	0.01649		1001.16803	0.04742		1261.16797	0.55287		151.168	0.77145		181.168	0.26159		401.168	0.25051
664.96802	0.10303		1001.172	0.1211		1261.172	0.86012		151.172	0.67305		181.172	0.07676		401.172	0.22334
664.97198	0.22348		1001.17603	0.10859		1261.17603	0.95285		151.17599	0.47792		181.17599	-0.0997		401.17599	0.07199
664.97601	0.18953		1001.17999	0.04816		1261.18005	0.64802		151.17999	0.30012		181.17999	-0.04769		401.17999	-0.0337
664.97998	0.08722		1001.18402	0.03709		1261.18396	0.45538		151.18401	0.40519		181.18401	0.09729		401.18399	0.08974
664.98401	-0.0096		1001.18799	0.11796		1261.18799	0.50177		151.188	0.63203		181.188	0.13426		401.18799	0.26647
664.98798	0.00273		1001.19202	0.29284		1261.19202	0.70531		151.192	0.59374		181.192	0.03911		401.19199	0.17273
664.992	0.19663		1001.19598	0.43898		1261.19604	0.92965		151.196	0.36932		181.196	-0.0571		401.19601	0.02633
664.99597	0.25059		1001.20001	0.33248		1261.19995	0.75781		151.2	0.29527		181.2	-0.00375		401.20001	-0.03443
665	0.0951		1001.20398	0.18621		1261.20398	0.51254		151.20399	0.51034		181.20399	0.148		401.20401	0.05591
665.00403	0.06092		1001.20801	0.092		1261.20801	0.49304		151.20799	0.79448		181.20799	0.19866		401.20801	0.25398
665.008	0.18696		1001.21198	0.14888		1261.21204	0.68576		151.21201	0.73296		181.21201	0.06535		401.21201	0.17484
665.01202	0.3003		1001.216	0.28948		1261.21594	0.98221		151.216	0.50289		181.216	-0.09709		401.216	-0.03388
665.01599	0.23688		1001.21997	0.3791		1261.21997	0.69504		151.22	0.33075		181.22	-0.06273		401.22	-0.06004
665.02002	0.07878		1001.224	0.14862		1261.224	0.4894		151.224	0.50238		181.224	0.11214		401.224	0.06861
665.02399	0.01779		1001.22803	-0.00153		1261.22803	0.64331		151.228	0.73209		181.228	0.1595		401.228	0.14155
665.02802	0.10011		1001.232	0.0928		1261.23206	0.73201		151.23199	0.64873		181.23199	0.03177		401.23199	0.11229
665.03198	0.20302		1001.23602	0.18428		1261.23596	0.86988		151.23599	0.4804		181.23599	-0.07626		401.23599	0.00515
665.03601	0.18048		1001.23999	0.10647		1261.23999	0.80927		151.24001	0.41621		181.24001	-0.02001		401.23999	-0.01932
665.03998	0.06811		1001.24402	-0.06429		1261.24402	0.51079		151.244	0.58891		181.244	0.15576		401.24399	0.08889
665.04401	-0.00549		1001.24799	-0.04458		1261.24805	0.51133		151.248	0.70071		181.248	0.21844		401.24799	0.25238
665.04797	0.14493		1001.25201	0.13136		1261.25195	0.78753		151.252	0.54588		181.252	0.07736		401.25201	0.19396
665.052	0.32703		1001.25598	0.29509		1261.25598	0.79317		151.256	0.33908		181.256	-0.04835		401.25601	0.00888
665.05603	0.30182		1001.26001	0.18406		1261.26001	0.5421		151.25999	0.30269		181.25999	0.00865		401.26001	-0.07179
665.06	0.14167		1001.26398	0.03161		1261.26404	0.46691		151.26401	0.54652		181.26401	0.15056		401.26401	0.07118
665.06403	-0.02388		1001.26801	0.29405		1261.26794	0.50257		151.26801	0.78474		181.26801	0.1753		401.26801	0.25142
665.06799	0.00361		1001.27197	0.57444		1261.27197	0.74352		151.272	0.70325		181.272	0.06791		401.272	0.24334
665.07202	0.12422		1001.276	0.52323		1261.276	1.02369		151.276	0.52427		181.276	-0.00553		401.276	0.09673
665.07599	0.16813		1001.28003	0.40189		1261.28003	0.68988		151.28	0.43188		181.28	0.03056		401.28	0.04944
665.08002	0.0084		1001.284	0.25393		1261.28406	0.4473		151.284	0.58485		181.284	0.13374		401.284	0.17001
665.08398	-0.13383		1001.28803	0.1832		1261.28796	0.56664		151.28799	0.7241		181.28799	0.17804		401.28799	0.28652
665.08801	0.06409		1001.29199	0.3274		1261.29199	0.76769		151.29201	0.67466		181.29201	0.08586		401.29199	0.23425
665.09198	0.20866		1001.29602	0.51491		1261.29602	0.86278		151.29601	0.51707		181.29601	-0.03219		401.29599	-0.01607
665.09601	0.18496		1001.29999	0.30558		1261.30005	0.68054		151.3	0.37092		181.3	-0.03996		401.29999	-0.09626
665.09998	0.04009		1001.30402	-0.02367		1261.30396	0.48928		151.304	0.47093		181.304	0.07988		401.30399	0.04461
665.104	-0.08558		1001.30798	-0.00311		1261.30798	0.58254		151.308	0.69293		181.308	0.17716		401.30801	0.17624
665.10797	0.0116		1001.31201	0.23748		1261.31201	0.76102		151.312	0.64856		181.312	0.0972		401.31201	0.17518
665.112	0.23787		1001.31598	0.41083		1261.31604	0.99714		151.31599	0.47527		181.31599	-0.03325		401.31601	0.0172
665.11603	0.18993		1001.32001	0.38169		1261.31995	0.76272		151.32001	0.45643		181.32001	0.00894		401.32001	-0.0895
665.12	-0.06614		1001.32398	0.19694		1261.32397	0.62897		151.32401	0.58665		181.32401	0.27425		401.32401	0.0526
665.12402	-0.21215		1001.328	0.1017		1261.328	0.55709		151.328	0.74858		181.328	0.62539		401.328	0.20078
665.12799	-0.07368		1001.33197	0.29129		1261.33203	0.63609		151.332	0.72703		181.332	0.72703		401.332	0.1147
665.13202	0.15127		1001.336	0.4057		1261.33606	0.87468		151.336	0.624		181.336	0.47383		401.336	-0.1052
665.13599	0.13489		1001.34003	0.3361		1261.33997	0.65158		151.34	0.47454		181.34	0.27176		401.34	-0.09657
665.14001	0.09878		1001.34399	0.04865		1261.34399	0.42452		151.34399	0.56706		181.34399	0.2921		401.34399	0.02932
665.14398	0.14508		1001.34802	0.01366		1261.34802	0.51558		151.34801	0.784		181.34801	0.29704		401.34799	0.15565
665.14801	0.23904		1001.35199	0.20238		1261.35205	0.85246		151.35201	0.7315		181.35201	0.13164		401.35199	0.14255
665.15198	0.3399		1001.35602	0.1828		1261.35596	0.85266		151.356	0.42582		181.356	-0.05681		401.35599	0.0185
665.15601	0.22939		1001.35999	0.06287		1261.35999	0.74301		151.36	0.26717		181.36	-0.05937		401.35999	-0.05369
665.15997	-0.00942		1001.36401	-0.03913		1261.36401	0.52981		151.364	0.47189		181.364	0.08573		401.36401	0.06862
665.164	-0.11572		1001.36798	-0.02322		1261.36804	0.63516		151.368	0.73132		181.368	0.13527		401.36801	0.19544
665.16803	0.00122		1001.37201	0.12889		1261.37195	0.74205		151.37199	0.66315		181.37199	-0.00338		401.37201	0.16764
665.172	0.24013		1001.37598	0.17038		1261.37598	0.99042		151.37601	0.45939		181.37601	-0.11331		401.37601	-0.00495
665.17603	0.28989		1001.38001	0.01739		1261.38	0.688		151.38	0.38761		181.38	-0.04461		401.38	-0.11022
665.17999	0.05746		1001.38397	-0.13816		1261.38403	0.64593		151.384	0.59567		181.384	0.12613		401.384	0.03405
665.18402	-0.10242		1001.388	-0.0661		1261.38794	0.33107		151.388	0.83309		181.388	0.22726		401.388	0.15617
665.18799	0.0129		1001.39203	0.07455		1261.39197	0.79232		151.392	0.79496		181.392	0.14287		401.392	0.05295
665.19202	0.191		1001.396	0.21307		1261.396	0.94301		151.396	0.51051		181.396	0.00104		401.396	-0.13275
665.19598	0.17588		1001.40002	0.27957		1261.40002	0.69228		151.39999	0.37137		181.39999	0.01216		401.39999	-0.08106
665.20001	0.04539		1001.40399	0.11039		1261.40405	0.52032		151.40401	0.47429		181.40401	0.18138		401.40399	0.11081
665.20398	-0.0558		1001.40802	0.04515		1261.40796	0.54294		151.408	0.67905		181.408	0.24867		401.40799	0.20985
665.20801	0.16215		1001.41199	0.16107		1261.41199	0.80323		151.412	0.62045		181.412	0.11753		401.41199	0.12282
665.21198	0.34471		1001.41602	0.28395		1261.41602	0.9742		151.416	0.3635		181.416	0.00582		401.41599	-0.05851
665.216	0.27525		1001.41998	0.2061		1261.42004	0.80326		151.42	0.24447		181.42	0.03219		401.42001	-0.14893
665.21997	0.07678		1001.42401	0.11965		1261.42395	0.44168		151.424	0.46515		181.424	0.1845		401.42401	-0.02252
665.224	-0.06982		1001.42798	0.08426		1261.42798	0.59093		151.42799	0.77448		181.42799	0.27751		401.42801	0.19328
665.22803	0.08391		1001.43201	0.14193		1261.43201	0.78803		151.43201	0.77386		181.43201	0.1549		401.43201	0.08718
665.23199	0.31647		1001.43597	0.16132		1261.43604	0.96169		151.436	0.56947		181.436	0.00603		401.436	-0.057
665.23602	0.3186		1001.44	0.08979		1261.43994	0.78551		151.44	0.40655		181.44	0.0451		401.44	-0.02198
665.23999	0.10338		1001.44397	0.07525		1261.44397	0.57757		151.444	0.60539		181.444	0.23486		401.444	0.08982
665.24402	-0.03099		1001.448	0.09905		1261.448	0.56558		151.448	0.94568		181.448	0.31019		401.448	0.21021
665.24799	0.11063		1001.45203	0.17121		1261.45203	0.83245		151.452	0.908		181.452	0.12707		401.452	0.16041
665.25201	0.2505		1001.45599	0.23023		1261.45605	0.9911		151.45599	0.57114		181.45599	-0.05828		401.45599	0.0522
665.25598	0.18445		1001.46002	0.15198		1261.45996	0.66474		151.46001	0.39034		181.46001	-0.0173		401.45999	-0.01835
665.26001	0.0238		1001.46399	0.09346		1261.46399	0.50462		151.464	0.51809		181.464	0.13768		401.46399	0.11997
665.26398	-0.05548		1001.46802	0.10037		1261.46802	0.54895		151.468	0.7258		181.468	0.20813		401.46799	0.27144
665.26801	0.02996		1001.47199	0.24168		1261.47205	0.85081		151.472	0.60908		181.472	0.11802		401.47198	0.14423
665.27197	0.19487		1001.47601	0.34528		1261.47595	1.04294		151.476	0.41865		181.476	-0.02745		401.47601	-0.01422
665.276	0.23409		1001.47998	0.35535		1261.47998	0.89511		151.48	0.32306		181.48	-0.02225		401.48001	-0.02545
665.28003	0.04932		1001.48401	0.277		1261.48401	0.47131		151.48399	0.4358		181.48399	0.13292		401.48401	0.01949
665.284	-0.06277		1001.48798	0.15539		1261.48804	0.47698		151.48801	0.64052		181.48801	0.21031		401.48801	0.14132
665.28802	0.14663		1001.492	0.22431		1261.49194	0.64119		151.492	0.66318		181.492	0.10134		401.492	0.10522
665.29199	0.30747		1001.49597	0.316		1261.49597	0.99187		151.496	0.4744		181.496	-0.04414		401.496	-0.04136
665.29602	0.30835		1001.5	0.2686		1261.5	0.77189		151.5	0.42136		181.5	-0.00691		401.5	-0.04004
665.29999	0.12683		1001.50403	0.15345		1261.50403	0.6079		151.504	0.6094		181.504	0.17977		401.504	0.06886
665.30402	0.00727		1001.508	0.09479		1261.50806	0.52048		151.508	0.77647		181.508	0.24022		401.508	0.20649
665.30798	0.18019		1001.51202	0.33329		1261.51196	0.76763		151.51199	0.65778		181.51199	0.0883		401.51199	0.11752
665.31201	0.28138		1001.51599	0.40877		1261.51599	0.98983		151.51601	0.45439		181.51601	-0.06404		401.51599	-0.05909
665.31598	0.21289		1001.52002	0.15455		1261.52002	0.62798		151.52	0.35775		181.52	-0.02708		401.51999	-0.00125
665.32001	0.03885		1001.52399	0.0169		1261.52405	0.55839		151.524	0.51206		181.524	0.13596		401.52399	0.0875
665.32397	-0.07386		1001.52802	0.06221		1261.52795	0.44875		151.528	0.6477		181.528	0.22524		401.52802	0.04883
665.328	0.03468		1001.53198	0.11782		1261.53198	0.82297		151.532	0.56453		181.532	0.12583		401.53201	-0.0292
665.33197	0.15422		1001.53601	0.17245		1261.53601	0.92764		151.536	0.36604		181.536	-0.02179		401.53601	-0.14367
665.336	0.09484		1001.53998	0.12051		1261.54004	0.69411		151.53999	0.32254		181.53999	-0.00359		401.54001	-0.18157
665.34003	-0.0786		1001.54401	0.02667		1261.54395	0.48832		151.54401	0.50013		181.54401	0.14142		401.54401	0.02428
665.34399	-0.07107		1001.54797	0.16802		1261.54797	0.47235		151.548	0.65507		181.548	0.19745		401.548	0.24303
665.34802	0.1709		1001.552	0.32424		1261.552	0.66957		151.552	0.67702		181.552	0.08059		401.552	0.13578
665.35199	0.31062		1001.55603	0.42357		1261.55603	0.91891		151.556	0.48006		181.556	-0.07717		401.556	-0.10208
665.35602	0.21512		1001.56	0.32353		1261.56006	0.66447		151.56	0.3261		181.56	-0.06934		401.56	-0.12865
665.35999	0.08758		1001.56403	0.10523		1261.56396	0.4609		151.564	0.47175		181.564	0.09178		401.564	0.07006
665.36401	0.00447		1001.56799	0.01944		1261.56799	0.45282		151.56799	0.75807		181.56799	0.15313		401.56799	0.22461
665.36798	0.16628		1001.57202	0.1332		1261.57202	0.81208		151.57201	0.73176		181.57201	0.04638		401.57199	0.18856
665.37201	0.38028		1001.57599	0.25628		1261.57605	0.93722		151.576	0.50869		181.576	-0.06741		401.57599	0.0271
665.37598	0.37542		1001.58002	0.13962		1261.57996	0.68515		151.58	0.42199		181.58	-0.04534		401.57999	-0.06539
665.38	0.22291		1001.58398	0.05389		1261.58398	0.53094		151.584	0.53026		181.584	0.10368		401.58401	0.07289
665.38397	0.06568		1001.58801	0.03713		1261.58801	0.44759		151.588	0.64417		181.588	0.20074		401.58801	0.23091
665.388	0.14574		1001.59198	0.19829		1261.59204	0.68284		151.592	0.55852		181.592	0.11786		401.59201	0.14994
665.39203	0.3224		1001.59601	0.35592		1261.59595	0.98946		151.59599	0.29834		181.59599	-0.02268		401.59601	-0.02066
665.396	0.2467		1001.59998	0.25745		1261.59998	0.6437		151.60001	0.24612		181.60001	-0.01568		401.60001	-0.06721
665.40002	0.15656		1001.604	0.09092		1261.604	0.58358		151.604	0.50208		181.604	0.13155		401.604	0.10458
665.40399	0.09557		1001.60797	0.23451		1261.60803	0.4761		151.608	0.69613		181.608	0.21954		401.608	0.23531
665.40802	0.15931		1001.612	0.40963		1261.61206	0.82913		151.612	0.65834		181.612	0.09913		401.612	0.07819
665.41199	0.27031		1001.61603	0.30715		1261.61597	0.99801		151.616	0.49081		181.616	-0.09302		401.616	-0.08891
665.41602	0.17705		1001.62	0.06911		1261.62	0.75086		151.62	0.40484		181.62	-0.06586		401.62	-0.01677
665.41998	-0.00761		1001.62402	0.06139		1261.62402	0.48807		151.62399	0.54228		181.62399	0.12468		401.62399	0.09094
665.42401	-0.06359		1001.62799	0.17		1261.62805	0.50033		151.62801	0.74239		181.62801	0.1836		401.62799	0.12926
665.42798	0.04513		1001.63202	0.23805		1261.63196	0.73439		151.632	0.69272		181.632	0.02421		401.63199	0.06327
665.43201	0.19652		1001.63599	0.18719		1261.63599	0.97106		151.636	0.45828		181.636	-0.11641		401.63599	-0.07945
665.43597	0.18897		1001.64002	0.10977		1261.64001	0.7528		151.64	0.28438		181.64	-0.04701		401.64001	-0.12293
665.44	-0.02829		1001.64398	0.02438		1261.64404	0.58321		151.644	0.4029		181.644	0.15742		401.64401	0.0804
665.44397	-0.08301		1001.64801	-0.01028		1261.64795	0.51712		151.64799	0.59903		181.64799	0.26182		401.64801	0.24469
665.448	0.10126		1001.65198	0.14129		1261.65198	0.73272		151.65199	0.62395		181.65199	0.14253		401.65201	0.17694
665.45203	0.28056		1001.65601	0.20604		1261.65601	0.88702		151.65601	0.49699		181.65601	-0.01446		401.65601	0.0146
665.45599	0.14489		1001.65997	0.12916		1261.66003	0.78359		151.66	0.44695		181.66	-0.00518		401.66	-0.02254
665.46002	-0.06346		1001.664	0.03306		1261.66394	0.56648		151.664	0.67555		181.664	0.14153		401.664	0.15127
665.46399	-0.05542		1001.66803	0.07626		1261.66797	0.52598		151.668	0.90383		181.668	0.21269		401.668	0.22711
665.46802	0.02454		1001.672	0.27208		1261.672	0.862		151.672	0.88989		181.672	0.10368		401.672	0.10966
665.47198	0.13896		1001.67603	0.41288		1261.67603	0.98856		151.67599	0.77604		181.67599	-0.02316		401.67599	-0.05608
665.47601	0.08903		1001.67999	0.37048		1261.68005	0.79204		151.67999	0.58099		181.67999	-0.00492		401.67999	-0.02116
665.47998	-0.07515		1001.68402	0.14553		1261.68396	0.452		151.68401	0.412		181.68401	0.12485		401.68399	0.13319
665.48401	-0.06539		1001.68799	0.06245		1261.68799	0.5258		151.688	0.57049		181.688	0.18105		401.68799	0.15381
665.48798	0.0021		1001.69202	0.19056		1261.69202	0.78009		151.692	0.781		181.692	0.03727		401.69199	-0.01325
665.492	0.06574		1001.69598	0.30908		1261.69604	1.07321		151.696	0.73209		181.696	-0.10435		401.69601	-0.06505
665.49597	0.0545		1001.70001	0.18513		1261.69995	0.8237		151.7	0.54136		181.7	-0.03364		401.70001	-0.09215
665.5	-0.07867		1001.70398	0.09346		1261.70398	0.61558		151.70399	0.38353		181.70399	0.15556		401.70401	-0.04664
665.50403	-0.13988		1001.70801	0.15894		1261.70801	0.535		151.70799	0.47788		181.70799	0.25532		401.70801	0.12596
665.508	0.03385		1001.71198	0.24584		1261.71204	0.63175		151.71201	0.78177		181.71201	0.13735		401.71201	0.08923
665.51202	0.21023		1001.716	0.33567		1261.71594	0.94471		151.716	0.86121		181.716	-0.05066		401.716	0.03055
665.51599	0.13497		1001.71997	0.22149		1261.71997	0.81179		151.72	0.59791		181.72	-0.05018		401.72	-0.04525
665.52002	-0.01452		1001.724	0.06179		1261.724	0.54544		151.724	0.39917		181.724	0.13179		401.724	-0.10812
665.52399	-0.12609		1001.72803	0.05849		1261.72803	0.54631		151.728	0.46311		181.728	0.24815		401.728	0.05654
665.52802	0.04968		1001.732	0.10493		1261.73206	0.65484		151.73199	0.65751		181.73199	0.16092		401.73199	0.25956
665.53198	0.30896		1001.73602	0.18417		1261.73596	0.9925		151.73599	0.65677		181.73599	5.93E-04		401.73599	0.19658
665.53601	0.18679		1001.73999	0.15463		1261.73999	0.75908		151.74001	0.5122		181.74001	-0.00327		401.73999	-0.00317
665.53998	-0.05676		1001.74402	0.11323		1261.74402	0.55285		151.744	0.36441		181.744	0.17557		401.74399	-0.08927
665.54401	-0.09985		1001.74799	0.21198		1261.74805	0.4613		151.748	0.38485		181.748	0.26573		401.74799	0.0935
665.54797	0.03635		1001.75201	0.37355		1261.75195	0.69203		151.752	0.64667		181.752	0.10725		401.75201	0.27503
665.552	0.17685		1001.75598	0.33884		1261.75598	0.98116		151.756	0.8105		181.756	-0.07589		401.75601	0.14024
665.55603	0.12707		1001.76001	0.24657		1261.76001	0.65809		151.75999	0.60583		181.75999	-0.03874		401.76001	0.01781
665.56	-0.07282		1001.76398	0.17763		1261.76404	0.50393		151.76401	0.47352		181.76401	0.10653		401.76401	0.06888
665.56403	-0.06038		1001.76801	0.10523		1261.76794	0.46757		151.76801	0.60239		181.76801	0.14702		401.76801	0.24009
665.56799	0.17357		1001.77197	0.18729		1261.77197	0.726		151.772	0.80705		181.772	0.02693		401.772	0.41412
665.57202	0.29009		1001.776	0.23757		1261.776	0.93755		151.776	0.86906		181.776	-0.14306		401.776	0.30411
665.57599	0.16015		1001.78003	0.14884		1261.78003	0.70876		151.78	0.63174		181.78	-0.15186		401.78	0.056
665.58002	-0.02697		1001.784	0.04776		1261.78406	0.56226		151.784	0.4245		181.784	0.04643		401.784	-0.06873
665.58398	-0.06609		1001.78803	0.06962		1261.78796	0.53638		151.78799	0.50473		181.78799	0.20284		401.78799	0.07201
665.58801	0.09132		1001.79199	0.14409		1261.79199	0.72931		151.79201	0.73221		181.79201	0.10801		401.79199	0.29188
665.59198	0.19454		1001.79602	0.19787		1261.79602	0.93949		151.79601	0.67131		181.79601	-0.04442		401.79599	0.24312
665.59601	0.08692		1001.79999	0.11513		1261.80005	0.70632		151.8	0.36439		181.8	-0.00631		401.79999	0.07174
665.59998	-0.0772		1001.80402	0.02694		1261.80396	0.53331		151.804	0.30035		181.804	0.16857		401.80399	-0.05213
665.604	-0.0395		1001.80798	-0.0224		1261.80798	0.52795		151.808	0.49748		181.808	0.24898		401.80801	0.00241
665.60797	0.23782		1001.81201	0.00854		1261.81201	0.81566		151.812	0.72331		181.812	0.14342		401.81201	0.18854
665.612	0.33898		1001.81598	0.0913		1261.81604	0.99298		151.81599	0.78057		181.81599	0.00877		401.81601	0.12517
665.61603	0.15954		1001.82001	0.20785		1261.81995	0.65775		151.82001	0.55452		181.82001	0.02078		401.82001	0.02178
665.62	0.02191		1001.82398	0.06393		1261.82397	0.51256		151.82401	0.4716		181.82401	0.14961		401.82401	-0.02749
665.62402	-0.0095		1001.828	-0.05824		1261.828	0.56366		151.828	0.6425		181.828	0.18292		401.828	0.03711
665.62799	0.1265		1001.83197	0.04557		1261.83203	0.72619		151.832	0.83845		181.832	0.03865		401.832	0.19523
665.63202	0.28557		1001.836	0.15546		1261.83606	0.95983		151.836	0.88797		181.836	-0.10726		401.836	0.11289
665.63599	0.19876		1001.84003	0.11497		1261.83997	0.78969		151.84	0.77816		181.84	-0.06299		401.84	-0.02778
665.64001	-0.03812		1001.84399	0.01128		1261.84399	0.53799		151.84399	0.54295		181.84399	0.07438		401.84399	-0.07145
665.64398	-0.04686		1001.84802	0.04237		1261.84802	0.57245		151.84801	0.50584		181.84801	0.12398		401.84799	0.10744
665.64801	0.16669		1001.85199	0.20255		1261.85205	0.80791		151.85201	0.66546		181.85201	0.01845		401.85199	0.20799
665.65198	0.29996		1001.85602	0.24693		1261.85596	0.76259		151.856	0.7658		181.856	-0.11356		401.85599	0.15364
665.65601	0.22498		1001.85999	0.10356		1261.85999	0.82127		151.86	0.55843		181.86	-0.0546		401.85999	0.02247
665.65997	0.01852		1001.86401	-0.03524		1261.86401	0.52367		151.864	0.35067		181.864	0.13057		401.86401	-0.00988
665.664	-0.0714		1001.86798	0.02515		1261.86804	0.54024		151.868	0.45446		181.868	0.18923		401.86801	0.13052
665.66803	0.12475		1001.87201	0.24867		1261.87195	0.78605		151.87199	0.74015		181.87199	0.07999		401.87201	0.2812
665.672	0.25747		1001.87598	0.36526		1261.87598	1.07327		151.87601	0.84575		181.87601	-0.04317		401.87601	0.21103
665.67603	0.09814		1001.88001	0.21751		1261.88	0.81485		151.88	0.6496		181.88	-0.01736		401.88	0.03947
665.67999	-0.09791		1001.88397	0.03226		1261.88403	0.7816		151.884	0.47014		181.884	0.13796		401.884	0.00989
665.68402	-0.12168		1001.888	0.08443		1261.88794	0.50876		151.888	0.49616		181.888	0.19999		401.888	0.08935
665.68799	0.05353		1001.89203	0.19884		1261.89197	0.77179		151.892	0.68638		181.892	0.1004		401.892	0.23611
665.69202	0.22105		1001.896	0.20124		1261.896	0.95187		151.896	0.71344		181.896	-0.01635		401.896	0.17594
665.69598	0.15438		1001.90002	0.1148		1261.90002	0.84702		151.89999	0.49104		181.89999	-0.00188		401.89999	-0.01043
665.70001	-0.01446		1001.90399	0.03872		1261.90405	0.56806		151.90401	0.34469		181.90401	0.09059		401.90399	-0.07751
665.70398	-0.05933		1001.90802	0.02381		1261.90796	0.38076		151.908	0.37201		181.908	0.1338		401.90799	0.0896
665.70801	0.05783		1001.91199	0.14728		1261.91199	0.71053		151.912	0.59761		181.912	0.04132		401.91199	0.23841
665.71198	0.09564		1001.91602	0.25899		1261.91602	0.99604		151.916	0.66799		181.916	-0.10174		401.91599	0.12517
665.716	0.05257		1001.91998	0.23889		1261.92004	0.7167		151.92	0.4288		181.92	-0.08457		401.92001	-0.05028
665.71997	-0.05067		1001.92401	0.12624		1261.92395	0.61535		151.924	0.29026		181.924	0.0939		401.92401	-0.02455
665.724	-0.06593		1001.92798	0.06645		1261.92798	0.51933		151.92799	0.47358		181.92799	0.16313		401.92801	0.1346
665.72803	0.09865		1001.93201	0.28582		1261.93201	0.6588		151.93201	0.75148		181.93201	0.01795		401.93201	0.27008
665.73199	0.25823		1001.93597	0.35596		1261.93604	0.90934		151.936	0.81015		181.936	-0.09424		401.936	0.1876
665.73602	0.18285		1001.94	0.08987		1261.93994	0.74189		151.94	0.61691		181.94	-0.00929		401.94	-0.02209
665.73999	-0.0137		1001.94397	0.03906		1261.94397	0.58789		151.944	0.44222		181.944	0.15078		401.944	-0.07785
665.74402	-0.06183		1001.948	0.12563		1261.948	0.53053		151.948	0.52865		181.948	0.18295		401.948	0.05702
665.74799	0.12979		1001.95203	0.14557		1261.95203	0.70367		151.952	0.72104		181.952	0.04883		401.952	0.16909
665.75201	0.21003		1001.95599	0.24407		1261.95605	1.04039		151.95599	0.70015		181.95599	-0.096		401.95599	0.09677
665.75598	0.13563		1001.96002	0.29714		1261.95996	0.82994		151.96001	0.47091		181.96001	-0.06813		401.95999	-0.00211
665.76001	0.08606		1001.96399	0.19946		1261.96399	0.56577		151.964	0.30892		181.964	0.11884		401.96399	0.03937
665.76398	0.09178		1001.96802	0.10381		1261.96802	0.46495		151.968	0.37744		181.968	0.21673		401.96799	0.12872
665.76801	0.19142		1001.97199	0.23681		1261.97205	0.84855		151.972	0.62146		181.972	0.10947		401.97198	0.21261
665.77197	0.3341		1001.97601	0.42392		1261.97595	1.11247		151.976	0.67491		181.976	0.02004		401.97601	0.19201
665.776	0.18132		1001.97998	0.31917		1261.97998	0.80832		151.98	0.53937		181.98	0.10725		401.98001	-0.0022
665.78003	-0.03593		1001.98401	0.11856		1261.98401	0.49885		151.98399	0.4568		181.98399	0.25791		401.98401	-0.12711
665.784	-0.07137		1001.98798	0.06756		1261.98804	0.47142		151.98801	0.64517		181.98801	0.28027		401.98801	-0.05115
665.78802	0.07912		1001.992	0.23195		1261.99194	0.73959		151.992	0.90454		181.992	0.17849		401.992	0.12593
665.79199	0.22308		1001.99597	0.29834		1261.99597	0.96846		151.996	0.9084		181.996	0.10871		401.996	0.12631
665.79602	0.16447		1002	0.30247		1262	0.78852		152	0.6167		182	0.17689		402	-0.03087
665.79999	-0.07422		1002.00403	0.0643		1262.00403	0.53804		152.004	0.34527		182.004	0.34334		402.004	-0.13289
665.80402	-0.11211		1002.008	0.02673		1262.00806	0.42627		152.008	0.37151		182.008	0.39189		402.008	-0.00837
665.80798	0.10906		1002.01202	0.25356		1262.01196	0.86005		152.01199	0.58583		182.01199	0.23894		402.01199	0.11698
665.81201	0.22285		1002.01599	0.32913		1262.01599	0.93581		152.01601	0.6783		182.01601	0.05959		402.01599	0.0191
665.81598	0.1102		1002.02002	0.25981		1262.02002	0.73805		152.02	0.45256		182.02	0.03102		402.01999	-0.1249
665.82001	-0.0499		1002.02399	0.21302		1262.02405	0.50794		152.024	0.26336		182.024	0.14982		402.02399	-0.16031
665.82397	-0.05468		1002.02802	0.25735		1262.02795	0.47966		152.028	0.4121		182.028	0.1932		402.02802	-0.01012
665.828	0.05806		1002.03198	0.37097		1262.03198	0.72795		152.032	0.70332		182.032	0.05723		402.03201	0.14741
665.83197	0.12794		1002.03601	0.38474		1262.03601	0.94766		152.036	0.82504		182.036	-0.1028		402.03601	0.13393
665.836	0.0753		1002.03998	0.23026		1262.04004	0.63534		152.03999	0.63195		182.03999	-0.08657		402.04001	-0.03533
665.84003	-0.02949		1002.04401	0.04855		1262.04395	0.55006		152.04401	0.46118		182.04401	0.08563		402.04401	-0.07363
665.84399	-0.02367		1002.04797	-0.01117		1262.04797	0.45867		152.048	0.58285		182.048	0.16439		402.048	0.05837
665.84802	0.11423		1002.052	0.09812		1262.052	0.67889		152.052	0.85271		182.052	0.07991		402.052	0.15455
665.85199	0.31708		1002.05603	0.15821		1262.05603	0.94834		152.056	0.93585		182.056	-0.00601		402.056	0.08859
665.85602	0.22453		1002.06	0.10544		1262.06006	0.63078		152.06	0.62522		182.06	0.03788		402.06	-0.02737
665.85999	-0.02209		1002.06403	-0.04411		1262.06396	0.48882		152.064	0.34501		182.064	0.15664		402.064	-0.10289
665.86401	0.01254		1002.06799	-0.07833		1262.06799	0.4781		152.06799	0.39301		182.06799	0.18871		402.06799	-0.04495
665.86798	0.27105		1002.07202	0.15576		1262.07202	0.86166		152.07201	0.68278		182.07201	0.09105		402.07199	0.08083
665.87201	0.39578		1002.07599	0.29999		1262.07605	1.02333		152.076	0.82951		182.076	-0.00472		402.07599	0.07948
665.87598	0.28834		1002.08002	0.18378		1262.07996	0.83341		152.08	0.55912		182.08	0.02578		402.07999	-0.03579
665.88	0.14648		1002.08398	0.03137		1262.08398	0.4299		152.084	0.30436		182.084	0.17028		402.08401	-0.09101
665.88397	0.06409		1002.08801	0.0178		1262.08801	0.49787		152.088	0.46595		182.088	0.23212		402.08801	0.06295
665.888	0.21074		1002.09198	0.34062		1262.09204	0.61885		152.092	0.73298		182.092	0.0934		402.09201	0.18073
665.89203	0.35873		1002.09601	0.64528		1262.09595	0.89335		152.09599	0.80885		182.09599	-0.06487		402.09601	0.14032
665.896	0.20968		1002.09998	0.55448		1262.09998	0.75678		152.10001	0.58052		182.10001	-0.02857		402.10001	-0.06361
665.90002	-0.02829		1002.104	0.78844		1262.104	0.57098		152.104	0.37226		182.104	0.14155		402.104	-0.15519
665.90399	-0.04639		1002.10797	0.79081		1262.10803	0.6213		152.108	0.51963		182.108	0.20376		402.108	0.01137
665.90802	0.05752		1002.112	0.60141		1262.11206	0.77522		152.112	0.69399		182.112	0.09864		402.112	0.11676
665.91199	0.17462		1002.11603	0.45086		1262.11597	0.87054		152.116	0.73854		182.116	-0.0349		402.116	0.03775
665.91602	0.10531		1002.12	0.23667		1262.12	0.70819		152.12	0.60475		182.12	-0.0336		402.12	-0.05741
665.91998	-0.08546		1002.12402	0.11129		1262.12402	0.6036		152.12399	0.43465		182.12399	0.11165		402.12399	-0.05127
665.92401	-0.11548		1002.12799	0.1339		1262.12805	0.43348		152.12801	0.46374		182.12801	0.19005		402.12799	0.03452
665.92798	0.06267		1002.13202	0.20708		1262.13196	0.69648		152.132	0.61405		182.132	0.07767		402.13199	0.13216
665.93201	0.21175		1002.13599	0.21324		1262.13599	1.01786		152.136	0.57755		182.136	-0.05095		402.13599	0.12879
665.93597	0.11253		1002.14002	0.10919		1262.14001	0.80882		152.14	0.40282		182.14	-0.00908		402.14001	-0.04541
665.94	-0.09603		1002.14398	-0.0704		1262.14404	0.53451		152.144	0.32719		182.144	0.14438		402.14401	-0.1323
665.94397	-0.08527		1002.14801	-0.05509		1262.14795	0.4141		152.14799	0.51023		182.14799	0.18999		402.14801	-0.02473
665.948	0.15382		1002.15198	0.26476		1262.15198	0.77156		152.15199	0.80913		182.15199	0.05499		402.15201	0.1522
665.95203	0.26962		1002.15601	0.49714		1262.15601	1.00242		152.15601	0.82481		182.15601	-0.07399		402.15601	0.10851
665.95599	0.1231		1002.15997	0.49489		1262.16003	0.83677		152.16	0.59367		182.16	-0.02065		402.16	-0.02943
665.96002	-0.03702		1002.164	0.55172		1262.16394	0.59905		152.164	0.40931		182.164	0.15044		402.164	0.00358
665.96399	-0.03665		1002.16803	0.57698		1262.16797	0.48659		152.168	0.5552		182.168	0.22888		402.168	0.11851
665.96802	0.17036		1002.172	0.34273		1262.172	0.76561		152.172	0.82922		182.172	0.10715		402.172	0.18878
665.97198	0.32469		1002.17603	0.31746		1262.17603	0.74449		152.17599	0.77272		182.17599	-0.06759		402.17599	0.12589
665.97601	0.25087		1002.17999	0.33055		1262.18005	0.70543		152.17999	0.57493		182.17999	-0.06476		402.17999	-0.03808
665.97998	0.08119		1002.18402	0.17808		1262.18396	0.5547		152.18401	0.47865		182.18401	0.09157		402.18399	-0.12149
665.98401	0.02515		1002.18799	0.1708		1262.18799	0.43601		152.188	0.52592		182.188	0.18237		402.18799	0.0232
665.98798	0.18489		1002.19202	0.42481		1262.19202	0.78609		152.192	0.70236		182.192	0.09629		402.19199	0.22778
665.992	0.26174		1002.19598	0.50741		1262.19604	0.88788		152.196	0.79143		182.196	-0.0203		402.19601	0.06808
665.99597	0.09906		1002.20001	0.29903		1262.19995	0.97026		152.2	0.55419		182.2	8.97E-04		402.20001	-0.14613
666	-0.06106		1002.20398	0.20458		1262.20398	0.53235		152.20399	0.38539		182.20399	0.12924		402.20401	-0.1287
666.00403	0.01976		1002.20801	0.19104		1262.20801	0.48186		152.20799	0.57469		182.20799	0.20716		402.20801	0.07373
666.008	0.27316		1002.21198	0.2889		1262.21204	0.80689		152.21201	0.80163		182.21201	0.12151		402.21201	0.25132
666.01202	0.42724		1002.216	0.29727		1262.21594	0.97445		152.216	0.81323		182.216	-0.03193		402.216	0.19186
666.01599	0.33334		1002.21997	0.20046		1262.21997	0.84052		152.22	0.61193		182.22	-0.02652		402.22	0.06668
666.02002	0.07412		1002.224	0.1302		1262.224	0.59561		152.224	0.45616		182.224	0.14823		402.224	0.03453
666.02399	-0.00232		1002.22803	0.17396		1262.22803	0.4194		152.228	0.56937		182.228	0.2299		402.228	0.10629
666.02802	0.17989		1002.232	0.27303		1262.23206	0.78264		152.23199	0.72956		182.23199	0.09311		402.23199	0.18905
666.03198	0.21252		1002.23602	0.33		1262.23596	0.96147		152.23599	0.74241		182.23599	-0.01442		402.23599	0.1219
666.03601	0.06676		1002.23999	0.233		1262.23999	0.71187		152.24001	0.51245		182.24001	0.06171		402.23999	0.02763
666.03998	-0.07232		1002.24402	0.13968		1262.24402	0.59976		152.244	0.32224		182.244	0.19253		402.24399	0.07869
666.04401	0.00258		1002.24799	0.19456		1262.24805	0.48188		152.248	0.42506		182.248	0.2128		402.24799	0.17311
666.04797	0.19304		1002.25201	0.30695		1262.25195	0.67619		152.252	0.64781		182.252	0.05799		402.25201	0.18948
666.052	0.28963		1002.25598	0.33552		1262.25598	0.79333		152.256	0.74984		182.256	-0.11294		402.25601	0.08282
666.05603	0.15133		1002.26001	0.24508		1262.26001	0.80749		152.25999	0.59416		182.25999	-0.08055		402.26001	-0.09703
666.06	-0.02541		1002.26398	0.13875		1262.26404	0.51926		152.26401	0.45719		182.26401	0.10747		402.26401	-0.05551
666.06403	0.05781		1002.26801	0.12008		1262.26794	0.43994		152.26801	0.55704		182.26801	0.22245		402.26801	0.06741
666.06799	0.2966		1002.27197	0.32915		1262.27197	0.71251		152.272	0.77163		182.272	0.10831		402.272	0.19307
666.07202	0.4132		1002.276	1.04158		1262.276	0.92177		152.276	0.76844		182.276	-0.08052		402.276	0.09304
666.07599	0.23867		1002.28003	0.82987		1262.28003	0.84014		152.28	0.60396		182.28	-0.06498		402.28	-0.13479
666.08002	0.04026		1002.284	0.18692		1262.28406	0.53232		152.284	0.39581		182.284	0.14077		402.284	-0.094
666.08398	0.05504		1002.28803	0.15421		1262.28796	0.38521		152.28799	0.388		182.28799	0.22554		402.28799	0.12465
666.08801	0.26428		1002.29199	0.30306		1262.29199	0.68361		152.29201	0.61542		182.29201	0.04668		402.29199	0.2105
666.09198	0.37454		1002.29602	0.30946		1262.29602	0.89932		152.29601	0.73606		182.29601	-0.14282		402.29599	0.15288
666.09601	0.30337		1002.29999	0.12834		1262.30005	0.8898		152.3	0.50623		182.3	-0.10837		402.29999	0.00785
666.09998	0.08359		1002.30402	-0.07948		1262.30396	0.56798		152.304	0.33764		182.304	0.08385		402.30399	-0.05384
666.104	0.08508		1002.30798	-0.05798		1262.30798	0.41781		152.308	0.43401		182.308	0.18067		402.30801	0.06852
666.10797	0.27762		1002.31201	0.11546		1262.31201	0.64948		152.312	0.67372		182.312	0.05918		402.31201	0.16643
666.112	0.47202		1002.31598	0.25256		1262.31604	0.95435		152.31599	0.73357		182.31599	-0.09059		402.31601	0.07495
666.11603	0.41475		1002.32001	0.22622		1262.31995	0.81268		152.32001	0.56443		182.32001	-0.07221		402.32001	-0.03176
666.12	0.24461		1002.32398	0.0255		1262.32397	0.67746		152.32401	0.43442		182.32401	0.05499		402.32401	-0.01243
666.12402	0.22711		1002.328	0.02976		1262.328	0.39901		152.328	0.53439		182.328	0.11792		402.328	0.1158
666.12799	0.39768		1002.33197	0.22208		1262.33203	0.71207		152.332	0.823		182.332	0.04176		402.332	0.26139
666.13202	0.47769		1002.336	0.24869		1262.33606	0.94854		152.336	0.814		182.336	-0.07362		402.336	0.16533
666.13599	0.25465		1002.34003	0.07295		1262.33997	0.84207		152.34	0.51724		182.34	-0.05405		402.34	-0.05395
666.14001	0.0295		1002.34399	-0.01105		1262.34399	0.60296		152.34399	0.34836		182.34399	0.09136		402.34399	-0.08407
666.14398	0.09691		1002.34802	0.01407		1262.34802	0.44646		152.34801	0.38068		182.34801	0.16268		402.34799	0.09717
666.14801	0.2758		1002.35199	0.12565		1262.35205	0.63672		152.35201	0.58158		182.35201	0.03179		402.35199	0.2119
666.15198	0.31092		1002.35602	0.16268		1262.35596	0.87268		152.356	0.73422		182.356	-0.1101		402.35599	0.13431
666.15601	0.13111		1002.35999	0.0696		1262.35999	0.82931		152.36	0.66511		182.36	-0.03829		402.35999	-0.0052
666.15997	-0.05064		1002.36401	-0.05373		1262.36401	0.52214		152.364	0.4933		182.364	0.15015		402.36401	-0.01031
666.164	0.02198		1002.36798	-0.00635		1262.36804	0.42736		152.368	0.43961		182.368	0.22118		402.36801	0.09979
666.16803	0.21382		1002.37201	0.24297		1262.37195	0.7556		152.37199	0.61231		182.37199	0.11605		402.37201	0.14348
666.172	0.31271		1002.37598	0.79829		1262.37598	0.86322		152.37601	0.68525		182.37601	-0.01922		402.37601	0.0883
666.17603	0.21579		1002.38001	0.73713		1262.38	0.91288		152.38	0.57132		182.38	-0.01016		402.38	0.00473
666.17999	0.03198		1002.38397	0.36097		1262.38403	0.64073		152.384	0.42511		182.384	0.14652		402.384	-0.03272
666.18402	0.0942		1002.388	0.28015		1262.38794	0.42065		152.388	0.53341		182.388	0.22913		402.388	0.04807
666.18799	0.26806		1002.39203	0.46821		1262.39197	0.60896		152.392	0.72674		182.392	0.10754		402.392	0.18129
666.19202	0.32524		1002.396	0.49589		1262.396	0.96659		152.396	0.70239		182.396	-0.03979		402.396	0.12156
666.19598	0.11483		1002.40002	0.26161		1262.40002	0.80245		152.39999	0.49057		182.39999	-0.008		402.39999	0.02423
666.20001	-0.05677		1002.40399	0.21031		1262.40405	0.56975		152.40401	0.38463		182.40401	0.12558		402.40399	0.00807
666.20398	0.05523		1002.40802	0.35015		1262.40796	0.42372		152.408	0.44239		182.408	0.15049		402.40799	0.16371
666.20801	0.29591		1002.41199	0.28956		1262.41199	0.76621		152.412	0.61926		182.412	0.03591		402.41199	0.26056
666.21198	0.32921		1002.41602	0.30371		1262.41602	0.7427		152.416	0.63082		182.416	-0.06321		402.41599	0.08215
666.216	0.13457		1002.41998	0.2693		1262.42004	0.73964		152.42	0.43604		182.42	-0.00949		402.42001	-0.06622
666.21997	-0.04456		1002.42401	0.13185		1262.42395	0.62289		152.424	0.43064		182.424	0.13178		402.42401	0.00986
666.224	3.12E-04		1002.42798	0.06248		1262.42798	0.49303		152.42799	0.63359		182.42799	0.19595		402.42801	0.2276
666.22803	0.20681		1002.43201	0.17735		1262.43201	0.74601		152.43201	0.71568		182.43201	0.09038		402.43201	0.29375
666.23199	0.2881		1002.43597	0.24675		1262.43604	0.98087		152.436	0.71361		182.436	-0.06198		402.436	0.0761
666.23602	0.14221		1002.44	0.17379		1262.43994	0.72756		152.44	0.55344		182.44	-0.03989		402.44	-0.06163
666.23999	0.03964		1002.44397	0.07536		1262.44397	0.50834		152.444	0.36224		182.444	0.14214		402.444	-0.03155
666.24402	0.17007		1002.448	0.02835		1262.448	0.439		152.448	0.52802		182.448	0.23704		402.448	0.13806
666.24799	0.28376		1002.45203	0.04101		1262.45203	0.75093		152.452	0.78127		182.452	0.13887		402.452	0.27919
666.25201	0.2687		1002.45599	0.12058		1262.45605	0.7746		152.45599	0.77465		182.45599	0.00631		402.45599	0.17928
666.25598	0.11891		1002.46002	0.14527		1262.45996	0.67518		152.46001	0.59745		182.46001	0.02464		402.45999	0.02319
666.26001	-0.03746		1002.46399	0.08761		1262.46399	0.61562		152.464	0.44696		182.464	0.15132		402.46399	-0.03203
666.26398	0.07849		1002.46802	0.04195		1262.46802	0.54786		152.468	0.49658		182.468	0.209		402.46799	0.08097
666.26801	0.25649		1002.47199	0.07694		1262.47205	0.79487		152.472	0.66704		182.472	0.0845		402.47198	0.19333
666.27197	0.28649		1002.47601	0.18934		1262.47595	0.77946		152.476	0.69936		182.476	-0.07798		402.47601	0.10036
666.276	0.08303		1002.47998	0.18095		1262.47998	0.79167		152.48	0.53041		182.48	-0.0559		402.48001	-0.05766
666.28003	-0.05358		1002.48401	0.0234		1262.48401	0.62815		152.48399	0.47117		182.48399	0.10373		402.48401	-0.01711
666.284	0.04087		1002.48798	0.01362		1262.48804	0.53266		152.48801	0.5936		182.48801	0.1883		402.48801	0.15296
666.28802	0.28087		1002.492	0.13627		1262.49194	0.71697		152.492	0.72203		182.492	0.07837		402.492	0.20566
666.29199	0.38983		1002.49597	0.26299		1262.49597	0.97502		152.496	0.74306		182.496	-0.07257		402.496	0.1151
666.29602	0.2194		1002.5	0.19085		1262.5	0.48342		152.5	0.52152		182.5	-0.05069		402.5	0.00715
666.29999	0.02089		1002.50403	0.00244		1262.50403	0.2356		152.504	0.37141		182.504	0.10393		402.504	0.0351
666.30402	0.04655		1002.508	-0.07358		1262.50806	0.57044		152.508	0.49894		182.508	0.16691		402.508	0.15268
666.30798	0.22325		1002.51202	0.07973		1262.51196	0.73623		152.51199	0.75684		182.51199	0.04921		402.51199	0.13598
666.31201	0.28302		1002.51599	0.20292		1262.51599	0.45826		152.51601	0.79101		182.51601	-0.06537		402.51599	-0.03096
666.31598	0.08842		1002.52002	0.03196		1262.52002	0.27145		152.52	0.6242		182.52	-0.01719		402.51999	-0.14715
666.32001	0.04615		1002.52399	-0.09785		1262.52405	0.34034		152.524	0.57319		182.524	0.14752		402.52399	-0.07917
666.32397	0.09783		1002.52802	0.02094		1262.52795	0.51249		152.528	0.64069		182.528	0.23911		402.52802	0.03753
666.328	0.15551		1002.53198	0.21128		1262.53198	0.76354		152.532	0.88154		182.532	0.13648		402.53201	0.11766
666.33197	0.20096		1002.53601	0.21824		1262.53601	0.38184		152.536	0.93352		182.536	-0.03591		402.53601	0.00171
666.336	0.08184		1002.53998	0.09034		1262.54004	0.36701		152.53999	0.67098		182.53999	-0.03026		402.54001	-0.19053
666.34003	-0.08738		1002.54401	-0.07006		1262.54395	0.21362		152.54401	0.44097		182.54401	0.13487		402.54401	-0.08067
666.34399	-0.0723		1002.54797	-0.10694		1262.54797	0.58587		152.548	0.49153		182.548	0.18311		402.548	0.1557
666.34802	0.1118		1002.552	-0.0552		1262.552	0.75507		152.552	0.68455		182.552	0.03538		402.552	0.21204
666.35199	0.20476		1002.55603	0.00753		1262.55603	0.69698		152.556	0.73168		182.556	-0.11971		402.556	0.18519
666.35602	0.10138		1002.56	-0.02124		1262.56006	0.31057		152.56	0.55482		182.56	-0.09557		402.56	0.10132
666.35999	0.00244		1002.56403	-0.00724		1262.56396	0.27188		152.564	0.34213		182.564	0.0724		402.564	0.0298
666.36401	0.03236		1002.56799	0.06197		1262.56799	0.51774		152.56799	0.40194		182.56799	0.15194		402.56799	0.0632
666.36798	0.1633		1002.57202	0.07512		1262.57202	0.66373		152.57201	0.69974		182.57201	0.03938		402.57199	0.1509
666.37201	0.14439		1002.57599	0.10213		1262.57605	0.47634		152.576	0.70653		182.576	-0.08768		402.57599	0.0221
666.37598	-0.0091		1002.58002	0.05978		1262.57996	0.34315		152.58	0.51441		182.58	-0.04907		402.57999	-0.16002
666.38	-0.14986		1002.58398	-0.05505		1262.58398	0.23204		152.584	0.36402		182.584	0.11943		402.58401	-0.0572
666.38397	-0.05375		1002.58801	-0.00863		1262.58801	0.61706		152.588	0.5073		182.588	0.22073		402.58801	0.1582
666.388	0.18638		1002.59198	0.19377		1262.59204	0.82446		152.592	0.74782		182.592	0.12447		402.59201	0.26018
666.39203	0.22634		1002.59601	0.3758		1262.59595	0.46665		152.59599	0.78106		182.59599	-0.03435		402.59601	0.15373
666.396	0.11088		1002.59998	0.33615		1262.59998	0.26467		152.60001	0.54544		182.60001	-0.04856		402.60001	-0.03335
666.40002	0.02538		1002.604	0.09486		1262.604	0.32556		152.604	0.43516		182.604	0.07874		402.604	0.02421
666.40399	0.09771		1002.60797	-0.00613		1262.60803	0.55835		152.608	0.54501		182.608	0.14814		402.608	0.1812
666.40802	0.23529		1002.612	0.09657		1262.61206	0.73383		152.612	0.73137		182.612	0.04296		402.612	0.22465
666.41199	0.31368		1002.61603	0.16049		1262.61597	0.52073		152.616	0.73884		182.616	-0.06093		402.616	0.10833
666.41602	0.10982		1002.62	-0.00204		1262.62	0.27299		152.62	0.58427		182.62	-0.00411		402.62	-0.12331
666.41998	-0.07776		1002.62402	-0.14179		1262.62402	0.33864		152.62399	0.39601		182.62399	0.12461		402.62399	-0.06503
666.42401	0.04381		1002.62799	-0.04026		1262.62805	0.56712		152.62801	0.39282		182.62801	0.14548		402.62799	0.16518
666.42798	0.27218		1002.63202	0.20967		1262.63196	0.83069		152.632	0.58999		182.632	0.01107		402.63199	0.22498
666.43201	0.29548		1002.63599	0.41422		1262.63599	0.51595		152.636	0.6187		182.636	-0.09191		402.63599	0.10828
666.43597	0.08749		1002.64002	0.44617		1262.64001	0.3331		152.64	0.38695		182.64	-0.00349		402.64001	-0.0801
666.44	-0.10354		1002.64398	0.36767		1262.64404	0.28853		152.644	0.23541		182.644	0.1754		402.64401	-0.06468
666.44397	-0.04675		1002.64801	0.32781		1262.64795	0.60215		152.64799	0.47201		182.64799	0.24425		402.64801	0.10771
666.448	0.13176		1002.65198	0.44158		1262.65198	0.68266		152.65199	0.74888		182.65199	0.12159		402.65201	0.16484
666.45203	0.1831		1002.65601	0.47651		1262.65601	0.54664		152.65601	0.82707		182.65601	-0.06674		402.65601	0.04188
666.45599	0.1438		1002.65997	0.39037		1262.66003	0.29861		152.66	0.66913		182.66	-0.07771		402.66	-0.15114
666.46002	0.00462		1002.664	0.18813		1262.66394	0.32441		152.664	0.43812		182.664	0.07806		402.664	-0.14354
666.46399	-0.04487		1002.66803	0.06391		1262.66797	0.47249		152.668	0.54789		182.668	0.19222		402.668	0.08165
666.46802	0.08649		1002.672	0.11892		1262.672	0.72659		152.672	0.83149		182.672	0.12936		402.672	0.2283
666.47198	0.18045		1002.67603	0.21326		1262.67603	0.61996		152.67599	0.88757		182.67599	-0.06029		402.67599	0.09785
666.47601	0.01877		1002.67999	0.21995		1262.68005	0.4187		152.67999	0.63786		182.67999	-0.09717		402.67999	-0.07404
666.47998	-0.14239		1002.68402	0.09834		1262.68396	0.22655		152.68401	0.42983		182.68401	0.09525		402.68399	-0.00488
666.48401	-0.09675		1002.68799	0.09779		1262.68799	0.56611		152.688	0.48925		182.688	0.20379		402.68799	0.19728
666.48798	0.09783		1002.69202	0.17687		1262.69202	0.69354		152.692	0.677		182.692	0.07181		402.69199	0.24366
666.492	0.22921		1002.69598	0.23645		1262.69604	0.49714		152.696	0.74392		182.696	-0.07902		402.69601	0.07085
666.49597	0.09423		1002.70001	0.13881		1262.69995	0.29423		152.7	0.55538		182.7	-0.04729		402.70001	-0.08285
666.5	-0.06911		1002.70398	-0.00493		1262.70398	0.20562		152.70399	0.37602		182.70399	0.10868		402.70401	-0.0312
666.50403	0.01041		1002.70801	-0.06031		1262.70801	0.48226		152.70799	0.52823		182.70799	0.17371		402.70801	0.11343
666.508	0.23567		1002.71198	0.07513		1262.71204	0.6847		152.71201	0.75868		182.71201	0.05885		402.71201	0.28256
666.51202	0.2923		1002.716	0.24028		1262.71594	0.47797		152.716	0.79538		182.716	-0.07543		402.716	0.21669
666.51599	0.05904		1002.71997	0.24213		1262.71997	0.30267		152.72	0.65114		182.72	-0.03884		402.72	-0.03063
666.52002	-0.15122		1002.724	0.08607		1262.724	0.37322		152.724	0.48267		182.724	0.13371		402.724	-0.05599
666.52399	-0.05828		1002.72803	0.09067		1262.72803	0.50417		152.728	0.55689		182.728	0.21092		402.728	0.19035
666.52802	0.1684		1002.732	0.21669		1262.73206	0.67422		152.73199	0.99586		182.73199	0.08534		402.73199	0.32736
666.53198	0.32717		1002.73602	0.2373		1262.73596	0.47599		152.73599	1.28396		182.73599	-0.07732		402.73599	0.17165
666.53601	0.18307		1002.73999	0.24797		1262.73999	0.28609		152.74001	1.11684		182.74001	-0.08594		402.73999	-0.0218
666.53998	-0.0631		1002.74402	0.14777		1262.74402	0.33234		152.744	1.01979		182.744	0.04393		402.74399	0.05383
666.54401	0.01182		1002.74799	0.05472		1262.74805	0.50277		152.748	1.11155		182.748	0.16939		402.74799	0.17955
666.54797	0.19472		1002.75201	0.15349		1262.75195	0.71291		152.752	1.26799		182.752	0.14911		402.75201	0.15288
666.552	0.17165		1002.75598	0.33607		1262.75598	0.57284		152.756	1.3771		182.756	0.02342		402.75601	0.03396
666.55603	-0.02826		1002.76001	0.26112		1262.76001	0.31101		152.75999	1.1322		182.75999	0.01415		402.76001	-0.14295
666.56	-0.15135		1002.76398	0.07698		1262.76404	0.25373		152.76401	0.89102		182.76401	0.14696		402.76401	-0.11661
666.56403	-0.03213		1002.76801	-0.03105		1262.76794	0.54738		152.76801	1.01861		182.76801	0.20809		402.76801	0.05477
666.56799	0.15555		1002.77197	0.11236		1262.77197	0.66534		152.772	1.28035		182.772	0.07712		402.772	0.09898
666.57202	0.11884		1002.776	0.34835		1262.776	0.59724		152.776	1.39463		182.776	-0.06949		402.776	0.03943
666.57599	-0.04284		1002.78003	0.32044		1262.78003	0.32004		152.78	1.24118		182.78	-0.0153		402.78	-0.01413
666.58002	-0.05707		1002.784	0.27478		1262.78406	0.19596		152.784	1.00654		182.784	0.16725		402.784	0.01595
666.58398	0.11851		1002.78803	0.29735		1262.78796	0.4374		152.78799	1.04694		182.78799	0.23374		402.78799	0.15815
666.58801	0.27419		1002.79199	0.35923		1262.79199	0.65619		152.79201	1.19651		182.79201	0.1091		402.79199	0.22921
666.59198	0.28743		1002.79602	0.39143		1262.79602	0.58856		152.79601	1.25359		182.79601	-0.04775		402.79599	0.07955
666.59601	0.16071		1002.79999	0.33557		1262.80005	0.16476		152.8	1.16105		182.8	-0.04582		402.79999	-0.04526
666.59998	0.06937		1002.80402	0.20029		1262.80396	0.23274		152.804	1.05285		182.804	0.09373		402.80399	-0.04341
666.604	0.19797		1002.80798	0.05586		1262.80798	0.53		152.808	1.03842		182.808	0.19851		402.80801	0.05421
666.60797	0.31956		1002.81201	0.14327		1262.81201	0.66637		152.812	1.12697		182.812	0.13306		402.81201	0.13998
666.612	0.24411		1002.81598	0.30567		1262.81604	0.54		152.81599	1.12192		182.81599	-0.01832		402.81601	0.01023
666.61603	0.12902		1002.82001	0.3481		1262.81995	0.16056		152.82001	1.0513		182.82001	-0.03154		402.82001	-0.06943
666.62	0.01701		1002.82398	0.12281		1262.82397	0.37775		152.82401	1.01958		182.82401	0.10023		402.82401	-2.61E-04
666.62402	0.08396		1002.828	0.05781		1262.828	0.58061		152.828	1.19421		182.828	0.16709		402.828	0.16495
666.62799	0.25508		1002.83197	0.23812		1262.83203	0.82668		152.832	1.35905		182.832	0.05296		402.832	0.26108
666.63202	0.18889		1002.836	0.24067		1262.83606	0.57609		152.836	1.32272		182.836	-0.07954		402.836	0.11857
666.63599	0.03874		1002.84003	0.17198		1262.83997	0.2835		152.84	1.15156		182.84	-0.05228		402.84	-0.01056
666.64001	-0.02952		1002.84399	0.10635		1262.84399	0.14979		152.84399	0.94271		182.84399	0.10582		402.84399	0.04618
666.64398	0.12956		1002.84802	0.08706		1262.84802	0.48663		152.84801	0.97841		182.84801	0.21196		402.84799	0.25967
666.64801	0.28525		1002.85199	0.10788		1262.85205	0.65307		152.85201	1.14402		182.85201	0.12983		402.85199	0.29248
666.65198	0.24641		1002.85602	0.13269		1262.85596	0.62174		152.856	1.14636		182.856	-0.02828		402.85599	0.08621
666.65601	0.06913		1002.85999	0.16319		1262.85999	0.20752		152.86	0.96834		182.86	-0.03152		402.85999	-0.05911
666.65997	-0.09714		1002.86401	0.16488		1262.86401	0.32473		152.864	0.89094		182.864	0.14689		402.86401	0.01438
666.664	-0.01292		1002.86798	0.19441		1262.86804	0.46088		152.868	1.00542		182.868	0.27296		402.86801	0.17744
666.66803	0.21231		1002.87201	0.24915		1262.87195	0.80284		152.87199	1.13297		182.87199	0.20599		402.87201	0.28785
666.672	0.19484		1002.87598	0.32114		1262.87598	0.54045		152.87601	1.16193		182.87601	0.064		402.87601	0.13737
666.67603	0.03588		1002.88001	0.23268		1262.88	0.21062		152.88	1.11481		182.88	0.02273		402.88	-0.0405
666.67999	-0.06609		1002.88397	0.15693		1262.88403	0.15508		152.884	0.94583		182.884	0.13378		402.884	0.03106
666.68402	0.07081		1002.888	0.12702		1262.88794	0.52026		152.888	1.07283		182.888	0.23567		402.888	0.1289
666.68799	0.341		1002.89203	0.18891		1262.89197	0.67307		152.892	1.33325		182.892	0.16605		402.892	0.18928
666.69202	0.31317		1002.896	0.36203		1262.896	0.50247		152.896	1.25705		182.896	0.02385		402.896	0.0674
666.69598	0.04481		1002.90002	0.44072		1262.90002	0.20527		152.89999	1.12186		182.89999	0.02642		402.89999	-0.06234
666.70001	-0.05919		1002.90399	0.16622		1262.90405	0.24599		152.90401	1.03		182.90401	0.15396		402.90399	0.02685
666.70398	0.20356		1002.90802	0.11394		1262.90796	0.53069		152.908	1.03331		182.908	0.20532		402.90799	0.18126
666.70801	0.4327		1002.91199	0.27042		1262.91199	0.79683		152.912	1.11438		182.912	0.0892		402.91199	0.1853
666.71198	0.34567		1002.91602	0.31215		1262.91602	0.51013		152.916	1.12973		182.916	-0.03735		402.91599	0.04667
666.716	0.14174		1002.91998	0.31725		1262.92004	0.36109		152.92	0.99746		182.92	0.01289		402.92001	-0.08003
666.71997	0.04002		1002.92401	0.1987		1262.92395	0.15221		152.924	0.94332		182.924	0.17515		402.92401	-0.05755
666.724	0.16597		1002.92798	0.18584		1262.92798	0.55716		152.92799	1.16509		182.92799	0.24692		402.92801	0.09098
666.72803	0.31591		1002.93201	0.25599		1262.93201	0.70346		152.93201	1.42046		182.93201	0.13184		402.93201	0.16877
666.73199	0.3235		1002.93597	0.37324		1262.93604	0.52113		152.936	1.35587		182.936	-0.0397		402.936	0.11946
666.73602	0.12437		1002.94	0.32417		1262.93994	0.32959		152.94	1.20468		182.94	-0.06472		402.94	0.01709
666.73999	-0.03512		1002.94397	0.14758		1262.94397	0.13212		152.944	1.09803		182.944	0.07088		402.944	4.34E-04
666.74402	0.07058		1002.948	0.00383		1262.948	0.5347		152.948	1.07724		182.948	0.1611		402.948	0.11839
666.74799	0.24594		1002.95203	0.02298		1262.95203	0.67747		152.952	1.28419		182.952	0.07049		402.952	0.19394
666.75201	0.22347		1002.95599	0.13653		1262.95605	0.4928		152.95599	1.29783		182.95599	-0.02112		402.95599	0.08118
666.75598	0.08848		1002.96002	0.15214		1262.95996	0.25876		152.96001	1.00865		182.96001	0.0247		402.95999	-0.15697
666.76001	0.09674		1002.96399	0.08919		1262.96399	0.18825		152.964	0.76125		182.964	0.15119		402.96399	-0.10865
666.76398	0.25709		1002.96802	0.00519		1262.96802	0.52658		152.968	0.83672		182.968	0.21759		402.96799	0.10466
666.76801	0.31815		1002.97199	0.09136		1262.97205	0.64006		152.972	1.16742		182.972	0.10863		402.97198	0.20773
666.77197	0.20636		1002.97601	0.25023		1262.97595	0.44263		152.976	1.29303		182.976	-0.01528		402.97601	0.1072
666.776	0.01592		1002.97998	0.28996		1262.97998	0.35089		152.98	1.0841		182.98	0.0229		402.98001	-0.04976
666.78003	-0.07584		1002.98401	0.16624		1262.98401	0.11226		152.98399	0.7955		182.98399	0.1611		402.98401	0.01286
666.784	0.07025		1002.98798	-0.01057		1262.98804	0.46634		152.98801	0.76803		182.98801	0.21442		402.98801	0.17971
666.78802	0.31779		1002.992	0.09787		1262.99194	0.66834		152.992	1.04256		182.992	0.06098		402.992	0.23991
666.79199	0.25108		1002.99597	0.24026		1262.99597	0.53558		152.996	1.34049		182.996	-0.10599		402.996	0.06888
666.79602	0.04019		1003	0.19228		1263	0.36288		153	1.36853		183	-0.04946		403	-0.01727
666.79999	-0.02795		1003.00403	0.01732		1263.00403	0.19302		153.004	1.31158		183.004	0.14272		403.004	0.09113
666.80402	0.07163		1003.008	-0.05751		1263.00806	0.47564		153.008	1.26937		183.008	0.22321		403.008	0.23615
666.80798	0.30926		1003.01202	0.09416		1263.01196	0.7412		153.01199	1.33868		183.01199	0.09172		403.01199	0.23633
666.81201	0.33585		1003.01599	0.19285		1263.01599	0.67219		153.01601	1.38444		183.01601	-0.07992		403.01599	0.11342
666.81598	0.14967		1003.02002	0.19687		1263.02002	0.16439		153.02	1.16062		183.02	-0.04777		403.01999	0.01121
666.82001	0.05104		1003.02399	-0.01676		1263.02405	0.19251		153.024	1.04037		183.024	0.15189		403.02399	0.08389
666.82397	0.16762		1003.02802	-0.10938		1263.02795	0.58592		153.028	1.19929		183.028	0.25071		403.02802	0.19986
666.828	0.35146		1003.03198	0.08319		1263.03198	0.71622		153.032	1.38177		183.032	0.14831		403.03201	0.20798
666.83197	0.27959		1003.03601	0.24624		1263.03601	0.52443		153.036	1.38094		183.036	0.00899		403.03601	0.0717
666.836	0.01318		1003.03998	0.23271		1263.04004	0.29756		153.03999	1.21712		183.03999	0.02031		403.04001	-0.09323
666.84003	-0.09663		1003.04401	0.08103		1263.04395	0.23384		153.04401	1.08083		183.04401	0.15237		403.04401	-0.0817
666.84399	0.06139		1003.04797	0.0363		1263.04797	0.56842		153.048	1.20567		183.048	0.21178		403.048	0.15361
666.84802	0.23634		1003.052	0.15174		1263.052	0.69891		153.052	1.47225		183.052	0.10825		403.052	0.24397
666.85199	0.34177		1003.05603	0.23835		1263.05603	0.51911		153.056	1.52789		183.056	0.00956		403.056	0.09738
666.85602	0.25519		1003.06	0.25893		1263.06006	0.28654		153.06	1.22198		183.06	0.059		403.06	-0.11508
666.85999	0.08241		1003.06403	0.32965		1263.06396	0.25699		153.064	0.97654		183.064	0.20916		403.064	-0.133
666.86401	0.15252		1003.06799	0.28335		1263.06799	0.59525		153.06799	1.10288		183.06799	0.28973		403.06799	0.16582
666.86798	0.36924		1003.07202	0.21099		1263.07202	0.70511		153.07201	1.42873		183.07201	0.14757		403.07199	0.26492
666.87201	0.32394		1003.07599	0.20983		1263.07605	0.54002		153.076	1.44981		183.076	-0.03817		403.07599	0.03346
666.87598	0.11409		1003.08002	0.17301		1263.07996	0.41296		153.08	1.16462		183.08	-0.03958		403.07999	-0.10131
666.88	0.04213		1003.08398	0.06307		1263.08398	0.17602		153.084	0.89437		183.084	0.09247		403.08401	-0.04448
666.88397	0.14455		1003.08801	0.08981		1263.08801	0.40955		153.088	0.94481		183.088	0.15898		403.08801	0.09634
666.888	0.1906		1003.09198	0.21067		1263.09204	0.692		153.092	1.19586		183.092	0.09183		403.09201	0.20007
666.89203	0.18639		1003.09601	0.41674		1263.09595	0.36781		153.09599	1.38624		183.09599	0.01469		403.09601	0.13525
666.896	0.14207		1003.09998	0.58109		1263.09998	0.30307		153.10001	1.063		183.10001	0.04552		403.10001	-0.03305
666.90002	0.11475		1003.104	1.14762		1263.104	0.18184		153.104	0.5117		183.104	0.17216		403.104	0.00664
666.90399	0.22999		1003.10797	1.39006		1263.10803	0.49368		153.108	0.40315		183.108	0.25415		403.108	0.14612
666.90802	0.37032		1003.112	0.74681		1263.11206	0.57423		153.112	0.57757		183.112	0.1618		403.112	0.1735
666.91199	0.2852		1003.11603	0.37464		1263.11597	0.63256		153.116	0.61912		183.116	-0.003		403.116	0.05976
666.91602	0.09552		1003.12	0.19966		1263.12	0.28086		153.12	0.41824		183.12	-0.01483		403.12	-0.11701
666.91998	-0.00252		1003.12402	0.08673		1263.12402	0.17783		153.12399	0.1904		183.12399	0.13515		403.12399	-0.01039
666.92401	0.05869		1003.12799	0.00998		1263.12805	0.48009		153.12801	0.1022		183.12801	0.2409		403.12799	0.19637
666.92798	0.17023		1003.13202	0.20346		1263.13196	0.75855		153.132	0.20186		183.132	0.14627		403.13199	0.21805
666.93201	0.14556		1003.13599	0.53193		1263.13599	0.56924		153.136	0.25721		183.136	-0.03254		403.13599	0.09438
666.93597	-0.02629		1003.14002	0.50943		1263.14001	0.3442		153.14	0.11947		183.14	-0.06097		403.14001	-0.07712
666.94	-0.15285		1003.14398	0.209		1263.14404	0.19749		153.144	0.01528		183.144	0.09673		403.14401	-0.03194
666.94397	0.04956		1003.14801	0.07123		1263.14795	0.57876		153.14799	0.16973		183.14799	0.21392		403.14801	0.18419
666.948	0.23229		1003.15198	0.2176		1263.15198	0.62878		153.15199	0.37628		183.15199	0.12731		403.15201	0.15918
666.95203	0.17001		1003.15601	0.51722		1263.15601	0.5618		153.15601	0.34542		183.15601	-0.02473		403.15601	0.00453
666.95599	-0.01046		1003.15997	0.40758		1263.16003	0.33997		153.16	0.05934		183.16	-0.01537		403.16	-0.13374
666.96002	-0.13853		1003.164	0.06599		1263.16394	0.18567		153.164	-0.1743		183.164	0.15896		403.164	-0.022
666.96399	0.04701		1003.16803	-0.11538		1263.16797	0.41172		153.168	-0.05059		183.168	0.27177		403.168	0.18935
666.96802	0.25809		1003.172	0.06823		1263.172	0.77038		153.172	0.25768		183.172	0.16464		403.172	0.22684
666.97198	0.21897		1003.17603	0.28216		1263.17603	0.38322		153.17599	0.28243		183.17599	0.00878		403.17599	0.13316
666.97601	0.1169		1003.17999	0.16048		1263.18005	0.34412		153.17999	0.05171		183.17999	0.00709		403.17999	-0.00347
666.97998	0.0385		1003.18402	-0.01873		1263.18396	0.17866		153.18401	-0.17123		183.18401	0.14018		403.18399	-5.37E-04
666.98401	0.09722		1003.18799	0.18682		1263.18799	0.48589		153.188	-0.21779		183.188	0.20179		403.18799	0.09244
666.98798	0.21584		1003.19202	0.41336		1263.19202	0.72144		153.192	-0.02		183.192	0.08323		403.19199	0.16841
666.992	0.17066		1003.19598	0.33897		1263.19604	0.51065		153.196	0.19495		183.196	-0.04956		403.19601	0.00543
666.99597	-0.06378		1003.20001	0.26199		1263.19995	0.32458		153.2	0.02959		183.2	-0.0445		403.20001	-0.07999
667	-0.10064		1003.20398	0.18715		1263.20398	0.27174		153.20399	-0.11833		183.20399	0.08865		403.20401	0.0964
667.00403	0.03876		1003.20801	0.07897		1263.20801	0.51587		153.20799	0.10015		183.20799	0.1958		403.20801	0.23695
667.008	0.2442		1003.21198	0.21468		1263.21204	0.70664		153.21201	0.40377		183.21201	0.13689		403.21201	0.1963
667.01202	0.2761		1003.216	0.26407		1263.21594	0.50557		153.216	0.54857		183.216	8.44E-04		403.216	0.05066
667.01599	0.05622		1003.21997	0.13357		1263.21997	0.15653		153.22	0.44011		183.22	-0.0132		403.22	-0.12887
667.02002	-0.05913		1003.224	0.07943		1263.224	0.30051		153.224	0.27489		183.224	0.12879		403.224	-0.13528
667.02399	0.04757		1003.22803	0.02391		1263.22803	0.53819		153.228	0.32376		183.228	0.22347		403.228	0.02038
667.02802	0.19067		1003.232	0.04416		1263.23206	0.51125		153.23199	0.53246		183.23199	0.13815		403.23199	0.05907
667.03198	0.19367		1003.23602	0.17605		1263.23596	0.54546		153.23599	0.61502		183.23599	-0.01926		403.23599	-0.14803
667.03601	0.03812		1003.23999	0.18339		1263.23999	0.28087		153.24001	0.46025		183.24001	-0.04162		403.23999	-0.29267
667.03998	-0.10788		1003.24402	-0.01631		1263.24402	0.19894		153.244	0.33239		183.244	0.09874		403.24399	-0.21135
667.04401	0.0951		1003.24799	-0.07652		1263.24805	0.53553		153.248	0.51665		183.248	0.21524		403.24799	-0.03894
667.04797	0.32728		1003.25201	-0.01699		1263.25195	0.70741		153.252	0.79276		183.252	0.18582		403.25201	0.03193
667.052	0.28558		1003.25598	0.10827		1263.25598	0.46764		153.256	0.92848		183.256	0.06176		403.25601	-0.14021
667.05603	0.16126		1003.26001	0.1095		1263.26001	0.30842		153.25999	0.69119		183.25999	0.0308		403.26001	-0.25448
667.06	0.12718		1003.26398	-0.05569		1263.26404	0.2303		153.26401	0.46403		183.26401	0.1387		403.26401	-0.13723
667.06403	0.18332		1003.26801	-0.12601		1263.26794	0.44807		153.26801	0.64676		183.26801	0.18902		403.26801	0.12447
667.06799	0.25703		1003.27197	0.13858		1263.27197	0.60471		153.272	0.89168		183.272	0.09657		403.272	0.12486
667.07202	0.2162		1003.276	0.29245		1263.276	0.53525		153.276	0.95644		183.276	-0.03519		403.276	-0.06757
667.07599	0.03826		1003.28003	0.26254		1263.28003	0.27448		153.28	0.84368		183.28	-0.05725		403.28	-0.15153
667.08002	-0.04134		1003.284	0.20255		1263.28406	0.12189		153.284	0.64204		183.284	0.07973		403.284	-0.00995
667.08398	0.05865		1003.28803	0.0309		1263.28796	0.40242		153.28799	0.65543		183.28799	0.18719		403.28799	0.10916
667.08801	0.20715		1003.29199	0.13868		1263.29199	0.62215		153.29201	0.88918		183.29201	0.08588		403.29199	0.08647
667.09198	0.19924		1003.29602	0.27392		1263.29602	0.49089		153.29601	0.9826		183.29601	-0.06836		403.29599	-0.063
667.09601	0.02879		1003.29999	0.20109		1263.30005	0.30658		153.3	0.7863		183.3	-0.03783		403.29999	-0.17066
667.09998	-0.0534		1003.30402	0.07742		1263.30396	0.17962		153.304	0.61476		183.304	0.11506		403.30399	-0.04993
667.104	0.11072		1003.30798	0.15967		1263.30798	0.40152		153.308	0.65301		183.308	0.17095		403.30801	0.07948
667.10797	0.21387		1003.31201	0.37789		1263.31201	0.51624		153.312	0.91354		183.312	0.05637		403.31201	0.06982
667.112	0.17585		1003.31598	0.41958		1263.31604	0.49623		153.31599	1.03181		183.31599	-0.09378		403.31601	-0.03696
667.11603	0.04936		1003.32001	0.14615		1263.31995	0.29981		153.32001	0.86946		183.32001	-0.07342		403.32001	-0.11814
667.12	-0.00146		1003.32398	-0.07139		1263.32397	0.31749		153.32401	0.70431		183.32401	0.12304		403.32401	-0.04635
667.12402	0.11898		1003.328	-0.05981		1263.328	0.41403		153.328	0.84026		183.328	0.22322		403.328	0.13965
667.12799	0.24551		1003.33197	0.14433		1263.33203	0.62494		153.332	1.01016		183.332	0.10111		403.332	0.13795
667.13202	0.08685		1003.336	0.26196		1263.33606	0.54207		153.336	0.91771		183.336	-0.06833		403.336	-0.01454
667.13599	-0.04966		1003.34003	0.1956		1263.33997	0.28512		153.34	0.70036		183.34	-0.0966		403.34	-0.14075
667.14001	-0.03127		1003.34399	0.10324		1263.34399	0.05072		153.34399	0.53991		183.34399	0.04515		403.34399	-0.14104
667.14398	0.15452		1003.34802	0.11635		1263.34802	0.47621		153.34801	0.59229		183.34801	0.16513		403.34799	-6.25E-04
667.14801	0.3537		1003.35199	0.20325		1263.35205	0.62851		153.35201	0.85647		183.35201	0.07762		403.35199	0.02424
667.15198	0.32338		1003.35602	0.1958		1263.35596	0.5477		153.356	0.98216		183.356	-0.08828		403.35599	-0.13282
667.15601	0.18397		1003.35999	0.12475		1263.35999	0.27842		153.36	0.73739		183.36	-0.09545		403.35999	-0.22035
667.15997	0.12512		1003.36401	0.02309		1263.36401	0.14241		153.364	0.50006		183.364	0.09134		403.36401	-0.12813
667.164	0.2275		1003.36798	0.0838		1263.36804	0.30681		153.368	0.4694		183.368	0.25852		403.36801	0.0643
667.16803	0.39542		1003.37201	0.3798		1263.37195	0.66202		153.37199	0.67072		183.37199	0.19014		403.37201	0.0767
667.172	0.27068		1003.37598	0.41942		1263.37598	0.53205		153.37601	0.86161		183.37601	-9.67E-04		403.37601	-0.09794
667.17603	0.00346		1003.38001	0.08434		1263.38	0.17661		153.38	0.72515		183.38	-0.04826		403.38	-0.17814
667.17999	-0.08694		1003.38397	-0.08886		1263.38403	0.10567		153.384	0.53163		183.384	0.11528		403.384	-0.08367
667.18402	0.08633		1003.388	-0.04668		1263.38794	0.48275		153.388	0.73084		183.388	0.27325		403.388	0.06539
667.18799	0.25014		1003.39203	0.05416		1263.39197	0.7238		153.392	0.93648		183.392	0.19829		403.392	0.09053
667.19202	0.23408		1003.396	0.06985		1263.396	0.4479		153.396	0.86233		183.396	7.44E-04		403.396	-0.00382
667.19598	-0.00835		1003.40002	0.08759		1263.40002	0.3539		153.39999	0.59022		183.39999	-0.01393		403.39999	-0.19974
667.20001	-0.07109		1003.40399	0.04497		1263.40405	0.37153		153.40401	0.46501		183.40401	0.16521		403.40399	-0.1711
667.20398	0.10512		1003.40802	0.03313		1263.40796	0.58103		153.408	0.57654		183.408	0.2403		403.40799	0.10164
667.20801	0.24313		1003.41199	0.01453		1263.41199	0.64201		153.412	0.79614		183.412	0.10484		403.41199	0.16869
667.21198	0.17108		1003.41602	0.05962		1263.41602	0.52623		153.416	0.81871		183.416	-0.04507		403.41599	-0.05167
667.216	-0.04131		1003.41998	0.07635		1263.42004	0.26586		153.42	0.62886		183.42	-0.02232		403.42001	-0.13578
667.21997	-0.09778		1003.42401	-0.02546		1263.42395	0.16941		153.424	0.44531		183.424	0.13272		403.42401	0.0139
667.224	0.11008		1003.42798	-0.10024		1263.42798	0.43053		153.42799	0.43209		183.42799	0.21506		403.42801	0.1321
667.22803	0.28905		1003.43201	-0.06145		1263.43201	0.56348		153.43201	0.63442		183.43201	0.10708		403.43201	0.08212
667.23199	0.17629		1003.43597	0.09878		1263.43604	0.54122		153.436	0.78526		183.436	-0.07229		403.436	-0.07125
667.23602	-0.05751		1003.44	0.31991		1263.43994	0.37041		153.44	0.53729		183.44	-0.088		403.44	-0.1578
667.23999	-0.13898		1003.44397	0.33003		1263.44397	0.20327		153.444	0.34496		183.444	0.06017		403.444	-0.02026
667.24402	0.10951		1003.448	0.04653		1263.448	0.42656		153.448	0.40344		183.448	0.1493		403.448	0.08527
667.24799	0.25635		1003.45203	0.11192		1263.45203	0.64534		153.452	0.69877		183.452	0.0746		403.452	-0.02565
667.25201	0.11348		1003.45599	0.20515		1263.45605	0.56254		153.45599	0.83599		183.45599	-0.05907		403.45599	-0.13925
667.25598	-0.03835		1003.46002	0.12852		1263.45996	0.25153		153.46001	0.58918		183.46001	-0.08523		403.45999	-0.16729
667.26001	-0.06491		1003.46399	0.00632		1263.46399	0.13727		153.464	0.44719		183.464	0.03207		403.46399	-0.00276
667.26398	0.11637		1003.46802	-0.02927		1263.46802	0.47542		153.468	0.50086		183.468	0.15672		403.46799	0.1178
667.26801	0.3636		1003.47199	0.09219		1263.47205	0.61352		153.472	0.69922		183.472	0.12352		403.47198	0.16405
667.27197	0.31436		1003.47601	0.17723		1263.47595	0.41573		153.476	0.84435		183.476	-0.01542		403.47601	-0.02314
667.276	0.06651		1003.47998	0.08645		1263.47998	0.2852		153.48	0.66438		183.48	-0.0309		403.48001	-0.18904
667.28003	0.00207		1003.48401	-0.11249		1263.48401	0.12626		153.48399	0.45406		183.48399	0.12512		403.48401	-0.03436
667.284	0.2224		1003.48798	-0.21149		1263.48804	0.31511		153.48801	0.52605		183.48801	0.21982		403.48801	0.12661
667.28802	0.36972		1003.492	-0.05087		1263.49194	0.65444		153.492	0.6823		183.492	0.13901		403.492	0.10682
667.29199	0.23129		1003.49597	0.05825		1263.49597	0.40746		153.496	0.7449		183.496	-0.01126		403.496	-0.05133
667.29602	0.02465		1003.5	-0.01805		1263.5	0.23904		153.5	0.70161		183.5	-0.04043		403.5	-0.12866
667.29999	0.02757		1003.50403	-0.09522		1263.50403	0.18291		153.504	0.50332		183.504	0.09123		403.504	-0.01093
667.30402	0.19359		1003.508	-0.05879		1263.50806	0.49989		153.508	0.49507		183.508	0.17811		403.508	0.12447
667.30798	0.34759		1003.51202	0.08443		1263.51196	0.72788		153.51199	0.78637		183.51199	0.10555		403.51199	0.08849
667.31201	0.30754		1003.51599	0.14187		1263.51599	0.60827		153.51601	0.84544		183.51601	-0.00596		403.51599	-0.04602
667.31598	0.08893		1003.52002	0.03603		1263.52002	0.26286		153.52	0.64408		183.52	0.01637		403.51999	-0.18694
667.32001	0.05208		1003.52399	-0.03903		1263.52405	0.2377		153.524	0.41578		183.524	0.1932		403.52399	-0.08736
667.32397	0.20791		1003.52802	-0.12982		1263.52795	0.43373		153.528	0.49172		183.528	0.27574		403.52802	0.07441
667.328	0.35578		1003.53198	-0.05021		1263.53198	0.68195		153.532	0.73854		183.532	0.1627		403.53201	0.03212
667.33197	0.29991		1003.53601	0.13983		1263.53601	0.49295		153.536	0.82648		183.536	0.01547		403.53601	-0.12152
667.336	0.03281		1003.53998	0.18864		1263.54004	0.34612		153.53999	0.58255		183.53999	-0.00394		403.54001	-0.20314
667.34003	-0.01609		1003.54401	0.04257		1263.54395	0.15952		153.54401	0.3691		183.54401	0.09202		403.54401	-0.06891
667.34399	0.16406		1003.54797	-0.03983		1263.54797	0.46257		153.548	0.52021		183.548	0.15368		403.548	0.10469
667.34802	0.26522		1003.552	0.0457		1263.552	0.73778		153.552	0.76996		183.552	0.10536		403.552	0.11536
667.35199	0.1282		1003.55603	0.12579		1263.55603	0.45839		153.556	0.83578		183.556	0.02595		403.556	-0.02824
667.35602	9.06E-04		1003.56	0.13693		1263.56006	0.16331		153.56	0.66332		183.56	0.05247		403.56	-0.18482
667.35999	0.00118		1003.56403	0.02634		1263.56396	0.14256		153.564	0.4743		183.564	0.19279		403.564	-0.13286
667.36401	0.11672		1003.56799	-0.03751		1263.56799	0.44048		153.56799	0.48653		183.56799	0.29667		403.56799	0.07457
667.36798	0.24432		1003.57202	0.05325		1263.57202	0.65669		153.57201	0.66519		183.57201	0.23195		403.57199	0.11369
667.37201	0.1642		1003.57599	0.12874		1263.57605	0.64062		153.576	0.68128		183.576	0.07992		403.57599	-0.02709
667.37598	-0.00113		1003.58002	0.05049		1263.57996	0.34708		153.58	0.53279		183.58	0.04236		403.57999	-0.08356
667.38	0.0133		1003.58398	0.02117		1263.58398	0.16525		153.584	0.33798		183.584	0.12173		403.58401	0.03444
667.38397	0.21768		1003.58801	0.15181		1263.58801	0.51649		153.588	0.37197		183.588	0.17725		403.58801	0.1196
667.388	0.31562		1003.59198	0.17922		1263.59204	0.58153		153.592	0.55527		183.592	0.13706		403.59201	0.05543
667.39203	0.18983		1003.59601	0.21101		1263.59595	0.67877		153.59599	0.70199		183.59599	0.02417		403.59601	-0.06854
667.396	-0.02404		1003.59998	0.15434		1263.59998	0.37225		153.60001	0.58622		183.60001	-0.00663		403.60001	-0.16188
667.40002	-4.30E-04		1003.604	0.02628		1263.604	0.18368		153.604	0.3729		183.604	0.11601		403.604	-0.05105
667.40399	0.14867		1003.60797	0.07543		1263.60803	0.51868		153.608	0.40156		183.608	0.23861		403.608	0.10277
667.40802	0.26795		1003.612	0.23657		1263.61206	0.70246		153.612	0.67007		183.612	0.17739		403.612	0.0574
667.41199	0.19051		1003.61603	0.69975		1263.61597	0.40567		153.616	0.78245		183.616	0.02046		403.616	-0.10473
667.41602	0.05789		1003.62	0.64689		1263.62	0.3237		153.62	0.56224		183.62	-0.0283		403.62	-0.16755
667.41998	0.02531		1003.62402	0.08237		1263.62402	0.21001		153.62399	0.30949		183.62399	0.09249		403.62399	-0.05921
667.42401	0.14996		1003.62799	0.05501		1263.62805	0.34367		153.62801	0.31071		183.62801	0.24773		403.62799	0.07821
667.42798	0.26777		1003.63202	0.21107		1263.63196	0.55258		153.632	0.51152		183.632	0.20897		403.63199	0.02653
667.43201	0.17452		1003.63599	0.21145		1263.63599	0.56264		153.636	0.71097		183.636	0.04434		403.63599	-0.14622
667.43597	-0.0505		1003.64002	0.33363		1263.64001	0.36656		153.64	0.55008		183.64	-0.01568		403.64001	-0.17028
667.44	-0.03258		1003.64398	0.40136		1263.64404	0.2841		153.644	0.30032		183.644	0.08619		403.64401	-0.08658
667.44397	0.15997		1003.64801	0.9837		1263.64795	0.46198		153.64799	0.3547		183.64799	0.17		403.64801	0.04046
667.448	0.21057		1003.65198	1.56701		1263.65198	0.64878		153.65199	0.62431		183.65199	0.07817		403.65201	0.0463
667.45203	0.11043		1003.65601	0.93096		1263.65601	0.41179		153.65601	0.676		183.65601	-0.04965		403.65601	-0.04812
667.45599	-0.00201		1003.65997	0.13897		1263.66003	0.23883		153.66	0.42072		183.66	-0.0475		403.66	-0.14274
667.46002	0.0221		1003.664	-0.06971		1263.66394	0.09134		153.664	0.27338		183.664	0.09041		403.664	-0.06863
667.46399	0.15028		1003.66803	-0.00352		1263.66797	0.35028		153.668	0.35337		183.668	0.22455		403.668	0.06839
667.46802	0.30533		1003.672	0.13784		1263.672	0.59334		153.672	0.54832		183.672	0.18255		403.672	0.03148
667.47198	0.18505		1003.67603	0.12857		1263.67603	0.56527		153.67599	0.7188		183.67599	0.05781		403.67599	-0.11551
667.47601	-0.11361		1003.67999	0.05251		1263.68005	0.34146		153.67999	0.63247		183.67999	0.02114		403.67999	-0.2195
667.47998	-0.08836		1003.68402	-0.03305		1263.68396	0.1914		153.68401	0.41887		183.68401	0.10722		403.68399	-0.08775
667.48401	0.137		1003.68799	-0.12296		1263.68799	0.4187		153.688	0.45289		183.688	0.18222		403.68799	0.03805
667.48798	0.16207		1003.69202	-0.10808		1263.69202	0.71734		153.692	0.6661		183.692	0.11498		403.69199	0.03926
667.492	0.04274		1003.69598	0.01928		1263.69604	0.60777		153.696	0.74661		183.696	-0.00565		403.69601	-0.07735
667.49597	-0.03592		1003.70001	0.06534		1263.69995	0.27765		153.7	0.566		183.7	-0.02247		403.70001	-0.22426
667.5	-7.20E-04		1003.70398	-0.00525		1263.70398	0.13682		153.70399	0.331		183.70399	0.09742		403.70401	-0.0983
667.50403	0.14011		1003.70801	-0.0575		1263.70801	0.35905		153.70799	0.36516		183.70799	0.20028		403.70801	0.05764
667.508	0.2019		1003.71198	-0.0173		1263.71204	0.60886		153.71201	0.66554		183.71201	0.11864		403.71201	0.01495
667.51202	0.16872		1003.716	0.11464		1263.71594	0.79396		153.716	0.82597		183.716	-0.04664		403.716	-0.17944
667.51599	0.10814		1003.71997	0.07633		1263.71997	0.31865		153.72	0.69579		183.72	-0.03862		403.72	-0.2245
667.52002	0.15168		1003.724	-0.08143		1263.724	0.20388		153.724	0.42269		183.724	0.13892		403.724	-0.04177
667.52399	0.25588		1003.72803	-0.15143		1263.72803	0.42472		153.728	0.41478		183.728	0.24319		403.728	0.10017
667.52802	0.34475		1003.732	-0.08649		1263.73206	0.67757		153.73199	0.63899		183.73199	0.12388		403.73199	0.05675
667.53198	0.20526		1003.73602	-0.00907		1263.73596	0.49986		153.73599	0.75087		183.73599	-0.07323		403.73599	-0.09284
667.53601	-0.02408		1003.73999	0.03653		1263.73999	0.24279		153.74001	0.54925		183.74001	-0.05062		403.73999	-0.20922
667.53998	-0.04027		1003.74402	-0.07261		1263.74402	0.04655		153.744	0.22553		183.744	0.16271		403.74399	-0.15014
667.54401	0.16202		1003.74799	-0.19746		1263.74805	0.31084		153.748	0.2397		183.748	0.25231		403.74799	0.07
667.54797	0.24899		1003.75201	-0.10289		1263.75195	0.64384		153.752	0.54112		183.752	0.13141		403.75201	0.04718
667.552	0.15938		1003.75598	0.04466		1263.75598	0.52558		153.756	0.74093		183.756	-0.04262		403.75601	-0.13901
667.55603	0.03473		1003.76001	0.04395		1263.76001	0.22059		153.75999	0.57858		183.75999	-0.06168		403.76001	-0.16006
667.56	0.01313		1003.76398	-0.10946		1263.76404	0.09265		153.76401	0.30122		183.76401	0.10979		403.76401	-0.01547
667.56403	0.16777		1003.76801	-0.18138		1263.76794	0.37861		153.76801	0.31447		183.76801	0.25536		403.76801	0.13137
667.56799	0.26025		1003.77197	0.043		1263.77197	0.5629		153.772	0.49621		183.772	0.20878		403.772	0.07974
667.57202	0.12762		1003.776	0.18857		1263.776	0.55428		153.776	0.65671		183.776	0.03289		403.776	-0.07416
667.57599	-0.05366		1003.78003	0.08548		1263.78003	0.36265		153.78	0.54023		183.78	-0.03331		403.78	-0.17391
667.58002	-0.03018		1003.784	-0.06999		1263.78406	0.12868		153.784	0.35805		183.784	0.10123		403.784	-0.06743
667.58398	0.11201		1003.78803	-0.137		1263.78796	0.28797		153.78799	0.34838		183.78799	0.214		403.78799	0.1447
667.58801	0.19995		1003.79199	-0.05585		1263.79199	0.61305		153.79201	0.54809		183.79201	0.15887		403.79199	0.14541
667.59198	0.07095		1003.79602	0.09835		1263.79602	0.5461		153.79601	0.65674		183.79601	0.02265		403.79599	-0.08905
667.59601	-0.03798		1003.79999	0.09603		1263.80005	0.23314		153.8	0.49145		183.8	-0.01879		403.79999	-0.16602
667.59998	0.02019		1003.80402	-0.10151		1263.80396	0.09972		153.804	0.2934		183.804	0.11876		403.80399	-0.08799
667.604	0.17806		1003.80798	-0.13067		1263.80798	0.36367		153.808	0.28429		183.808	0.25279		403.80801	-0.01054
667.60797	0.3027		1003.81201	0.05362		1263.81201	0.63561		153.812	0.56315		183.812	0.18342		403.81201	-0.01616
667.612	0.15639		1003.81598	0.14431		1263.81604	0.57371		153.81599	0.74565		183.81599	0.02427		403.81601	-0.0843
667.61603	0.00144		1003.82001	0.18766		1263.81995	0.3453		153.82001	0.48862		183.82001	0.00426		403.82001	-0.14162
667.62	-4.80E-04		1003.82398	0.09956		1263.82397	0.0576		153.82401	0.23895		183.82401	0.13908		403.82401	-0.03891
667.62402	0.24043		1003.828	0.0549		1263.828	0.42633		153.828	0.31574		183.828	0.2637		403.828	0.14652
667.62799	0.46034		1003.83197	0.12615		1263.83203	0.61028		153.832	0.57765		183.832	0.19762		403.832	0.16521
667.63202	0.29299		1003.836	0.13756		1263.83606	0.52871		153.836	0.69472		183.836	0.03375		403.836	-0.08245
667.63599	0.07524		1003.84003	0.07324		1263.83997	0.32724		153.84	0.59346		183.84	0.00348		403.84	-0.16847
667.64001	0.06844		1003.84399	0.02757		1263.84399	0.0105		153.84399	0.41958		183.84399	0.13376		403.84399	0.01988
667.64398	0.10542		1003.84802	0.02822		1263.84802	0.42606		153.84801	0.41906		183.84801	0.22768		403.84799	0.11094
667.64801	0.13956		1003.85199	0.19915		1263.85205	0.449		153.85201	0.60468		183.85201	0.11281		403.85199	0.04162
667.65198	0.10522		1003.85602	0.36031		1263.85596	0.53553		153.856	0.67269		183.856	-0.07504		403.85599	-0.09614
667.65601	0.01135		1003.85999	0.34268		1263.85999	0.29146		153.86	0.54864		183.86	-0.06457		403.85999	-0.20677
667.65997	-0.05493		1003.86401	0.29622		1263.86401	0.10783		153.864	0.35449		183.864	0.10999		403.86401	-0.10142
667.664	0.12351		1003.86798	0.3719		1263.86804	0.33332		153.868	0.38022		183.868	0.20554		403.86801	0.07215
667.66803	0.27444		1003.87201	0.32227		1263.87195	0.59846		153.87199	0.64335		183.87199	0.13349		403.87201	0.00357
667.672	0.12719		1003.87598	0.17372		1263.87598	0.54386		153.87601	0.67722		183.87601	0.01055		403.87601	-0.18245
667.67603	-0.09947		1003.88001	0.04057		1263.88	0.31163		153.88	0.50201		183.88	-0.00915		403.88	-0.22518
667.67999	-0.10303		1003.88397	-0.12579		1263.88403	0.08142		153.884	0.3785		183.884	0.09744		403.884	-0.05574
667.68402	0.10118		1003.888	-0.14276		1263.88794	0.38027		153.888	0.39554		183.888	0.19903		403.888	0.09948
667.68799	0.19286		1003.89203	-0.02		1263.89197	0.50625		153.892	0.59699		183.892	0.10554		403.892	0.04388
667.69202	0.04225		1003.896	0.037		1263.896	0.49779		153.896	1.12458		183.896	-0.07427		403.896	-0.13301
667.69598	-0.16877		1003.90002	0.0778		1263.90002	0.3549		153.89999	1.21035		183.89999	-0.08182		403.89999	-0.24738
667.70001	-0.07558		1003.90399	0.10185		1263.90405	0.08862		153.90401	0.5874		183.90401	0.09168		403.90399	-0.15977
667.70398	0.14257		1003.90802	0.08467		1263.90796	0.3456		153.908	0.46682		183.908	0.20302		403.90799	0.0163
667.70801	0.1687		1003.91199	0.06933		1263.91199	0.62504		153.912	0.62104		183.912	0.10858		403.91199	-0.05977
667.71198	0.06786		1003.91602	0.29568		1263.91602	0.4575		153.916	0.61808		183.916	-0.06654		403.91599	-0.21236
667.716	-0.10414		1003.91998	0.65981		1263.92004	0.25871		153.92	0.50143		183.92	-0.11398		403.92001	-0.24222
667.71997	-0.08898		1003.92401	0.40157		1263.92395	0.13984		153.924	0.40616		183.924	0.02687		403.92401	-0.01102
667.724	0.12459		1003.92798	0.09453		1263.92798	0.33175		153.92799	0.5058		183.92799	0.16962		403.92801	0.106
667.72803	0.22894		1003.93201	0.11045		1263.93201	0.61111		153.93201	0.69837		183.93201	0.10989		403.93201	0.00116
667.73199	0.0743		1003.93597	0.19624		1263.93604	0.61375		153.936	0.74958		183.936	-0.04923		403.936	-0.1464
667.73602	-0.0213		1003.94	0.17284		1263.93994	0.37422		153.94	0.56828		183.94	-0.04509		403.94	-0.20213
667.73999	0.00658		1003.94397	0.10736		1263.94397	0.03813		153.944	0.40653		183.944	0.105		403.944	-0.09407
667.74402	0.19		1003.948	0.00437		1263.948	0.38156		153.948	0.54142		183.948	0.20645		403.948	0.01692
667.74799	0.32846		1003.95203	0.00481		1263.95203	0.6234		153.952	0.7955		183.952	0.12839		403.952	0.00646
667.75201	0.18562		1003.95599	0.04724		1263.95605	0.60989		153.95599	0.81399		183.95599	-0.00242		403.95599	-0.12076
667.75598	0.01632		1003.96002	0.06411		1263.95996	0.3543		153.96001	0.52857		183.96001	0.03171		403.95999	-0.15444
667.76001	-0.01152		1003.96399	-0.01254		1263.96399	0.06093		153.964	0.32484		183.964	0.1979		403.96399	-0.02475
667.76398	0.17744		1003.96802	-0.06493		1263.96802	0.32582		153.968	0.35388		183.968	0.28766		403.96799	0.11956
667.76801	0.29014		1003.97199	0.04354		1263.97205	0.54505		153.972	0.53064		183.972	0.19108		403.97198	0.08523
667.77197	0.20904		1003.97601	0.19447		1263.97595	0.53613		153.976	0.68522		183.976	0.02687		403.97601	-0.12388
667.776	0.12305		1003.97998	0.13065		1263.97998	0.36738		153.98	0.53808		183.98	-0.0131		403.98001	-0.23755
667.78003	0.13625		1003.98401	-4.70E-04		1263.98401	-0.02206		153.98399	0.35255		183.98399	0.11273		403.98401	-0.12579
667.784	0.24746		1003.98798	-0.04755		1263.98804	0.36171		153.98801	0.43381		183.98801	0.20811		403.98801	0.07452
667.78802	0.38413		1003.992	0.08102		1263.99194	0.56171		153.992	0.75637		183.992	0.08086		403.992	0.06618
667.79199	0.27362		1003.99597	0.22653		1263.99597	0.58541		153.996	0.92207		183.996	-0.09611		403.996	-0.14363
667.79602	0.09148		1004	0.17608		1264	0.2729		154	0.76781		184	-0.07921		404	-0.13618
667.79999	0.13345		1004.00403	0.07132		1264.00403	0.2002		154.004	0.64384		184.004	0.10383		404.004	-0.01854
667.80402	0.26882		1004.008	-0.01485		1264.00806	0.31882		154.008	0.67898		184.008	0.23173		404.008	0.10464
667.80798	0.28357		1004.01202	-0.02712		1264.01196	0.69083		154.01199	0.83442		184.01199	0.14082		404.01199	0.09912
667.81201	0.15246		1004.01599	0.0571		1264.01599	0.47113		154.01601	0.76564		184.01601	-0.06411		404.01599	-0.05256
667.81598	0.03114		1004.02002	0.08663		1264.02002	0.40496		154.02	0.41249		184.02	-0.11862		404.01999	-0.19943
667.82001	0.04425		1004.02399	-0.04356		1264.02405	0.15453		154.024	0.25865		184.024	0.07719		404.02399	-0.14231
667.82397	0.19057		1004.02802	-0.16549		1264.02795	0.34403		154.028	0.49023		184.028	0.23715		404.02802	0.00789
667.828	0.36244		1004.03198	-0.07843		1264.03198	0.51201		154.032	0.70068		184.032	0.14011		404.03201	-0.01794
667.83197	0.28574		1004.03601	0.05022		1264.03601	0.48179		154.036	0.77725		184.036	-0.02449		404.03601	-0.15041
667.836	0.07557		1004.03998	0.00711		1264.04004	0.2913		154.03999	0.54604		184.03999	-0.02004		404.04001	-0.16739
667.84003	0.04064		1004.04401	-0.09081		1264.04395	-0.0035		154.04401	0.37164		184.04401	0.13733		404.04401	0.02214
667.84399	0.18493		1004.04797	-0.10918		1264.04797	0.31296		154.048	0.45467		184.048	0.24666		404.048	0.11906
667.84802	0.28892		1004.052	-0.08648		1264.052	0.43483		154.052	0.7021		184.052	0.17223		404.052	0.00431
667.85199	0.17365		1004.05603	-0.00969		1264.05603	0.62158		154.056	0.78638		184.056	0.02805		404.056	-0.12421
667.85602	0.02246		1004.06	0.18842		1264.06006	0.49369		154.06	0.58458		184.06	-0.02417		404.06	-0.09271
667.85999	0.08812		1004.06403	0.20457		1264.06396	0.0981		154.064	0.3679		184.064	0.0581		404.064	0.05007
667.86401	0.23645		1004.06799	0.06127		1264.06799	0.33946		154.06799	0.38841		184.06799	0.16081		404.06799	0.16268
667.86798	0.28996		1004.07202	0.10586		1264.07202	0.58692		154.07201	0.68935		184.07201	0.11869		404.07199	0.09834
667.87201	0.09287		1004.07599	0.14658		1264.07605	0.53758		154.076	0.78036		184.076	-0.00812		404.07599	-0.09676
667.87598	-0.03837		1004.08002	0.09431		1264.07996	0.22694		154.08	0.53267		184.08	-0.03439		404.07999	-0.16491
667.88	0.07302		1004.08398	-0.04445		1264.08398	0.11597		154.084	0.33497		184.084	0.08541		404.08401	-0.0288
667.88397	0.3457		1004.08801	-0.09177		1264.08801	0.20193		154.088	0.40692		184.088	0.21697		404.08801	0.15219
667.888	0.47937		1004.09198	0.00348		1264.09204	0.56262		154.092	0.61963		184.092	0.17199		404.09201	0.07553
667.89203	0.32131		1004.09601	0.10353		1264.09595	0.65275		154.09599	0.71165		184.09599	-0.03473		404.09601	-0.09473
667.896	0.09939		1004.09998	0.02903		1264.09998	0.25862		154.10001	0.58314		184.10001	-0.11031		404.10001	-0.14423
667.90002	0.12056		1004.104	-0.1051		1264.104	0.10528		154.104	0.44533		184.104	0.02817		404.104	-1.27E-04
667.90399	0.28567		1004.10797	-0.14489		1264.10803	0.368		154.108	0.52094		184.108	0.16176		404.108	0.03999
667.90802	0.34034		1004.112	-0.07634		1264.11206	0.66331		154.112	0.76801		184.112	0.14323		404.112	-0.05573
667.91199	0.15654		1004.11603	0.06983		1264.11597	0.53533		154.116	0.85513		184.116	0.04176		404.116	-0.11957
667.91602	0.04667		1004.12	0.04047		1264.12	0.2894		154.12	0.6582		184.12	0.02632		404.12	-0.08889
667.91998	0.13628		1004.12402	-0.1092		1264.12402	0.041		154.12399	0.42547		184.12399	0.14058		404.12399	0.12365
667.92401	0.27373		1004.12799	-0.21118		1264.12805	0.32223		154.12801	0.45681		184.12801	0.19714		404.12799	0.24911
667.92798	0.31034		1004.13202	-0.09519		1264.13196	0.58584		154.132	0.69207		184.132	0.0762		404.13199	0.13904
667.93201	0.15432		1004.13599	0.14822		1264.13599	0.58165		154.136	0.72346		184.136	-0.0906		404.13599	-0.07911
667.93597	-5.77E-04		1004.14002	0.16818		1264.14001	0.39446		154.14	0.565		184.14	-0.08569		404.14001	-0.11004
667.94	0.05634		1004.14398	-0.04904		1264.14404	0.01703		154.144	0.36591		184.144	0.12359		404.14401	-0.00745
667.94397	0.21684		1004.14801	-0.22047		1264.14795	0.45289		154.14799	0.32521		184.14799	0.2553		404.14801	0.09301
667.948	0.29818		1004.15198	-0.02602		1264.15198	0.6813		154.15199	0.64454		184.15199	0.14553		404.15201	0.06715
667.95203	0.10279		1004.15601	0.24675		1264.15601	0.5769		154.15601	0.8213		184.15601	0.01209		404.15601	-0.09375
667.95599	-0.1153		1004.15997	0.23969		1264.16003	0.30911		154.16	0.67996		184.16	0.02277		404.16	-0.17336
667.96002	-0.01158		1004.164	0.03453		1264.16394	0.12159		154.164	0.51724		184.164	0.1418		404.164	-0.08602
667.96399	0.24321		1004.16803	-0.03167		1264.16797	0.32794		154.168	0.54438		184.168	0.23809		404.168	0.00606
667.96802	0.2915		1004.172	-0.04407		1264.172	0.54733		154.172	0.70672		184.172	0.15138		404.172	-0.01007
667.97198	0.12149		1004.17603	0.02734		1264.17603	0.52379		154.17599	0.81573		184.17599	-0.0474		404.17599	-0.08181
667.97601	-0.05888		1004.17999	0.02342		1264.18005	0.18907		154.17999	0.60938		184.17999	-0.08589		404.17999	-0.10638
667.97998	-0.00706		1004.18402	-0.07771		1264.18396	0.04423		154.18401	0.36007		184.18401	0.06037		404.18399	-0.03212
667.98401	0.20016		1004.18799	-0.14144		1264.18799	0.28226		154.188	0.50199		184.188	0.14889		404.18799	0.1186
667.98798	0.25339		1004.19202	-0.02009		1264.19202	0.49674		154.192	0.69458		184.192	0.07139		404.19199	0.0715
667.992	0.11439		1004.19598	0.09384		1264.19604	0.5858		154.196	0.65983		184.196	-0.0698		404.19601	-0.13194
667.99597	-0.04714		1004.20001	0.04321		1264.19995	0.26925		154.2	0.49967		184.2	-0.10069		404.20001	-0.16259
668	-0.0103		1004.20398	-0.01641		1264.20398	0.08754		154.20399	0.35566		184.20399	0.03422		404.20401	-0.02611
668.00403	0.16201		1004.20801	-0.04463		1264.20801	0.45267		154.20799	0.42321		184.20799	0.14948		404.20801	0.0998
668.008	0.23021		1004.21198	0.0039		1264.21204	0.65591		154.21201	0.69614		184.21201	0.10445		404.21201	0.01065
668.01202	0.05545		1004.216	0.12248		1264.21594	0.64592		154.216	0.79561		184.216	0.00677		404.216	-0.19966
668.01599	-0.05637		1004.21997	0.70429		1264.21997	0.44833		154.22	0.63898		184.22	0.00634		404.22	-0.20216
668.02002	0.02594		1004.224	0.71889		1264.224	0.21887		154.224	0.51432		184.224	0.15498		404.224	8.66E-04
668.02399	0.12593		1004.22803	0.01941		1264.22803	0.48194		154.228	0.6155		184.228	0.27067		404.228	0.13472
668.02802	0.18538		1004.232	-0.04086		1264.23206	0.64382		154.23199	0.70207		184.23199	0.17748		404.23199	0.11617
668.03198	0.07657		1004.23602	0.20579		1264.23596	0.7209		154.23599	0.7138		184.23599	0.00773		404.23599	-0.0594
668.03601	-0.07415		1004.23999	0.28193		1264.23999	0.34258		154.24001	0.59807		184.24001	-0.01954		404.23999	-0.14411
668.03998	-0.05089		1004.24402	0.02044		1264.24402	0.18129		154.244	0.39268		184.244	0.12457		404.24399	0.05139
668.04401	0.13476		1004.24799	-0.1706		1264.24805	0.38952		154.248	0.33414		184.248	0.24179		404.24799	0.19603
668.04797	0.18626		1004.25201	0.01953		1264.25195	0.61337		154.252	0.50292		184.252	0.15173		404.25201	0.07944
668.052	0.03194		1004.25598	0.20114		1264.25598	0.51376		154.256	0.57716		184.256	-0.04027		404.25601	-0.14366
668.05603	-0.08865		1004.26001	0.10321		1264.26001	0.3288		154.25999	0.44856		184.25999	-0.07226		404.26001	-0.17891
668.06	-0.00416		1004.26398	0.02282		1264.26404	0.25313		154.26401	0.29298		184.26401	0.07346		404.26401	0.01374
668.06403	0.21563		1004.26801	0.14529		1264.26794	0.42775		154.26801	0.44314		184.26801	0.14704		404.26801	0.11758
668.06799	0.26616		1004.27197	0.26983		1264.27197	0.73351		154.272	0.74692		184.272	0.04206		404.272	0.09455
668.07202	0.10202		1004.276	0.24681		1264.276	0.59657		154.276	0.93007		184.276	-0.07817		404.276	-0.02738
668.07599	-0.03472		1004.28003	0.10844		1264.28003	0.34377		154.28	0.68533		184.28	-0.03307		404.28	-0.05581
668.08002	0.04372		1004.284	-0.01571		1264.28406	0.21605		154.284	0.34587		184.284	0.12273		404.284	0.07837
668.08398	0.20526		1004.28803	-0.00692		1264.28796	0.53097		154.28799	0.38223		184.28799	0.21088		404.28799	0.16812
668.08801	0.24301		1004.29199	0.16431		1264.29199	0.52511		154.29201	0.63198		184.29201	0.12188		404.29199	0.04244
668.09198	0.11729		1004.29602	0.28154		1264.29602	0.64493		154.29601	0.75868		184.29601	-0.03902		404.29599	-0.15281
668.09601	-0.02433		1004.29999	0.19048		1264.30005	0.4153		154.3	0.49125		184.3	-0.04758		404.29999	-0.10568
668.09998	0.03487		1004.30402	0.11846		1264.30396	0.09863		154.304	0.27851		184.304	0.11759		404.30399	0.08771
668.104	0.20507		1004.30798	0.17734		1264.30798	0.23529		154.308	0.32702		184.308	0.23274		404.30801	0.21642
668.10797	0.21486		1004.31201	0.31318		1264.31201	0.55784		154.312	0.49883		184.312	0.14732		404.31201	0.14574
668.112	0.08872		1004.31598	0.35079		1264.31604	0.60139		154.31599	0.65876		184.31599	-0.01399		404.31601	-0.09423
668.11603	-0.0325		1004.32001	0.22399		1264.31995	0.30224		154.32001	0.58544		184.32001	-0.05657		404.32001	-0.11892
668.12	0.08117		1004.32398	0.03817		1264.32397	0.15665		154.32401	0.44533		184.32401	0.04189		404.32401	0.09559
668.12402	0.25155		1004.328	0.0511		1264.328	0.36826		154.328	0.58349		184.328	0.15407		404.328	0.23747
668.12799	0.18706		1004.33197	0.25561		1264.33203	0.41892		154.332	0.75007		184.332	0.12967		404.332	0.14975
668.13202	0.09593		1004.336	0.41748		1264.33606	0.51506		154.336	0.7699		184.336	-0.01798		404.336	-0.0618
668.13599	0.00453		1004.34003	0.33315		1264.33997	0.42898		154.34	0.61967		184.34	-0.05953		404.34	-0.06854
668.14001	0.0346		1004.34399	0.18164		1264.34399	0.08116		154.34399	0.39911		184.34399	0.12723		404.34399	0.08075
668.14398	0.24216		1004.34802	0.29057		1264.34802	0.20309		154.34801	0.36241		184.34801	0.31067		404.34799	0.20267
668.14801	0.34227		1004.35199	0.50671		1264.35205	0.45533		154.35201	0.52658		184.35201	0.23182		404.35199	0.13701
668.15198	0.29752		1004.35602	0.81455		1264.35596	0.56189		154.356	0.55976		184.356	0.01615		404.35599	0.04555
668.15601	0.31542		1004.35999	1.22934		1264.35999	0.25968		154.36	0.34721		184.36	-0.05561		404.35999	0.08503
668.15997	0.21483		1004.36401	1.19014		1264.36401	0.21078		154.364	0.17874		184.364	0.06509		404.36401	0.14979
668.164	0.04909		1004.36798	0.69814		1264.36804	0.37293		154.368	0.33423		184.368	0.18029		404.36801	0.11685
668.16803	0.0409		1004.37201	0.55927		1264.37195	0.4578		154.37199	0.70606		184.37199	0.09393		404.37201	0.02325
668.172	0.21786		1004.37598	0.51087		1264.37598	0.45238		154.37601	0.86631		184.37601	-0.07199		404.37601	-0.09202
668.17603	0.30527		1004.38001	0.24605		1264.38	0.35279		154.38	0.69721		184.38	-0.0355		404.38	-0.13387
668.17999	0.1531		1004.38397	0.13022		1264.38403	0.13244		154.384	0.45132		184.384	0.15605		404.384	-0.01814
668.18402	0.06043		1004.388	0.23986		1264.38794	0.23223		154.388	0.43202		184.388	0.21769		404.388	0.14398
668.18799	0.05544		1004.39203	0.32837		1264.39197	0.44259		154.392	0.67778		184.392	0.07864		404.392	0.10998
668.19202	0.16656		1004.396	0.35619		1264.396	0.55785		154.396	0.85379		184.396	-0.07297		404.396	-0.0699
668.19598	0.29374		1004.40002	0.18146		1264.40002	0.24013		154.39999	0.74675		184.39999	-0.05139		404.39999	-0.10172
668.20001	0.16727		1004.40399	-0.02709		1264.40405	0.16191		154.40401	0.37804		184.40401	0.1205		404.40399	0.07263
668.20398	-0.03393		1004.40802	0.02991		1264.40796	0.3831		154.408	0.34335		184.408	0.24593		404.40799	0.16568
668.20801	0.08928		1004.41199	0.16211		1264.41199	0.56376		154.412	0.50236		184.412	0.16646		404.41199	0.07999
668.21198	0.30418		1004.41602	0.34756		1264.41602	0.64618		154.416	0.5913		184.416	-0.02761		404.41599	-0.09005
668.216	0.37376		1004.41998	0.28136		1264.42004	0.32734		154.42	0.56029		184.42	-0.06607		404.42001	-0.11917
668.21997	0.19832		1004.42401	0.06049		1264.42395	0.16542		154.424	0.3793		184.424	0.11114		404.42401	0.04222
668.224	-0.0456		1004.42798	0.04609		1264.42798	0.18019		154.42799	0.40983		184.42799	0.26776		404.42801	0.22738
668.22803	0.01436		1004.43201	0.17114		1264.43201	0.56413		154.43201	0.62012		184.43201	0.24238		404.43201	0.13709
668.23199	0.23217		1004.43597	0.1456		1264.43604	0.56402		154.436	0.7682		184.436	0.08383		404.436	-0.05566
668.23602	0.33273		1004.44	0.01177		1264.43994	0.33989		154.44	0.6062		184.44	0.0061		404.44	-0.08184
668.23999	0.16621		1004.44397	-0.06757		1264.44397	0.29018		154.444	0.48476		184.444	0.12421		404.444	0.05643
668.24402	-0.03134		1004.448	-0.08959		1264.448	0.4461		154.448	0.50679		184.448	0.24444		404.448	0.21816
668.24799	0.0164		1004.45203	0.11125		1264.45203	0.5335		154.452	0.6555		184.452	0.17147		404.452	0.12334
668.25201	0.1855		1004.45599	0.26298		1264.45605	0.66747		154.45599	0.72107		184.45599	0.00233		404.45599	-0.08478
668.25598	0.24768		1004.46002	0.15513		1264.45996	0.38826		154.46001	0.45938		184.46001	-0.0617		404.45999	-0.1204
668.26001	0.15646		1004.46399	0.00691		1264.46399	0.12002		154.464	0.13833		184.464	0.04937		404.46399	0.08417
668.26398	0.01183		1004.46802	0.045		1264.46802	0.27295		154.468	0.29713		184.468	0.15481		404.46799	0.17313
668.26801	0.03516		1004.47199	0.11844		1264.47205	0.3796		154.472	0.62765		184.472	0.08245		404.47198	0.06985
668.27197	0.26081		1004.47601	0.14875		1264.47595	0.60029		154.476	0.65218		184.476	-0.07772		404.47601	-0.05833
668.276	0.30908		1004.47998	0.12901		1264.47998	0.34586		154.48	0.46675		184.48	-0.09652		404.48001	-0.09869
668.28003	0.09975		1004.48401	0.134		1264.48401	0.07638		154.48399	0.3461		184.48399	0.08529		404.48401	0.01175
668.284	-0.02223		1004.48798	0.10314		1264.48804	0.37916		154.48801	0.39106		184.48801	0.20878		404.48801	0.14149
668.28802	0.16341		1004.492	0.14131		1264.49194	0.45869		154.492	0.57986		184.492	0.11831		404.492	0.08245
668.29199	0.30583		1004.49597	0.21844		1264.49597	0.64793		154.496	0.68216		184.496	-0.0291		404.496	-0.10183
668.29602	0.29211		1004.5	0.12457		1264.5	0.28133		154.5	0.52502		184.5	-0.05325		404.5	-0.10012
668.29999	0.09125		1004.50403	0.05345		1264.50403	0.17093		154.504	0.42473		184.504	0.07538		404.504	0.04922
668.30402	-0.09908		1004.508	0.0673		1264.50806	0.38577		154.508	0.44357		184.508	0.16501		404.508	0.07775
668.30798	-0.069		1004.51202	0.18212		1264.51196	0.57468		154.51199	0.64235		184.51199	0.05		404.51199	-0.0525
668.31201	0.13569		1004.51599	0.26092		1264.51599	0.57548		154.51601	0.74111		184.51601	-0.13031		404.51599	-0.12252
668.31598	0.21545		1004.52002	0.11553		1264.52002	0.36949		154.52	0.53768		184.52	-0.14649		404.51999	-0.07557
668.32001	0.10226		1004.52399	0.0448		1264.52405	0.18835		154.524	0.20917		184.524	0.02675		404.52399	0.04201
668.32397	-0.05932		1004.52802	0.13301		1264.52795	0.26393		154.528	0.277		184.528	0.16684		404.52802	0.13288
668.328	-0.03638		1004.53198	0.18126		1264.53198	0.35949		154.532	0.55572		184.532	0.0837		404.53201	0.08501
668.33197	0.14891		1004.53601	0.12319		1264.53601	0.72597		154.536	0.63464		184.536	-0.10794		404.53601	-0.12609
668.336	0.19418		1004.53998	0.07025		1264.54004	0.44013		154.53999	0.50693		184.53999	-0.15743		404.54001	-0.17748
668.34003	0.13303		1004.54401	-0.03371		1264.54395	0.09159		154.54401	0.4041		184.54401	-0.00501		404.54401	0.04512
668.34399	-0.04488		1004.54797	-0.05018		1264.54797	0.2512		154.548	0.49822		184.548	0.14093		404.548	0.19711
668.34802	-0.08283		1004.552	0.01232		1264.552	0.60034		154.552	0.82529		184.552	0.08077		404.552	0.02377
668.35199	0.10303		1004.55603	0.12029		1264.55603	0.66874		154.556	0.90369		184.556	-0.07059		404.556	-0.1733
668.35602	0.18677		1004.56	0.04733		1264.56006	0.39833		154.56	0.56706		184.56	-0.05415		404.56	-0.14467
668.35999	0.01437		1004.56403	-0.06165		1264.56396	0.19123		154.564	0.31688		184.564	0.08742		404.564	0.00884
668.36401	-0.113		1004.56799	-0.07242		1264.56799	0.30717		154.56799	0.33639		184.56799	0.14033		404.56799	0.133
668.36798	-0.04145		1004.57202	0.08141		1264.57202	0.47681		154.57201	0.43245		184.57201	0.04622		404.57199	0.05624
668.37201	0.06472		1004.57599	0.23961		1264.57605	0.57506		154.576	0.46683		184.576	-0.10107		404.57599	-0.11453
668.37598	0.15652		1004.58002	0.13652		1264.57996	0.23826		154.58	0.35839		184.58	-0.12106		404.57999	-0.11711
668.38	0.02538		1004.58398	-0.03241		1264.58398	0.29079		154.584	0.20587		184.584	0.04108		404.58401	0.04199
668.38397	-0.13802		1004.58801	-0.01144		1264.58801	0.31608		154.588	0.33799		184.588	0.15706		404.58801	0.18006
668.388	-0.00441		1004.59198	0.0946		1264.59204	0.49806		154.592	0.62507		184.592	0.05959		404.59201	0.05844
668.39203	0.22735		1004.59601	0.14215		1264.59595	0.6432		154.59599	0.77018		184.59599	-0.10997		404.59601	-0.14594
668.396	0.21868		1004.59998	0.0496		1264.59998	0.25569		154.60001	0.65857		184.60001	-0.12449		404.60001	-0.14324
668.40002	0.04019		1004.604	0.04588		1264.604	0.22789		154.604	0.41642		184.604	0.04374		404.604	0.07531
668.40399	-0.10669		1004.60797	0.02896		1264.60803	0.19885		154.608	0.38043		184.608	0.15078		404.608	0.19979
668.40802	-0.07997		1004.612	0.05218		1264.61206	0.40905		154.612	0.65064		184.612	0.05857		404.612	0.11973
668.41199	0.10651		1004.61603	0.14417		1264.61597	0.6095		154.616	0.73071		184.616	-0.0476		404.616	-0.05386
668.41602	0.20349		1004.62	0.10332		1264.62	0.33504		154.62	0.50278		184.62	-0.00607		404.62	-0.0271
668.41998	0.02349		1004.62402	-0.03663		1264.62402	0.16723		154.62399	0.24584		184.62399	0.12948		404.62399	0.17953
668.42401	-0.12162		1004.62799	-0.04014		1264.62805	0.21592		154.62801	0.17333		184.62801	0.21083		404.62799	0.22376
668.42798	0.00283		1004.63202	0.09498		1264.63196	0.49151		154.632	0.41785		184.632	0.11525		404.63199	0.08057
668.43201	0.23787		1004.63599	0.22386		1264.63599	0.65519		154.636	0.64815		184.636	-0.07624		404.63599	0.0013
668.43597	0.29457		1004.64002	0.14904		1264.64001	0.34455		154.64	0.49143		184.64	-0.08456		404.64001	-0.05358
668.44	0.05777		1004.64398	0.08766		1264.64404	0.06298		154.644	0.31034		184.644	0.10677		404.64401	0.0162
668.44397	-0.04498		1004.64801	0.12126		1264.64795	0.25997		154.64799	0.40834		184.64799	0.20662		404.64801	0.18476
668.448	0.08476		1004.65198	0.16634		1264.65198	0.53801		154.65199	0.64642		184.65199	0.08392		404.65201	0.08062
668.45203	0.213		1004.65601	0.20882		1264.65601	0.59542		154.65601	0.75584		184.65601	-0.06518		404.65601	-0.1339
668.45599	0.25238		1004.65997	0.04776		1264.66003	0.27561		154.66	0.64399		184.66	-0.05094		404.66	-0.09891
668.46002	0.11855		1004.664	-0.08483		1264.66394	-0.00532		154.664	0.46174		184.664	0.09936		404.664	0.09723
668.46399	-0.03447		1004.66803	-0.03064		1264.66797	0.21765		154.668	0.46422		184.668	0.18749		404.668	0.19133
668.46802	0.02675		1004.672	0.09857		1264.672	0.48986		154.672	0.66523		184.672	0.12656		404.672	0.14843
668.47198	0.22971		1004.67603	0.14117		1264.67603	0.41137		154.67599	0.75178		184.67599	0.00646		404.67599	-0.03421
668.47601	0.20704		1004.67999	0.05654		1264.68005	0.13612		154.67999	0.48625		184.67999	-6.15E-04		404.67999	-0.08302
668.47998	0.01794		1004.68402	-0.0287		1264.68396	2.22E-04		154.68401	0.1911		184.68401	0.15143		404.68399	0.02913
668.48401	-0.05527		1004.68799	0.02777		1264.68799	0.21623		154.688	0.21941		184.688	0.27182		404.68799	0.14115
668.48798	0.05849		1004.69202	0.21129		1264.69202	0.56442		154.692	0.47437		184.692	0.20983		404.69199	0.11704
668.492	0.22265		1004.69598	0.22819		1264.69604	0.66487		154.696	0.61665		184.696	0.06528		404.69601	-0.045
668.49597	0.22115		1004.70001	0.08655		1264.69995	0.38776		154.7	0.49172		184.7	0.02176		404.70001	-0.09409
668.5	0.02274		1004.70398	-0.02715		1264.70398	0.28365		154.70399	0.33994		184.70399	0.12216		404.70401	0.05326
668.50403	-0.14088		1004.70801	-0.0591		1264.70801	0.40956		154.70799	0.47124		184.70799	0.21154		404.70801	0.16321
668.508	-0.01146		1004.71198	0.20722		1264.71204	0.74561		154.71201	0.68229		184.71201	0.10973		404.71201	0.11776
668.51202	0.26544		1004.716	0.42954		1264.71594	0.73445		154.716	0.70441		184.716	-0.05624		404.716	-0.01429
668.51599	0.32273		1004.71997	0.28176		1264.71997	0.4762		154.72	0.58642		184.72	-0.05224		404.72	-0.05326
668.52002	0.10761		1004.724	0.00531		1264.724	0.34068		154.724	0.35109		184.724	0.0972		404.724	0.08236
668.52399	-0.00791		1004.72803	-0.10203		1264.72803	0.49857		154.728	0.30148		184.728	0.19705		404.728	0.14011
668.52802	0.12629		1004.732	0.02292		1264.73206	0.46733		154.73199	0.47122		184.73199	0.11224		404.73199	0.05491
668.53198	0.29024		1004.73602	0.11249		1264.73596	0.60693		154.73599	0.57634		184.73599	-0.06007		404.73599	-0.04196
668.53601	0.33681		1004.73999	0.0758		1264.73999	0.30505		154.74001	0.46326		184.74001	-0.0785		404.73999	-0.01797
668.53998	0.3362		1004.74402	0.15388		1264.74402	0.13083		154.744	0.22235		184.744	0.06858		404.74399	0.11268
668.54401	0.19624		1004.74799	0.37516		1264.74805	0.11045		154.748	0.16601		184.748	0.17013		404.74799	0.15597
668.54797	0.16829		1004.75201	0.404		1264.75195	0.40781		154.752	0.40042		184.752	0.13044		404.75201	-0.01142
668.552	0.29701		1004.75598	0.37494		1264.75598	0.51221		154.756	0.54047		184.756	0.03177		404.75601	-0.13431
668.55603	0.37814		1004.76001	0.39037		1264.76001	0.35395		154.75999	0.44261		184.75999	0.00407		404.76001	-0.0378
668.56	0.25268		1004.76398	0.18511		1264.76404	0.01831		154.76401	0.30892		184.76401	0.09294		404.76401	0.15633
668.56403	0.09944		1004.76801	0.09506		1264.76794	0.20471		154.76801	0.46739		184.76801	0.16115		404.76801	0.18943
668.56799	0.16218		1004.77197	0.18541		1264.77197	0.4715		154.772	0.7311		184.772	0.06669		404.772	0.0231
668.57202	0.2973		1004.776	0.21618		1264.776	0.58279		154.776	0.81279		184.776	-0.08769		404.776	-0.17827
668.57599	0.23245		1004.78003	0.12694		1264.78003	0.40326		154.78	0.51222		184.78	-0.07748		404.78	-0.16516
668.58002	0.05809		1004.784	-0.02112		1264.78406	0.11695		154.784	0.22419		184.784	0.10471		404.784	9.26E-04
668.58398	1.79E-04		1004.78803	-0.06355		1264.78796	0.28894		154.78799	0.31835		184.78799	0.18969		404.78799	0.1023
668.58801	0.12229		1004.79199	0.06095		1264.79199	0.49142		154.79201	0.52706		184.79201	0.03514		404.79199	-0.00237
668.59198	0.31944		1004.79602	0.21903		1264.79602	0.59991		154.79601	0.60508		184.79601	-0.15557		404.79599	-0.11186
668.59601	0.27364		1004.79999	0.22195		1264.80005	0.23908		154.8	0.47838		184.8	-0.16385		404.79999	-0.06173
668.59998	0.01879		1004.80402	0.10904		1264.80396	0.14373		154.804	0.24013		184.804	-0.01486		404.80399	0.09443
668.604	-0.10568		1004.80798	0.07678		1264.80798	0.12111		154.808	0.2273		184.808	0.14093		404.80801	0.15173
668.60797	-0.02674		1004.81201	0.13975		1264.81201	0.37146		154.812	0.5616		184.812	0.16036		404.81201	4.23E-05
668.612	0.15624		1004.81598	0.28683		1264.81604	0.56455		154.81599	0.74766		184.81599	0.04201		404.81601	-0.15592
668.61603	0.21084		1004.82001	0.25432		1264.81995	0.36571		154.82001	0.63475		184.82001	-0.03626		404.82001	-0.09522
668.62	0.08618		1004.82398	0.10788		1264.82397	0.15452		154.82401	0.48195		184.82401	0.0829		404.82401	0.1173
668.62402	0.0037		1004.828	0.09005		1264.828	0.23124		154.828	0.47901		184.828	0.2126		404.828	0.23312
668.62799	0.0685		1004.83197	0.22354		1264.83203	0.35506		154.832	0.66847		184.832	0.10744		404.832	0.07354
668.63202	0.24506		1004.836	0.32762		1264.83606	0.55307		154.836	0.81819		184.836	-0.06395		404.836	-0.09175
668.63599	0.28897		1004.84003	0.29084		1264.83997	0.38018		154.84	0.53399		184.84	-0.08197		404.84	-0.04052
668.64001	0.06339		1004.84399	0.04485		1264.84399	0.22263		154.84399	0.32302		184.84399	0.03866		404.84399	0.13073
668.64398	-0.07179		1004.84802	-0.00898		1264.84802	0.36413		154.84801	0.3515		184.84801	0.14966		404.84799	0.19831
668.64801	0.02043		1004.85199	0.1254		1264.85205	0.42344		154.85201	0.53841		184.85201	0.09563		404.85199	0.07607
668.65198	0.20817		1004.85602	0.30648		1264.85596	0.57131		154.856	0.64056		184.856	-0.04901		404.85599	-0.07845
668.65601	0.35161		1004.85999	0.25561		1264.85999	0.37027		154.86	0.47964		184.86	-0.03961		404.85999	-0.05734
668.65997	0.25419		1004.86401	0.00767		1264.86401	0.13593		154.864	0.28272		184.864	0.10977		404.86401	0.06824
668.664	0.11705		1004.86798	-0.10393		1264.86804	0.33377		154.868	0.47553		184.868	0.16505		404.86801	0.16248
668.66803	0.26014		1004.87201	-0.07134		1264.87195	0.48796		154.87199	0.76737		184.87199	0.07068		404.87201	0.02034
668.672	0.42995		1004.87598	0.00719		1264.87598	0.54953		154.87601	0.83939		184.87601	-0.05481		404.87601	-0.15729
668.67603	0.36706		1004.88001	0.02603		1264.88	0.24338		154.88	0.66535		184.88	-0.0749		404.88	-0.11421
668.67999	0.16059		1004.88397	0.00932		1264.88403	0.08045		154.884	0.42801		184.884	0.06542		404.884	0.03318
668.68402	0.03128		1004.888	0.02266		1264.88794	0.23382		154.888	0.4274		184.888	0.19378		404.888	0.15802
668.68799	0.12914		1004.89203	0.11626		1264.89197	0.4382		154.892	0.67789		184.892	0.127		404.892	-0.00968
668.69202	0.31854		1004.896	0.1857		1264.896	0.54484		154.896	0.72868		184.896	-0.05904		404.896	-0.21114
668.69598	0.31685		1004.90002	0.11715		1264.90002	0.33409		154.89999	0.47113		184.89999	-0.08956		404.89999	-0.12809
668.70001	0.10497		1004.90399	0.04153		1264.90405	0.23177		154.90401	0.28503		184.90401	0.07071		404.90399	0.10894
668.70398	-0.07617		1004.90802	0.00782		1264.90796	0.32397		154.908	0.28034		184.908	0.19016		404.90799	0.20439
668.70801	0.06488		1004.91199	0.07581		1264.91199	0.43764		154.912	0.40454		184.912	0.12466		404.91199	0.08335
668.71198	0.23244		1004.91602	0.08513		1264.91602	0.68682		154.916	0.60807		184.916	-0.032		404.91599	-0.11371
668.716	0.20727		1004.91998	0.02268		1264.92004	0.37838		154.92	0.60092		184.92	-0.0709		404.92001	-0.07001
668.71997	0.10226		1004.92401	-0.05353		1264.92395	0.23959		154.924	0.42886		184.924	0.06076		404.92401	0.07645
668.724	-8.54E-04		1004.92798	-0.03875		1264.92798	0.23564		154.92799	0.51767		184.92799	0.1919		404.92801	0.17838
668.72803	0.0638		1004.93201	0.04489		1264.93201	0.43984		154.93201	0.7638		184.93201	0.1438		404.93201	0.11559
668.73199	0.23605		1004.93597	0.01307		1264.93604	0.58843		154.936	0.87495		184.936	-0.00131		404.936	0.02398
668.73602	0.13353		1004.94	-0.05156		1264.93994	0.30696		154.94	0.68886		184.94	0.02267		404.94	0.07095
668.73999	-0.06779		1004.94397	-0.10226		1264.94397	0.20131		154.944	0.44376		184.944	0.62074		404.944	0.23904
668.74402	-0.07651		1004.948	-0.11924		1264.948	0.28541		154.948	0.49177		184.948	2.2023		404.948	0.3024
668.74799	0.08931		1004.95203	-0.08294		1264.95203	0.54953		154.952	0.61962		184.952	3.85314		404.952	0.09731
668.75201	0.24038		1004.95599	-0.00871		1264.95605	0.69794		154.95599	0.66001		184.95599	4.48495		404.95599	-0.06591
668.75598	0.18349		1004.96002	-0.04524		1264.95996	0.40781		154.96001	0.49741		184.96001	4.54721		404.95999	-4.74E-04
668.76001	0.03953		1004.96399	-0.15036		1264.96399	0.20067		154.964	0.34176		184.964	4.63856		404.96399	0.17133
668.76398	0.01019		1004.96802	-0.1107		1264.96802	0.23443		154.968	0.41746		184.968	4.66888		404.96799	0.23273
668.76801	0.06255		1004.97199	0.05896		1264.97205	0.48714		154.972	0.61635		184.972	4.4511		404.97198	0.14093
668.77197	0.2158		1004.97601	0.3685		1264.97595	0.71135		154.976	0.72379		184.976	4.19788		404.97601	-0.07263
668.776	0.32236		1004.97998	0.53184		1264.97998	0.47469		154.98	0.54117		184.98	4.22657		404.98001	-0.06826
668.78003	0.21185		1004.98401	0.37181		1264.98401	0.12324		154.98399	0.34738		184.98399	4.54066		404.98401	0.10755
668.784	0.02226		1004.98798	0.25943		1264.98804	0.23911		154.98801	0.40024		184.98801	4.77324		404.98801	0.17332
668.78802	0.09308		1004.992	0.19281		1264.99194	0.49165		154.992	0.70852		184.992	4.66271		404.992	0.02835
668.79199	0.30939		1004.99597	0.20419		1264.99597	0.6105		154.996	0.85371		184.996	4.42199		404.996	-0.03825
668.79602	0.30702		1005	0.1722		1265	0.38766		155	0.67136		185	4.32857		405	0.03702
668.79999	0.0379		1005.00403	0.17459		1265.00403	0.23002		155.004	0.46538		185.004	4.38507		405.004	0.16983
668.80402	-0.09175		1005.008	0.3405		1265.00806	0.33547		155.008	0.42278		185.008	4.37061		405.008	0.23511
668.80798	0.04721		1005.01202	0.22594		1265.01196	0.51648		155.01199	0.58912		185.01199	4.15243		405.01199	0.13152
668.81201	0.23394		1005.01599	0.18733		1265.01599	0.72692		155.01601	0.7079		185.01601	3.94999		405.01599	-0.01469
668.81598	0.24964		1005.02002	0.02719		1265.02002	0.30117		155.02	0.48843		185.02	3.99142		405.01999	-0.02822
668.82001	0.04114		1005.02399	-0.07231		1265.02405	0.18649		155.024	0.28336		185.024	4.1908		405.02399	0.07071
668.82397	-0.10637		1005.02802	0.02727		1265.02795	0.10992		155.028	0.43204		185.028	4.33211		405.02802	0.1442
668.828	-0.02176		1005.03198	0.16117		1265.03198	0.4351		155.032	0.64646		185.032	4.3066		405.03201	0.02499
668.83197	0.22558		1005.03601	0.15973		1265.03601	0.64714		155.036	0.75024		185.036	4.26306		405.03601	-0.0903
668.836	0.20284		1005.03998	-0.00517		1265.04004	0.40097		155.03999	0.69162		185.03999	4.3246		405.04001	-0.02047
668.84003	-0.00186		1005.04401	-0.15331		1265.04395	0.21709		155.04401	0.48842		185.04401	4.43918		405.04401	0.19447
668.84399	-0.05358		1005.04797	-0.17514		1265.04797	0.10924		155.048	0.49325		185.048	4.5024		405.048	0.2196
668.84802	0.03491		1005.052	0.00206		1265.052	0.47298		155.052	0.73019		185.052	4.38319		405.052	0.09297
668.85199	0.18754		1005.05603	0.17089		1265.05603	0.56794		155.056	0.77931		185.056	4.17477		405.056	-0.02338
668.85602	0.16405		1005.06	0.10887		1265.06006	0.43614		155.06	0.63122		185.06	4.11201		405.06	0.04388
668.85999	-0.02345		1005.06403	-0.0241		1265.06396	0.18291		155.064	0.36068		185.064	4.19804		405.064	0.21941
668.86401	-0.07451		1005.06799	-0.09913		1265.06799	0.20016		155.06799	0.34549		185.06799	4.24944		405.06799	0.24675
668.86798	0.09781		1005.07202	0.03541		1265.07202	0.2594		155.07201	0.55799		185.07201	4.15394		405.07199	0.05975
668.87201	0.27595		1005.07599	0.16432		1265.07605	0.55664		155.076	0.72899		185.076	4.0031		405.07599	-0.1331
668.87598	0.24385		1005.08002	0.04784		1265.07996	0.28652		155.08	0.55497		185.08	4.00996		405.07999	-0.08861
668.88	0.10789		1005.08398	-0.12268		1265.08398	0.15492		155.084	0.31237		185.084	4.16168		405.08401	0.07575
668.88397	-0.02563		1005.08801	-0.18766		1265.08801	0.12558		155.088	0.37527		185.088	4.24347		405.08801	0.19231
668.888	0.01427		1005.09198	-0.02622		1265.09204	0.34166		155.092	0.63937		185.092	4.23684		405.09201	0.05217
668.89203	0.1972		1005.09601	0.11269		1265.09595	0.61121		155.09599	0.79049		185.09599	4.14243		405.09601	-0.14312
668.896	0.22857		1005.09998	0.10591		1265.09998	0.26803		155.10001	0.69276		185.10001	3.9205		405.10001	-0.13102
668.90002	0.00853		1005.104	0.02072		1265.104	0.14976		155.104	0.4499		185.104	3.81083		405.104	0.02106
668.90399	-0.0838		1005.10797	0.0456		1265.10803	0.19362		155.108	0.45345		185.108	3.89483		405.108	0.11788
668.90802	0.06151		1005.112	0.1481		1265.11206	0.51789		155.112	0.66136		185.112	3.88073		405.112	-0.04109
668.91199	0.2303		1005.11603	0.17625		1265.11597	0.58949		155.116	0.71548		185.116	3.73686		405.116	-0.19365
668.91602	0.27465		1005.12	0.08568		1265.12	0.33648		155.12	0.5014		185.12	3.66967		405.12	-0.08367
668.91998	0.1018		1005.12402	-0.10413		1265.12402	0.28729		155.12399	0.32079		185.12399	3.75421		405.12399	0.0498
668.92401	-0.04358		1005.12799	-0.17879		1265.12805	0.16201		155.12801	0.30007		185.12801	3.7872		405.12799	0.06929
668.92798	0.10318		1005.13202	-0.05072		1265.13196	0.34033		155.132	0.53861		185.132	3.60935		405.13199	0.0085
668.93201	0.29965		1005.13599	-0.00267		1265.13599	0.68125		155.136	0.70134		185.136	3.37701		405.13599	-0.16257
668.93597	0.28772		1005.14002	-0.10379		1265.14001	0.39582		155.14	0.48731		185.14	3.33578		405.14001	-0.09819
668.94	0.11048		1005.14398	-0.20351		1265.14404	0.09714		155.144	0.3192		185.144	3.50097		405.14401	0.07031
668.94397	-0.01713		1005.14801	-0.1659		1265.14795	0.19735		155.14799	0.39247		185.14799	3.63441		405.14801	0.14667
668.948	0.06349		1005.15198	-0.00344		1265.15198	0.49618		155.15199	0.66367		185.15199	3.55358		405.15201	0.04934
668.95203	0.18264		1005.15601	0.06333		1265.15601	0.68434		155.15601	0.71986		185.15601	3.37989		405.15601	-0.07855
668.95599	0.13892		1005.15997	-0.03022		1265.16003	0.38683		155.16	0.55549		185.16	3.34692		405.16	0.00502
668.96002	0.01728		1005.164	-0.16195		1265.16394	0.26007		155.164	0.3348		185.164	3.4616		405.164	0.18016
668.96399	-0.01763		1005.16803	-0.13813		1265.16797	0.30944		155.168	0.37219		185.168	3.5741		405.168	0.23821
668.96802	0.0871		1005.172	0.01454		1265.172	0.4689		155.172	0.556		185.172	3.53183		405.172	0.13773
668.97198	0.2225		1005.17603	0.0848		1265.17603	0.58163		155.17599	0.6363		185.17599	3.42139		405.17599	-0.03169
668.97601	0.25023		1005.17999	-0.00549		1265.18005	0.37219		155.17999	0.50781		185.17999	3.44585		405.17999	0.01454
668.97998	0.05502		1005.18402	-0.11922		1265.18396	0.10266		155.18401	0.19349		185.18401	3.59807		405.18399	0.22964
668.98401	-0.062		1005.18799	-0.2074		1265.18799	0.15572		155.188	0.13647		185.188	3.6581		405.18799	0.30922
668.98798	0.1035		1005.19202	-0.11085		1265.19202	0.54641		155.192	0.49668		185.192	3.48416		405.19199	0.10343
668.992	0.32019		1005.19598	0.09364		1265.19604	0.67649		155.196	0.71072		185.196	3.27325		405.19601	-0.06722
668.99597	0.32481		1005.20001	0.06882		1265.19995	0.39573		155.2	0.62352		185.2	3.26509		405.20001	0.01754
669	0.15933		1005.20398	-0.06537		1265.20398	0.24734		155.20399	0.41969		185.20399	3.40458		405.20401	0.14231
669.00403	0.12257		1005.20801	-0.05275		1265.20801	0.22247		155.20799	0.34151		185.20799	3.27515		405.20801	0.09337
669.008	0.29349		1005.21198	0.02662		1265.21204	0.49737		155.21201	0.49066		185.21201	2.34354		405.21201	0.00822
669.01202	0.41127		1005.216	0.12387		1265.21594	0.62063		155.216	0.67879		185.216	1.05029		405.216	-0.12331
669.01599	0.27887		1005.21997	0.06359		1265.21997	0.49612		155.22	0.69316		185.22	0.35367		405.22	-0.09182
669.02002	0.09495		1005.224	-0.06778		1265.224	0.18548		155.224	0.47514		185.224	0.27776		405.224	0.11962
669.02399	0.04554		1005.22803	-0.03587		1265.22803	0.23565		155.228	0.29738		185.228	0.31184		405.228	0.19206
669.02802	0.19786		1005.232	0.06964		1265.23206	0.42955		155.23199	0.42141		185.23199	0.18813		405.23199	0.02819
669.03198	0.36068		1005.23602	0.1741		1265.23596	0.59197		155.23599	0.6232		185.23599	0.00168		405.23599	-0.1261
669.03601	0.32039		1005.23999	0.14353		1265.23999	0.41858		155.24001	0.47002		185.24001	-0.05112		405.23999	-0.05213
669.03998	0.16108		1005.24402	-0.0848		1265.24402	0.22983		155.244	0.16998		185.244	0.07974		405.24399	0.10939
669.04401	0.06436		1005.24799	-0.21007		1265.24805	0.32199		155.248	0.24861		185.248	0.20401		405.24799	0.08818
669.04797	0.19729		1005.25201	-0.09474		1265.25195	0.37693		155.252	0.50635		185.252	0.14112		405.25201	-0.04343
669.052	0.29875		1005.25598	0.0577		1265.25598	0.50878		155.256	0.61008		185.256	0.0033		405.25601	-0.09281
669.05603	0.21293		1005.26001	-0.0036		1265.26001	0.33286		155.25999	0.52837		185.25999	-0.01966		405.26001	-0.02902
669.06	-0.00199		1005.26398	-0.11341		1265.26404	0.28585		155.26401	0.3595		185.26401	0.11816		405.26401	0.14615
669.06403	-0.09987		1005.26801	-0.16768		1265.26794	0.08523		155.26801	0.41973		185.26801	0.25169		405.26801	0.23975
669.06799	0.14345		1005.27197	-0.10649		1265.27197	0.39861		155.272	0.63878		185.272	0.18142		405.272	0.09346
669.07202	0.4124		1005.276	-0.03376		1265.276	0.57789		155.276	0.76724		185.276	-0.0034		405.276	0.01082
669.07599	0.31703		1005.28003	-0.05284		1265.28003	0.26233		155.28	0.54561		185.28	-0.03916		405.28	0.22622
669.08002	0.02483		1005.284	-0.14534		1265.28406	0.10786		155.284	0.31245		185.284	0.09513		405.284	0.41515
669.08398	-0.11438		1005.28803	-0.20365		1265.28796	0.07847		155.28799	0.28028		185.28799	0.19105		405.28799	0.46463
669.08801	0.04426		1005.29199	-0.0845		1265.29199	0.33946		155.29201	0.57036		185.29201	0.13608		405.29199	0.30289
669.09198	0.18267		1005.29602	0.09481		1265.29602	0.69963		155.29601	0.74528		185.29601	-0.01753		405.29599	0.09542
669.09601	0.12496		1005.29999	0.07733		1265.30005	0.37821		155.3	0.54048		185.3	-0.06145		405.29999	0.12349
669.09998	-0.03231		1005.30402	-0.06031		1265.30396	0.20394		155.304	0.24539		185.304	0.10095		405.30399	0.27458
669.104	-0.05707		1005.30798	-0.06643		1265.30798	0.15053		155.308	0.31981		185.308	0.23603		405.30801	0.33752
669.10797	0.1366		1005.31201	0.0256		1265.31201	0.48266		155.312	0.54976		185.312	0.17438		405.31201	0.30148
669.112	0.17735		1005.31598	0.15036		1265.31604	0.66267		155.31599	0.65267		185.31599	0.02221		405.31601	0.18563
669.11603	0.11125		1005.32001	0.04074		1265.31995	0.31464		155.32001	0.57835		185.32001	-0.02775		405.32001	0.16962
669.12	-0.00438		1005.32398	-0.09076		1265.32397	0.11394		155.32401	0.4124		185.32401	0.10327		405.32401	0.39133
669.12402	-0.04385		1005.328	-0.11947		1265.328	0.20411		155.328	0.3619		185.328	0.23901		405.328	0.5272
669.12799	0.11631		1005.33197	0.01037		1265.33203	0.51901		155.332	0.55069		185.332	0.17251		405.332	0.31653
669.13202	0.32561		1005.336	0.12138		1265.33606	0.76054		155.336	0.63392		185.336	-0.00565		405.336	0.17268
669.13599	0.29755		1005.34003	0.04516		1265.33997	0.35827		155.34	0.48686		185.34	-0.0545		405.34	0.27432
669.14001	0.11738		1005.34399	-0.19354		1265.34399	0.20045		155.34399	0.41642		185.34399	0.08442		405.34399	0.41943
669.14398	0.07138		1005.34802	-0.21651		1265.34802	-0.03869		155.34801	0.45156		185.34801	0.20506		405.34799	0.4299
669.14801	0.17874		1005.35199	-0.0093		1265.35205	0.4251		155.35201	0.57079		185.35201	0.12245		405.35199	0.25397
669.15198	0.3634		1005.35602	0.12279		1265.35596	0.68524		155.356	0.67945		185.356	-0.05186		405.35599	0.08054
669.15601	0.30434		1005.35999	0.05046		1265.35999	0.24472		155.36	0.43107		185.36	-0.06601		405.35999	0.11207
669.15997	0.07378		1005.36401	-0.04642		1265.36401	0.17773		155.364	0.13079		185.364	0.10366		405.36401	0.37058
669.164	0.00648		1005.36798	0.04938		1265.36804	0.20611		155.368	0.36215		185.368	0.22968		405.36801	0.41917
669.16803	0.1644		1005.37201	0.18256		1265.37195	0.51747		155.37199	0.74788		185.37199	0.13381		405.37201	0.20387
669.172	0.28531		1005.37598	0.2511		1265.37598	0.88003		155.37601	0.83825		185.37601	-0.07015		405.37601	0.05073
669.17603	0.17045		1005.38001	0.23405		1265.38	0.60843		155.38	0.61556		185.38	-0.10053		405.38	0.15297
669.17999	0.03655		1005.38397	0.16481		1265.38403	0.3822		155.384	0.30291		185.384	0.08364		405.384	0.35079
669.18402	0.02476		1005.388	0.0294		1265.38794	0.31841		155.388	0.26096		185.388	0.22321		405.388	0.38844
669.18799	0.19764		1005.39203	0.00968		1265.39197	0.54901		155.392	0.52598		185.392	0.1507		405.392	0.23621
669.19202	0.30293		1005.396	0.05765		1265.396	0.62663		155.396	0.65031		185.396	-0.00672		405.396	0.12087
669.19598	0.17813		1005.40002	-0.13925		1265.40002	0.44354		155.39999	0.53612		185.39999	-0.03274		405.39999	0.21254
669.20001	-0.07192		1005.40399	-0.21999		1265.40405	0.19704		155.40401	0.34726		185.40401	0.08925		405.40399	0.43602
669.20398	-0.13492		1005.40802	-0.18701		1265.40796	0.2545		155.408	0.27994		185.408	0.17579		405.40799	0.43336
669.20801	0.11441		1005.41199	-0.07912		1265.41199	0.47225		155.412	0.44712		185.412	0.08126		405.41199	0.25176
669.21198	0.2634		1005.41602	0.01019		1265.41602	0.65257		155.416	0.61264		185.416	-0.08404		405.41599	0.08542
669.216	0.16098		1005.41998	-0.02266		1265.42004	0.48435		155.42	0.48206		185.42	-0.08321		405.42001	0.17713
669.21997	-0.0091		1005.42401	-0.1084		1265.42395	0.28331		155.424	0.34742		185.424	0.08753		405.42401	0.3798
669.224	-0.04733		1005.42798	-0.13561		1265.42798	0.19819		155.42799	0.47655		185.42799	0.18199		405.42801	0.41552
669.22803	0.11352		1005.43201	-0.08855		1265.43201	0.54955		155.43201	0.65544		185.43201	0.05944		405.43201	0.24363
669.23199	0.26306		1005.43597	-0.00428		1265.43604	0.60295		155.436	0.76152		185.436	-0.1428		405.436	0.13987
669.23602	0.2432		1005.44	-0.09424		1265.43994	0.45489		155.44	0.62399		185.44	-0.16801		405.44	0.18586
669.23999	0.1196		1005.44397	-0.17558		1265.44397	0.23235		155.444	0.37869		185.444	0.03232		405.444	0.32221
669.24402	0.08492		1005.448	-0.11175		1265.448	0.14485		155.448	0.38121		185.448	0.19352		405.448	0.40599
669.24799	0.16197		1005.45203	-0.07591		1265.45203	0.49722		155.452	0.61982		185.452	0.11067		405.452	0.29409
669.25201	0.29906		1005.45599	0.02156		1265.45605	0.5651		155.45599	0.69308		185.45599	-0.07544		405.45599	0.20527
669.25598	0.21369		1005.46002	0.13872		1265.45996	0.35607		155.46001	0.58881		185.46001	-0.10155		405.45999	0.2648
669.26001	0.04848		1005.46399	-0.07179		1265.46399	0.18216		155.464	0.32172		185.464	0.03234		405.46399	0.40563
669.26398	0.05022		1005.46802	-0.14874		1265.46802	0.0574		155.468	0.29988		185.468	0.12114		405.46799	0.44569
669.26801	0.19862		1005.47199	0.09205		1265.47205	0.45346		155.472	0.54358		185.472	0.03091		405.47198	0.26373
669.27197	0.32142		1005.47601	0.01609		1265.47595	0.60252		155.476	0.70302		185.476	-0.14194		405.47601	0.11586
669.276	0.23623		1005.47998	-0.10769		1265.47998	0.4554		155.48	0.53798		185.48	-0.16344		405.48001	0.19459
669.28003	0.00371		1005.48401	-0.13592		1265.48401	0.29688		155.48399	0.31938		185.48399	-0.00512		405.48401	0.33491
669.284	-0.062		1005.48798	0.03879		1265.48804	0.25446		155.48801	0.36205		185.48801	0.1143		405.48801	0.3589
669.28802	0.15808		1005.492	0.30764		1265.49194	0.56407		155.492	0.63984		185.492	0.035		405.492	0.18855
669.29199	0.25155		1005.49597	0.25281		1265.49597	0.72532		155.496	0.75763		185.496	-0.115		405.496	-0.02281
669.29602	0.08999		1005.5	0.00303		1265.5	0.47662		155.5	0.60557		185.5	-0.14191		405.5	0.05038
669.29999	-0.02775		1005.50403	-0.15223		1265.50403	0.27375		155.504	0.40941		185.504	-0.00372		405.504	0.28912
669.30402	-9.24E-04		1005.508	-0.15705		1265.50806	0.38475		155.508	0.40229		185.508	0.14028		405.508	0.35235
669.30798	0.15079		1005.51202	0.00672		1265.51196	0.53293		155.51199	0.49765		185.51199	0.1103		405.51199	0.25792
669.31201	0.27326		1005.51599	0.04775		1265.51599	0.797		155.51601	0.52968		185.51601	-0.05292		405.51599	0.14961
669.31598	0.17586		1005.52002	-0.044		1265.52002	0.5121		155.52	0.3876		185.52	-0.11116		405.51999	0.23251
669.32001	-0.03756		1005.52399	-0.05117		1265.52405	0.24389		155.524	0.28534		185.524	0.01132		405.52399	0.42342
669.32397	-0.0929		1005.52802	-0.08561		1265.52795	0.12884		155.528	0.36119		185.528	0.12995		405.52802	0.47217
669.328	0.03999		1005.53198	0.01772		1265.53198	0.57383		155.532	0.60651		185.532	0.08623		405.53201	0.3331
669.33197	0.13491		1005.53601	0.16829		1265.53601	0.70401		155.536	0.67357		185.536	-0.03266		405.53601	0.15459
669.336	0.10595		1005.53998	0.13373		1265.54004	0.62639		155.53999	0.53212		185.53999	-0.03736		405.54001	0.14247
669.34003	-0.05593		1005.54401	-0.10004		1265.54395	0.28998		155.54401	0.37654		185.54401	0.08081		405.54401	0.37014
669.34399	-0.06362		1005.54797	-0.22564		1265.54797	0.24289		155.548	0.38821		185.548	0.16634		405.548	0.38748
669.34802	0.11914		1005.552	-0.08195		1265.552	0.43519		155.552	0.61584		185.552	0.08747		405.552	0.21703
669.35199	0.256		1005.55603	0.03112		1265.55603	0.66618		155.556	0.8277		185.556	-0.07852		405.556	0.09948
669.35602	0.08046		1005.56	-0.07962		1265.56006	0.52856		155.56	0.69819		185.56	-0.12338		405.56	0.19727
669.35999	-0.13786		1005.56403	-0.21358		1265.56396	0.34661		155.564	0.42162		185.564	0.0268		405.564	0.33669
669.36401	-0.10436		1005.56799	-0.23165		1265.56799	0.2604		155.56799	0.35231		185.56799	0.17695		405.56799	0.36917
669.36798	0.06198		1005.57202	0.016		1265.57202	0.4933		155.57201	0.44974		185.57201	0.10425		405.57199	0.26169
669.37201	0.18184		1005.57599	0.19564		1265.57605	0.65541		155.576	0.52716		185.576	-0.12163		405.57599	0.08505
669.37598	0.08842		1005.58002	0.05038		1265.57996	0.46254		155.58	0.37272		185.58	-0.22061		405.57999	0.17089
669.38	-0.10088		1005.58398	-0.087		1265.58398	0.3156		155.584	0.20945		185.584	-0.06106		405.58401	0.42294
669.38397	-0.09482		1005.58801	-0.05701		1265.58801	0.14645		155.588	0.27363		185.588	0.13802		405.58801	0.46404
669.388	0.15433		1005.59198	0.06767		1265.59204	0.45041		155.592	0.53762		185.592	0.10959		405.59201	0.2817
669.39203	0.22301		1005.59601	0.11706		1265.59595	0.84229		155.59599	0.69682		185.59599	-0.07422		405.59601	0.17457
669.396	0.10472		1005.59998	0.07261		1265.59998	0.44795		155.60001	0.60734		185.60001	-0.14286		405.60001	0.2159
669.40002	-0.01986		1005.604	-0.07896		1265.604	0.27727		155.604	0.4128		185.604	-0.03124		405.604	0.32675
669.40399	-0.03611		1005.60797	-0.22134		1265.60803	0.28988		155.608	0.54643		185.608	0.07464		405.608	0.32798
669.40802	0.13693		1005.612	-0.09903		1265.61206	0.49813		155.612	0.85846		185.612	0.03846		405.612	0.21837
669.41199	0.26236		1005.61603	0.12498		1265.61597	0.77836		155.616	1.00005		185.616	-0.06934		405.616	0.16722
669.41602	0.17359		1005.62	0.12232		1265.62	0.46119		155.62	0.76848		185.62	-0.08149		405.62	0.28579
669.41998	0.00443		1005.62402	-0.01816		1265.62402	0.17412		155.62399	0.44309		185.62399	0.06305		405.62399	0.41559
669.42401	0.05995		1005.62799	-0.02654		1265.62805	0.17534		155.62801	0.39211		185.62801	0.2005		405.62799	0.39564
669.42798	0.25396		1005.63202	0.03076		1265.63196	0.7436		155.632	0.51343		185.632	0.12904		405.63199	0.17689
669.43201	0.3306		1005.63599	0.15508		1265.63599	0.9136		155.636	0.64232		185.636	-0.08312		405.63599	0.03463
669.43597	0.17482		1005.64002	0.18378		1265.64001	0.80204		155.64	0.5773		185.64	-0.1785		405.64001	0.20611
669.44	-0.02261		1005.64398	0.04882		1265.64404	0.58212		155.644	0.47604		185.644	-0.05582		405.64401	0.39774
669.44397	-0.01245		1005.64801	-0.00781		1265.64795	0.52793		155.64799	0.50778		185.64799	0.10398		405.64801	0.39025
669.448	0.16908		1005.65198	0.08811		1265.65198	0.66539		155.65199	0.73188		185.65199	0.08121		405.65201	0.25383
669.45203	0.26118		1005.65601	0.17572		1265.65601	0.68659		155.65601	0.81683		185.65601	-0.05901		405.65601	0.15638
669.45599	0.09493		1005.65997	0.11241		1265.66003	0.51098		155.66	0.65292		185.66	-0.0739		405.66	0.25772
669.46002	-0.0949		1005.664	0.02868		1265.66394	0.45172		155.664	0.53032		185.664	0.06211		405.664	0.39482
669.46399	-0.07938		1005.66803	0.06977		1265.66797	0.36377		155.668	0.62631		185.668	0.14166		405.668	0.39729
669.46802	0.1094		1005.672	0.17813		1265.672	0.40933		155.672	0.7526		185.672	0.04551		405.672	0.22501
669.47198	0.23161		1005.67603	0.33368		1265.67603	0.6882		155.67599	0.76239		185.67599	-0.10117		405.67599	0.1466
669.47601	0.13079		1005.67999	0.37457		1265.68005	0.62145		155.67999	0.53575		185.67999	-0.11491		405.67999	0.29843
669.47998	0.05028		1005.68402	0.28216		1265.68396	0.42168		155.68401	0.29906		185.68401	0.02805		405.68399	0.43201
669.48401	0.1215		1005.68799	0.15792		1265.68799	0.1996		155.688	0.31333		185.688	0.17233		405.68799	0.47141
669.48798	0.2507		1005.69202	0.2091		1265.69202	0.53677		155.692	0.57777		185.692	0.14164		405.69199	0.35201
669.492	0.34562		1005.69598	0.43587		1265.69604	0.64708		155.696	0.76738		185.696	-0.01939		405.69601	0.16758
669.49597	0.27164		1005.70001	0.29887		1265.69995	0.50544		155.7	0.66393		185.7	-0.02887		405.70001	0.18328
669.5	0.01891		1005.70398	0.05497		1265.70398	0.32378		155.70399	0.51875		185.70399	0.21673		405.70401	0.32078
669.50403	-0.01407		1005.70801	0.10878		1265.70801	0.17293		155.70799	0.70626		185.70799	0.36204		405.70801	0.34481
669.508	0.18872		1005.71198	0.26406		1265.71204	0.44409		155.71201	1.20509		185.71201	0.16397		405.71201	0.18228
669.51202	0.37737		1005.716	0.33331		1265.71594	0.66034		155.716	1.21682		185.716	-0.10251		405.716	0.09442
669.51599	0.26593		1005.71997	0.21198		1265.71997	0.41557		155.72	0.86915		185.72	-0.13761		405.72	0.21626
669.52002	0.07558		1005.724	0.12599		1265.724	0.28295		155.724	0.57035		185.724	0.01692		405.724	0.37031
669.52399	0.05446		1005.72803	0.21309		1265.72803	0.20757		155.728	0.55993		185.728	0.14452		405.728	0.35995
669.52802	0.20888		1005.732	0.52469		1265.73206	0.49924		155.73199	0.67436		185.73199	0.12025		405.73199	0.21784
669.53198	0.27529		1005.73602	0.50881		1265.73596	0.87603		155.73599	0.74243		185.73599	-0.01901		405.73599	0.11636
669.53601	0.23786		1005.73999	0.3226		1265.73999	0.78804		155.74001	0.66504		185.74001	-0.08102		405.73999	0.22184
669.53998	0.14915		1005.74402	0.28306		1265.74402	0.62603		155.744	0.53732		185.744	0.03879		405.74399	0.3896
669.54401	0.13797		1005.74799	0.11743		1265.74805	0.5457		155.748	0.39617		185.748	0.17078		405.74799	0.40546
669.54797	0.33731		1005.75201	0.05228		1265.75195	0.86875		155.752	0.5509		185.752	0.13706		405.75201	0.26093
669.552	0.4327		1005.75598	0.24743		1265.75598	1.04189		155.756	0.64988		185.756	0.00517		405.75601	0.17507
669.55603	0.26506		1005.76001	0.31881		1265.76001	0.8714		155.75999	0.48579		185.75999	-0.02077		405.76001	0.2585
669.56	0.0349		1005.76398	0.2687		1265.76404	0.70469		155.76401	0.36801		185.76401	0.08784		405.76401	0.38969
669.56403	0.02247		1005.76801	0.17097		1265.76794	0.39503		155.76801	0.43816		185.76801	0.1728		405.76801	0.32006
669.56799	0.17734		1005.77197	0.29786		1265.77197	0.69393		155.772	0.64381		185.772	0.11842		405.772	0.15168
669.57202	0.22339		1005.776	0.46644		1265.776	1.06598		155.776	0.77105		185.776	0.01523		405.776	0.07613
669.57599	0.09204		1005.78003	0.28787		1265.78003	0.7768		155.78	0.5931		185.78	0.03642		405.78	0.13522
669.58002	-0.03783		1005.784	0.06295		1265.78406	0.72974		155.784	0.44215		185.784	0.21945		405.784	0.33552
669.58398	-0.02847		1005.78803	-0.03106		1265.78796	0.38417		155.78799	0.49015		185.78799	0.38131		405.78799	0.39412
669.58801	0.124		1005.79199	0.04419		1265.79199	0.71453		155.79201	0.63717		185.79201	0.28833		405.79199	0.24456
669.59198	0.21805		1005.79602	0.18034		1265.79602	0.78134		155.79601	0.79548		185.79601	0.04204		405.79599	0.1105
669.59601	0.11309		1005.79999	0.10792		1265.80005	0.59334		155.8	0.62007		185.8	-0.04083		405.79999	0.14548
669.59998	-0.03594		1005.80402	0.03428		1265.80396	0.44064		155.804	0.35304		185.804	0.11075		405.80399	0.34955
669.604	-0.015		1005.80798	-0.00789		1265.80798	0.16229		155.808	0.38892		185.808	0.24872		405.80801	0.43057
669.60797	0.17202		1005.81201	0.15071		1265.81201	0.60361		155.812	0.54759		185.812	0.19356		405.81201	0.35075
669.612	0.28104		1005.81598	0.39361		1265.81604	0.88854		155.81599	0.66761		185.81599	0.04067		405.81601	0.28032
669.61603	0.14793		1005.82001	0.35888		1265.81995	0.7496		155.82001	0.74559		185.82001	-0.02632		405.82001	0.15384
669.62	-0.00664		1005.82398	0.26798		1265.82397	0.58652		155.82401	1.45357		185.82401	0.0639		405.82401	0.21978
669.62402	0.01622		1005.828	0.15649		1265.828	0.24077		155.828	1.61392		185.828	0.18402		405.828	0.39444
669.62799	0.17131		1005.83197	0.1419		1265.83203	0.63952		155.832	1.50615		185.832	0.14059		405.832	0.48572
669.63202	0.23499		1005.836	0.36293		1265.83606	1.1397		155.836	1.15655		185.836	-0.01795		405.836	0.32963
669.63599	0.08735		1005.84003	0.74311		1265.83997	0.70429		155.84	0.71377		185.84	-0.06592		405.84	0.12491
669.64001	-0.11994		1005.84399	0.86173		1265.84399	0.53492		155.84399	2.2199		185.84399	0.02753		405.84399	0.23547
669.64398	-0.12584		1005.84802	0.52736		1265.84802	0.43484		155.84801	6.7044		185.84801	0.11034		405.84799	0.38199
669.64801	0.15714		1005.85199	0.4672		1265.85205	0.64183		155.85201	9.05975		185.85201	0.06832		405.85199	0.37858
669.65198	0.28398		1005.85602	0.65131		1265.85596	0.62916		155.856	9.19289		185.856	-0.04457		405.85599	0.32107
669.65601	0.11865		1005.85999	0.41924		1265.85999	0.5587		155.86	8.07326		185.86	-0.04433		405.85999	0.21378
669.65997	-0.07789		1005.86401	0.06557		1265.86401	0.73073		155.864	7.24519		185.864	0.10302		405.86401	0.21419
669.664	-0.10809		1005.86798	-0.00194		1265.86804	0.63107		155.868	7.34531		185.868	0.20677		405.86801	0.37764
669.66803	0.04848		1005.87201	0.13738		1265.87195	0.89981		155.87199	7.63902		185.87199	0.08409		405.87201	0.32252
669.672	0.21215		1005.87598	0.21118		1265.87598	0.55959		155.87601	8.23612		185.87601	-0.11516		405.87601	0.17362
669.67603	0.12385		1005.88001	0.18226		1265.88	0.43183		155.88	8.37195		185.88	-0.11924		405.88	0.16026
669.67999	-0.02899		1005.88397	0.00698		1265.88403	0.40497		155.884	8.439		185.884	0.05376		405.884	0.24101
669.68402	0.07881		1005.888	-0.08245		1265.88794	0.47485		155.888	8.83046		185.888	0.20327		405.888	0.32536
669.68799	0.33118		1005.89203	0.11251		1265.89197	0.48618		155.892	8.71417		185.892	0.15804		405.892	0.3574
669.69202	0.34449		1005.896	0.23979		1265.896	0.61502		155.896	8.60021		185.896	0.01201		405.896	0.25894
669.69598	0.11896		1005.90002	0.10677		1265.90002	0.3922		155.89999	9.0096		185.89999	0.00916		405.89999	0.1314
669.70001	-0.00432		1005.90399	-0.05688		1265.90405	0.2546		155.90401	8.957		185.90401	0.14756		405.90399	0.16817
669.70398	0.06992		1005.90802	-0.06573		1265.90796	0.14561		155.908	8.64445		185.908	0.23799		405.90799	0.343
669.70801	0.23955		1005.91199	0.04132		1265.91199	0.31172		155.912	8.46795		185.912	0.15969		405.91199	0.36956
669.71198	0.33644		1005.91602	0.07132		1265.91602	0.64647		155.916	8.3126		185.916	-0.01616		405.91599	0.22524
669.716	0.21973		1005.91998	0.11485		1265.92004	0.48505		155.92	9.03469		185.92	-0.08894		405.92001	0.10544
669.71997	0.04444		1005.92401	0.07152		1265.92395	0.1134		155.924	9.62749		185.924	0.03331		405.92401	0.13463
669.724	0.0931		1005.92798	-0.00742		1265.92798	0.33096		155.92799	9.29836		185.92799	0.13161		405.92801	0.31007
669.72803	0.28296		1005.93201	0.05882		1265.93201	0.54508		155.93201	8.9182		185.93201	0.03906		405.93201	0.38878
669.73199	0.31751		1005.93597	0.17464		1265.93604	0.6759		155.936	7.96291		185.936	-0.07962		405.936	0.27823
669.73602	0.16985		1005.94	0.12002		1265.93994	0.58372		155.94	7.63157		185.94	-0.07661		405.94	0.04964
669.73999	0.00138		1005.94397	-0.01455		1265.94397	0.34021		155.944	7.8056		185.944	0.04882		405.944	0.1001
669.74402	0.01228		1005.948	-0.04842		1265.948	0.13613		155.948	8.15395		185.948	0.16345		405.948	0.3312
669.74799	0.23025		1005.95203	0.00193		1265.95203	0.5214		155.952	7.36417		185.952	0.12437		405.952	0.35497
669.75201	0.35783		1005.95599	0.12269		1265.95605	0.58919		155.95599	6.04356		185.95599	-4.86E-04		405.95599	0.18364
669.75598	0.19006		1005.96002	0.16925		1265.95996	0.48671		155.96001	6.05215		185.96001	-0.03874		405.95999	0.0274
669.76001	-0.0303		1005.96399	0.06831		1265.96399	0.42798		155.964	6.55776		185.964	0.0654		405.96399	0.0653
669.76398	-0.03712		1005.96802	-0.00333		1265.96802	0.43005		155.968	7.56344		185.968	0.17513		405.96799	0.28302
669.76801	0.19844		1005.97199	0.11128		1265.97205	0.66974		155.972	7.95743		185.972	0.12443		405.97198	0.42634
669.77197	0.32457		1005.97601	0.14523		1265.97595	0.71741		155.976	6.43463		185.976	-0.0356		405.97601	0.23291
669.776	0.22896		1005.97998	0.07637		1265.97998	0.46397		155.98	3.26138		185.98	-0.10405		405.98001	0.03551
669.78003	0.03288		1005.98401	-0.00862		1265.98401	0.18886		155.98399	0.85377		185.98399	-0.00719		405.98401	0.14052
669.784	0.02934		1005.98798	1.07E-05		1265.98804	0.13558		155.98801	0.86987		185.98801	0.12259		405.98801	0.33665
669.78802	0.19119		1005.992	0.13778		1265.99194	0.33478		155.992	1.00986		185.992	0.09855		405.992	0.35088
669.79199	0.28143		1005.99597	0.22001		1265.99597	0.44656		155.996	0.68371		185.996	-0.03975		405.996	0.25318
669.79602	0.17878		1006	0.09263		1266	0.41028		156	0.58216		186	-0.07223		406	0.09447
669.79999	0.06294		1006.00403	0.03288		1266.00403	0.26708		156.004	0.50987		186.004	0.04278		406.004	0.13565
669.80402	0.06974		1006.008	0.02923		1266.00806	0.14529		156.008	0.58309		186.008	0.15657		406.008	0.32214
669.80798	0.20642		1006.01202	0.07981		1266.01196	0.43435		156.01199	0.76133		186.01199	0.12983		406.01199	0.35453
669.81201	0.27643		1006.01599	0.11549		1266.01599	0.61017		156.01601	0.89998		186.01601	-0.00933		406.01599	0.17525
669.81598	0.12982		1006.02002	0.07971		1266.02002	0.53045		156.02	0.78045		186.02	-0.0751		406.01999	0.04596
669.82001	-0.09205		1006.02399	0.08744		1266.02405	0.25354		156.024	0.49654		186.024	0.02623		406.02399	0.13869
669.82397	-0.0341		1006.02802	0.05797		1266.02795	0.03799		156.028	0.43126		186.028	0.12695		406.02802	0.36792
669.828	0.23436		1006.03198	0.04781		1266.03198	0.36212		156.032	0.72805		186.032	0.05208		406.03201	0.38383
669.83197	0.36715		1006.03601	0.11148		1266.03601	0.681		156.036	0.90226		186.036	-0.09171		406.03601	0.18205
669.836	0.23552		1006.03998	0.181		1266.04004	0.48809		156.03999	0.80098		186.03999	-0.10374		406.04001	0.07956
669.84003	0.03608		1006.04401	0.07421		1266.04395	0.27813		156.04401	0.56383		186.04401	0.03357		406.04401	0.21634
669.84399	0.08801		1006.04797	-0.029		1266.04797	0.21605		156.048	0.48953		186.048	0.16851		406.048	0.44545
669.84802	0.26609		1006.052	0.02819		1266.052	0.3798		156.052	0.62647		186.052	0.11862		406.052	0.46239
669.85199	0.3094		1006.05603	0.06773		1266.05603	0.55517		156.056	0.7355		186.056	-0.06801		406.056	0.2517
669.85602	0.14942		1006.06	0.04376		1266.06006	0.47055		156.06	0.60248		186.06	-0.13996		406.06	0.11317
669.85999	0.04015		1006.06403	-0.0168		1266.06396	0.23004		156.064	0.38877		186.064	-0.00491		406.064	0.19321
669.86401	0.08085		1006.06799	-0.04814		1266.06799	0.19012		156.06799	0.39829		186.06799	0.15257		406.06799	0.3391
669.86798	0.22966		1006.07202	0.07025		1266.07202	0.35102		156.07201	0.69039		186.07201	0.13995		406.07199	0.3313
669.87201	0.24947		1006.07599	0.09121		1266.07605	0.59942		156.076	0.94982		186.076	0.00772		406.07599	0.15792
669.87598	0.0238		1006.08002	0.01867		1266.07996	0.55024		156.08	0.88446		186.08	-0.05452		406.07999	0.01518
669.88	-0.10702		1006.08398	-0.04721		1266.08398	0.22454		156.084	0.68788		186.084	0.0341		406.08401	0.08675
669.88397	0.00507		1006.08801	-0.09251		1266.08801	0.1605		156.088	0.70026		186.088	0.15426		406.08801	0.2713
669.888	0.13796		1006.09198	0.02949		1266.09204	0.48392		156.092	1.11781		186.092	0.13345		406.09201	0.33553
669.89203	0.18508		1006.09601	0.15089		1266.09595	0.7277		156.09599	1.29305		186.09599	-0.02759		406.09601	0.22777
669.896	0.09761		1006.09998	0.08759		1266.09998	0.6959		156.10001	1.2336		186.10001	-0.10956		406.10001	0.13036
669.90002	-0.04552		1006.104	-0.02709		1266.104	0.30767		156.104	1.17271		186.104	0.0373		406.104	0.19284
669.90399	-0.01159		1006.10797	-0.00987		1266.10803	0.16429		156.108	1.10659		186.108	0.1939		406.108	0.35815
669.90802	0.17781		1006.112	0.1169		1266.11206	0.56328		156.112	0.98514		186.112	0.12357		406.112	0.38016
669.91199	0.16982		1006.11603	0.21601		1266.11597	0.73296		156.116	1.01956		186.116	-0.02389		406.116	0.18151
669.91602	0.03525		1006.12	0.20321		1266.12	0.57196		156.12	0.87027		186.12	-0.01487		406.12	0.08241
669.91998	-0.05986		1006.12402	-0.00566		1266.12402	0.31765		156.12399	0.68536		186.12399	0.12403		406.12399	0.18203
669.92401	0.07365		1006.12799	-0.14047		1266.12805	0.14556		156.12801	0.69375		186.12801	0.24656		406.12799	0.35148
669.92798	0.28909		1006.13202	0.00612		1266.13196	0.39289		156.132	1.11194		186.132	0.22361		406.13199	0.32242
669.93201	0.27257		1006.13599	0.1542		1266.13599	0.68664		156.136	1.20409		186.136	0.09437		406.13599	0.16065
669.93597	0.01457		1006.14002	0.05888		1266.14001	0.57852		156.14	0.90451		186.14	0.0342		406.14001	0.04209
669.94	-0.19531		1006.14398	-0.02156		1266.14404	0.34862		156.144	0.61418		186.144	0.13552		406.14401	0.19978
669.94397	-0.047		1006.14801	-0.06399		1266.14795	0.07445		156.14799	0.63144		186.14799	0.26742		406.14801	0.38337
669.948	0.27556		1006.15198	0.0066		1266.15198	0.43473		156.15199	1.69755		186.15199	0.24122		406.15201	0.37849
669.95203	0.32497		1006.15601	0.11634		1266.15601	0.58551		156.15601	2.17457		186.15601	0.08783		406.15601	0.23975
669.95599	0.09974		1006.15997	0.02333		1266.16003	0.58528		156.16	1.1175		186.16	0.01489		406.16	0.15897
669.96002	-0.03094		1006.164	-0.11543		1266.16394	0.40887		156.164	0.42879		186.164	0.12111		406.164	0.1909
669.96399	0.09475		1006.16803	-0.11227		1266.16797	0.28176		156.168	0.347		186.168	0.24835		406.168	0.30363
669.96802	0.29864		1006.172	0.04923		1266.172	0.43833		156.172	0.61768		186.172	0.19626		406.172	0.3402
669.97198	0.37127		1006.17603	0.2884		1266.17603	0.61253		156.17599	0.88293		186.17599	0.00845		406.17599	0.14229
669.97601	0.20134		1006.17999	0.23926		1266.18005	0.47324		156.17999	1.30033		186.17999	-0.07657		406.17999	0.05749
669.97998	0.07424		1006.18402	-0.00134		1266.18396	0.35266		156.18401	2.20158		186.18401	0.02626		406.18399	0.13823
669.98401	0.18433		1006.18799	-0.03403		1266.18799	0.27787		156.188	4.85788		186.188	0.16217		406.18799	0.23052
669.98798	0.33996		1006.19202	0.16319		1266.19202	0.41707		156.192	6.06204		186.192	0.13686		406.19199	0.26699
669.992	0.26479		1006.19598	0.29841		1266.19604	0.74537		156.196	5.61887		186.196	-0.03993		406.19601	0.18566
669.99597	0.09297		1006.20001	0.36841		1266.19995	0.68132		156.2	5.61041		186.2	-0.1048		406.20001	0.10513
670	-0.03828		1006.20398	0.43081		1266.20398	0.43737		156.20399	5.86959		186.20399	0.04639		406.20401	0.24109
670.00403	0.03952		1006.20801	0.48395		1266.20801	0.19508		156.20799	6.12499		186.20799	0.19206		406.20801	0.43068
670.008	0.24476		1006.21198	0.28858		1266.21204	0.53306		156.21201	6.7413		186.21201	0.1267		406.21201	0.46576
670.01202	0.24593		1006.216	0.19789		1266.21594	0.61618		156.216	7.67499		186.216	-0.04835		406.216	0.28518
670.01599	0.07109		1006.21997	0.15897		1266.21997	0.53514		156.22	7.9585		186.22	-0.09487		406.22	0.15928
670.02002	-0.02265		1006.224	0.05657		1266.224	0.32782		156.224	7.92399		186.224	0.0512		406.224	0.17973
670.02399	0.15874		1006.22803	0.04013		1266.22803	0.2493		156.228	7.35046		186.228	0.20066		406.228	0.29857
670.02802	0.39875		1006.232	0.09857		1266.23206	1.02126		156.23199	6.67062		186.23199	0.12728		406.23199	0.33104
670.03198	0.43856		1006.23602	0.17005		1266.23596	1.27362		156.23599	7.43988		186.23599	-0.03987		406.23599	0.23193
670.03601	0.26869		1006.23999	0.2854		1266.23999	1.07011		156.24001	7.67885		186.24001	-0.04686		406.23999	0.06759
670.03998	0.08359		1006.24402	0.31804		1266.24402	0.87041		156.244	7.46278		186.244	0.07451		406.24399	0.13491
670.04401	0.09331		1006.24799	0.55561		1266.24805	0.8327		156.248	7.4008		186.248	0.15959		406.24799	0.34916
670.04797	0.28222		1006.25201	0.50789		1266.25195	0.97506		156.252	7.39187		186.252	0.1226		406.25201	0.40627
670.052	0.25778		1006.25598	0.25447		1266.25598	1.50825		156.256	7.29437		186.256	-0.02732		406.25601	0.19066
670.05603	0.01272		1006.26001	0.3061		1266.26001	1.24368		156.25999	7.45049		186.25999	-0.09417		406.26001	0.08357
670.06	-0.04891		1006.26398	0.19521		1266.26404	1.03646		156.26401	7.39294		186.26401	0.04834		406.26401	0.20915
670.06403	0.1183		1006.26801	-0.03675		1266.26794	0.8753		156.26801	7.60463		186.26801	0.20523		406.26801	0.33074
670.06799	0.27725		1006.27197	0.0373		1266.27197	1.14966		156.272	7.98587		186.272	0.17695		406.272	0.34376
670.07202	0.25059		1006.276	0.21709		1266.276	1.2942		156.276	8.20071		186.276	0.02319		406.276	0.18906
670.07599	0.07495		1006.28003	0.25382		1266.28003	1.25025		156.28	7.94133		186.28	-0.04218		406.28	-0.02577
670.08002	-0.03407		1006.284	0.17247		1266.28406	1.15209		156.284	7.41295		186.284	0.07802		406.284	0.07296
670.08398	0.07412		1006.28803	0.14216		1266.28796	1.27498		156.28799	7.24284		186.28799	0.22058		406.28799	0.28739
670.08801	0.25		1006.29199	0.45534		1266.29199	1.45386		156.29201	7.58175		186.29201	0.17729		406.29199	0.32825
670.09198	0.21556		1006.29602	0.94796		1266.29602	1.57738		156.29601	7.61268		186.29601	0.00914		406.29599	0.11936
670.09601	0.00603		1006.29999	0.93616		1266.30005	1.47019		156.3	7.24091		186.3	-0.02685		406.29999	-0.04315
670.09998	-0.1177		1006.30402	0.32085		1266.30396	1.04704		156.304	7.22416		186.304	0.12167		406.30399	0.08547
670.104	0.0193		1006.30798	0.06151		1266.30798	0.86447		156.308	7.39585		186.308	0.2468		406.30801	0.27402
670.10797	0.23079		1006.31201	0.17446		1266.31201	1.0757		156.312	7.29523		186.312	0.18657		406.31201	0.31493
670.112	0.30896		1006.31598	0.26722		1266.31604	1.37711		156.31599	7.33197		186.31599	-0.00579		406.31601	0.18795
670.11603	0.18215		1006.32001	0.24192		1266.31995	1.27413		156.32001	7.11465		186.32001	-0.0879		406.32001	0.09086
670.12	0.02973		1006.32398	0.13984		1266.32397	1.03353		156.32401	6.77083		186.32401	0.04273		406.32401	0.17761
670.12402	0.07747		1006.328	0.05385		1266.328	0.92282		156.328	6.85429		186.328	0.21868		406.328	0.35871
670.12799	0.25708		1006.33197	0.10065		1266.33203	1.17453		156.332	6.94698		186.332	0.22039		406.332	0.34881
670.13202	0.25131		1006.336	0.23133		1266.33606	1.49177		156.336	7.1952		186.336	0.0479		406.336	0.18023
670.13599	0.01121		1006.34003	0.42104		1266.33997	1.42718		156.34	7.54293		186.34	-0.03427		406.34	0.09937
670.14001	-0.08168		1006.34399	0.24946		1266.34399	1.16171		156.34399	7.37171		186.34399	0.06412		406.34399	0.1929
670.14398	0.07221		1006.34802	-0.02584		1266.34802	0.8876		156.34801	7.31405		186.34801	0.1493		406.34799	0.28297
670.14801	0.26692		1006.35199	0.01633		1266.35205	1.29539		156.35201	7.3979		186.35201	0.09452		406.35199	0.32081
670.15198	0.27435		1006.35602	0.69324		1266.35596	1.49892		156.356	7.22502		186.356	-0.03068		406.35599	0.22122
670.15601	0.05762		1006.35999	1.04223		1266.35999	1.65407		156.36	7.12762		186.36	-0.05669		406.35999	0.06404
670.15997	-0.06647		1006.36401	0.7134		1266.36401	1.51663		156.364	6.94569		186.364	0.06586		406.36401	0.17485
670.164	0.0425		1006.36798	0.48463		1266.36804	1.26054		156.368	6.77014		186.368	0.17284		406.36801	0.34699
670.16803	0.23805		1006.37201	0.98861		1266.37195	1.42021		156.37199	7.04267		186.37199	0.13522		406.37201	0.31875
670.172	0.30048		1006.37598	1.29054		1266.37598	1.66747		156.37601	7.44462		186.37601	0.05043		406.37601	0.21061
670.17603	0.08882		1006.38001	0.54368		1266.38	1.54226		156.38	7.34487		186.38	0.04294		406.38	0.11533
670.17999	-0.09815		1006.38397	-0.01955		1266.38403	1.25687		156.384	7.13425		186.384	0.13415		406.384	0.1565
670.18402	0.07797		1006.388	-0.00206		1266.38794	1.03947		156.388	7.29476		186.388	0.21994		406.388	0.27704
670.18799	0.30947		1006.39203	0.18233		1266.39197	1.28358		156.392	7.41701		186.392	0.1555		406.392	0.35115
670.19202	0.27348		1006.396	0.28498		1266.396	1.54474		156.396	7.2139		186.396	-0.04337		406.396	0.22114
670.19598	0.03817		1006.40002	0.24462		1266.40002	1.55268		156.39999	7.03268		186.39999	-0.13909		406.39999	0.07194
670.20001	-0.10393		1006.40399	0.19285		1266.40405	1.40466		156.40401	6.98794		186.40401	-0.01313		406.40399	0.06238
670.20398	0.02181		1006.40802	0.18306		1266.40796	1.03207		156.408	7.0225		186.408	0.13853		406.40799	0.20718
670.20801	0.33461		1006.41199	0.36681		1266.41199	1.32101		156.412	7.02046		186.412	0.13949		406.41199	0.2419
670.21198	0.39916		1006.41602	0.80022		1266.41602	1.37788		156.416	7.07425		186.416	0.01892		406.41599	0.09531
670.216	0.16217		1006.41998	0.91078		1266.42004	1.39135		156.42	6.84663		186.42	-0.05127		406.42001	4.84E-04
670.21997	-0.01582		1006.42401	0.30278		1266.42395	1.18965		156.424	6.57662		186.424	0.06869		406.42401	0.09575
670.224	0.07022		1006.42798	0.0586		1266.42798	0.95914		156.42799	6.66881		186.42799	0.68293		406.42801	0.30478
670.22803	0.22761		1006.43201	0.17088		1266.43201	1.29368		156.43201	7.07196		186.43201	2.42221		406.43201	0.31074
670.23199	0.22074		1006.43597	0.22927		1266.43604	1.60727		156.436	7.59376		186.436	4.43785		406.436	0.11439
670.23602	0.02057		1006.44	0.41291		1266.43994	1.63266		156.44	7.57576		186.44	5.22498		406.44	-0.04012
670.23999	-0.09459		1006.44397	0.34746		1266.44397	1.43822		156.444	7.40276		186.444	5.19545		406.444	0.0787
670.24402	0.00968		1006.448	0.34941		1266.448	1.22438		156.448	7.51981		186.448	5.12869		406.448	0.25466
670.24799	0.18762		1006.45203	0.28138		1266.45203	1.48159		156.452	7.63637		186.452	5.034		406.452	0.24322
670.25201	0.21336		1006.45599	0.13467		1266.45605	1.56886		156.45599	7.26784		186.45599	4.89088		406.45599	0.10916
670.25598	0.07862		1006.46002	0.073		1266.45996	1.50693		156.46001	6.63879		186.46001	4.86295		406.45999	0.05782
670.26001	-0.02669		1006.46399	-0.04886		1266.46399	1.25416		156.464	6.63539		186.464	4.96483		406.46399	0.18293
670.26398	0.04098		1006.46802	-0.11855		1266.46802	1.06718		156.468	6.59739		186.468	5.06167		406.46799	0.27806
670.26801	0.12163		1006.47199	0.05417		1266.47205	1.1775		156.472	6.6136		186.472	5.0941		406.47198	0.23164
670.27197	0.08392		1006.47601	0.19728		1266.47595	1.4266		156.476	7.02391		186.476	5.1001		406.47601	0.15546
670.276	8.84E-04		1006.47998	0.17004		1266.47998	1.50662		156.48	6.61185		186.48	5.20908		406.48001	0.03563
670.28003	-0.09096		1006.48401	0.1213		1266.48401	1.16167		156.48399	6.26762		186.48399	5.46962		406.48401	0.11204
670.284	0.08285		1006.48798	0.10154		1266.48804	0.96115		156.48801	6.38503		186.48801	5.70534		406.48801	0.31195
670.28802	0.24419		1006.492	0.21653		1266.49194	1.1474		156.492	6.68628		186.492	5.7338		406.492	0.35526
670.29199	0.16623		1006.49597	0.27848		1266.49597	1.47629		156.496	6.84103		186.496	5.75478		406.496	0.17154
670.29602	0.07141		1006.5	0.15096		1266.5	1.58549		156.5	6.7899		186.5	6.04317		406.5	0.03418
670.29999	-0.00264		1006.50403	0.01206		1266.50403	1.27617		156.504	6.53676		186.504	6.33276		406.504	0.10982
670.30402	0.08939		1006.508	-0.04335		1266.50806	1.21208		156.508	6.30539		186.508	6.25888		406.508	0.27495
670.30798	0.2611		1006.51202	0.03613		1266.51196	1.34487		156.51199	6.36425		186.51199	5.96693		406.51199	0.25942
670.31201	0.20413		1006.51599	0.13342		1266.51599	1.59501		156.51601	6.36508		186.51601	5.76476		406.51599	0.08183
670.31598	0.05353		1006.52002	0.15526		1266.52002	1.48688		156.52	6.31138		186.52	5.76624		406.51999	-0.01844
670.32001	0.07634		1006.52399	0.08404		1266.52405	1.40972		156.524	6.28418		186.524	5.97112		406.52399	0.06881
670.32397	0.2257		1006.52802	0.0274		1266.52795	1.19031		156.528	6.15577		186.528	6.09585		406.52802	0.23052
670.328	0.3588		1006.53198	0.10783		1266.53198	1.34346		156.532	6.41492		186.532	5.82909		406.53201	0.25747
670.33197	0.32211		1006.53601	0.16367		1266.53601	1.56436		156.536	6.82727		186.536	5.4214		406.53601	0.09284
670.336	0.11473		1006.53998	0.06375		1266.54004	1.45449		156.53999	7.22052		186.53999	5.34045		406.54001	-0.03178
670.34003	-0.02511		1006.54401	-0.0078		1266.54395	1.36676		156.54401	7.12954		186.54401	5.61651		406.54401	0.13867
670.34399	0.06192		1006.54797	-0.06701		1266.54797	0.96898		156.548	6.7294		186.548	5.81063		406.548	0.38594
670.34802	0.33229		1006.552	0.00796		1266.552	1.27701		156.552	6.64432		186.552	5.79167		406.552	0.36489
670.35199	0.36075		1006.55603	0.13584		1266.55603	1.51924		156.556	6.81788		186.556	5.78813		406.556	0.15917
670.35602	0.15326		1006.56	0.16591		1266.56006	1.34818		156.56	7.02032		186.56	5.95695		406.56	0.03929
670.35999	0.00842		1006.56403	0.00862		1266.56396	1.17464		156.564	6.8992		186.564	6.27585		406.564	0.10772
670.36401	0.14966		1006.56799	-0.09815		1266.56799	1.02619		156.56799	6.83057		186.56799	6.31244		406.56799	0.24509
670.36798	0.4013		1006.57202	0.01911		1266.57202	1.21161		156.57201	7.23491		186.57201	5.86296		406.57199	0.21897
670.37201	0.40129		1006.57599	0.14358		1266.57605	1.39354		156.576	7.63386		186.576	5.30036		406.57599	0.05828
670.37598	0.22316		1006.58002	0.08214		1266.57996	1.4161		156.58	7.36019		186.58	4.9491		406.57999	-0.02027
670.38	0.08197		1006.58398	-0.0719		1266.58398	1.16337		156.584	6.75476		186.584	5.14632		406.58401	0.11139
670.38397	0.17356		1006.58801	-0.14938		1266.58801	1.05606		156.588	6.5903		186.588	5.98594		406.58801	0.29069
670.388	0.33753		1006.59198	0.02249		1266.59204	1.28527		156.592	6.30167		186.592	6.81337		406.59201	0.29879
670.39203	0.27691		1006.59601	0.18018		1266.59595	1.47635		156.59599	6.53223		186.59599	6.88924		406.59601	0.11221
670.396	0.05989		1006.59998	0.31506		1266.59998	1.35035		156.60001	6.59988		186.60001	6.39524		406.60001	0.00752
670.40002	-0.0026		1006.604	0.23327		1266.604	1.26423		156.604	6.43945		186.604	6.01403		406.604	0.10059
670.40399	0.1767		1006.60797	0.10372		1266.60803	1.67073		156.608	6.23216		186.608	5.97782		406.608	0.27015
670.40802	0.29415		1006.612	0.22252		1266.61206	1.77732		156.612	6.67607		186.612	6.04211		406.612	0.2284
670.41199	0.25067		1006.61603	0.50172		1266.61597	1.25218		156.616	7.22697		186.616	5.96596		406.616	0.05522
670.41602	0.16576		1006.62	1.13271		1266.62	1.14559		156.62	6.92002		186.62	5.86395		406.62	-0.00265
670.41998	0.10885		1006.62402	1.03409		1266.62402	1.38574		156.62399	6.04799		186.62399	6.17212		406.62399	0.10057
670.42401	0.20237		1006.62799	0.34056		1266.62805	1.51233		156.62801	5.66733		186.62801	6.69323		406.62799	0.28527
670.42798	0.33435		1006.63202	0.41727		1266.63196	1.71864		156.632	6.1714		186.632	6.82875		406.63199	0.27667
670.43201	0.27682		1006.63599	1.13522		1266.63599	1.27559		156.636	6.43928		186.636	6.65891		406.63599	0.16897
670.43597	0.02788		1006.64002	2.16359		1266.64001	1.22413		156.64	6.12191		186.64	6.57201		406.64001	0.10701
670.44	-0.02957		1006.64398	1.97705		1266.64404	1.38642		156.644	6.14014		186.644	6.6842		406.64401	0.17242
670.44397	0.14091		1006.64801	1.70932		1266.64795	1.68265		156.64799	6.05995		186.64799	6.86566		406.64801	0.3166
670.448	0.294		1006.65198	1.55359		1266.65198	1.76885		156.65199	6.328		186.65199	6.87362		406.65201	0.31039
670.45203	0.2185		1006.65601	0.63994		1266.65601	1.5284		156.65601	6.85861		186.65601	6.69938		406.65601	0.14099
670.45599	0.055		1006.65997	0.27658		1266.66003	1.32918		156.66	6.66778		186.66	6.55044		406.66	0.01932
670.46002	-0.04133		1006.664	0.07584		1266.66394	1.55064		156.664	6.47591		186.664	6.66383		406.664	0.1155
670.46399	0.10347		1006.66803	0.02438		1266.66797	1.53604		156.668	6.75448		186.668	7.01547		406.668	0.26542
670.46802	0.24846		1006.672	0.297		1266.672	1.79457		156.672	6.99138		186.672	7.13186		406.672	0.1862
670.47198	0.15198		1006.67603	0.32447		1266.67603	1.56055		156.67599	6.87405		186.67599	6.77105		406.67599	0.01583
670.47601	0.01734		1006.67999	0.36107		1266.68005	1.37017		156.67999	6.60804		186.67999	6.34844		406.67999	-0.06154
670.47998	0.00552		1006.68402	0.88122		1266.68396	1.43098		156.68401	6.44382		186.68401	6.33843		406.68399	0.07836
670.48401	0.10413		1006.68799	0.76762		1266.68799	1.53835		156.688	6.29637		186.688	6.56906		406.68799	0.30519
670.48798	0.25017		1006.69202	0.29428		1266.69202	1.71138		156.692	6.5714		186.692	6.56354		406.69199	0.30895
670.492	0.20178		1006.69598	0.33507		1266.69604	1.34937		156.696	6.91081		186.696	6.32489		406.69601	0.15991
670.49597	0.04285		1006.70001	0.33791		1266.69995	1.2098		156.7	6.81851		186.7	6.29608		406.70001	0.08213
670.5	0.01023		1006.70398	0.07841		1266.70398	1.28318		156.70399	6.53398		186.70399	6.55861		406.70401	0.18759
670.50403	0.16292		1006.70801	-0.10311		1266.70801	1.4205		156.70799	6.37925		186.70799	6.71413		406.70801	0.28616
670.508	0.25404		1006.71198	0.06927		1266.71204	1.48383		156.71201	6.5401		186.71201	6.5488		406.71201	0.20672
670.51202	0.17976		1006.716	0.17001		1266.71594	1.39008		156.716	6.65403		186.716	6.29364		406.716	0.03545
670.51599	0.07383		1006.71997	0.11153		1266.71997	1.11076		156.72	6.46166		186.72	6.24362		406.72	-0.05613
670.52002	0.09523		1006.724	0.01693		1266.724	1.32928		156.724	6.43631		186.724	6.40628		406.724	0.0908
670.52399	0.27942		1006.72803	-0.09809		1266.72803	1.38736		156.728	6.57983		186.728	6.5533		406.728	0.28131
670.52802	0.35372		1006.732	-0.0239		1266.73206	1.65366		156.73199	6.53772		186.73199	6.4324		406.73199	0.2581
670.53198	0.23599		1006.73602	0.12977		1266.73596	1.37149		156.73599	6.48921		186.73599	5.45054		406.73599	0.09042
670.53601	0.02577		1006.73999	0.15997		1266.73999	1.11829		156.74001	6.29352		186.74001	3.2786		406.73999	0.0124
670.53998	-0.01626		1006.74402	0.10403		1266.74402	0.68848		156.744	5.91326		186.744	1.3182		406.74399	0.15883
670.54401	0.19113		1006.74799	0.20357		1266.74805	1.00003		156.748	5.91206		186.748	0.55164		406.74799	0.32815
670.54797	0.34378		1006.75201	0.27188		1266.75195	1.35619		156.752	6.10572		186.752	0.31073		406.75201	0.29712
670.552	0.25997		1006.75598	0.24476		1266.75598	1.26446		156.756	6.20646		186.756	0.05877		406.75601	0.15413
670.55603	0.04465		1006.76001	0.18664		1266.76001	1.17929		156.75999	6.01909		186.75999	-0.08879		406.76001	0.08264
670.56	-0.07653		1006.76398	0.06295		1266.76404	1.13245		156.76401	5.57738		186.76401	0.00418		406.76401	0.16268
670.56403	0.10201		1006.76801	-0.00417		1266.76794	1.48577		156.76801	5.87424		186.76801	0.16672		406.76801	0.28168
670.56799	0.25928		1006.77197	0.12967		1266.77197	1.53994		156.772	6.12142		186.772	0.1559		406.772	0.19195
670.57202	0.13943		1006.776	0.22501		1266.776	1.22349		156.776	6.06599		186.776	-0.00543		406.776	0.05425
670.57599	-0.04781		1006.78003	0.21744		1266.78003	1.22517		156.78	6.04446		186.78	-0.11045		406.78	0.04805
670.58002	-0.06293		1006.784	0.12383		1266.78406	1.31627		156.784	5.89168		186.784	-0.04828		406.784	0.13437
670.58398	0.08339		1006.78803	0.05263		1266.78796	1.3345		156.78799	6.07597		186.78799	0.06205		406.78799	0.28384
670.58801	0.22654		1006.79199	0.08847		1266.79199	1.69743		156.79201	6.11406		186.79201	0.069		406.79199	0.25165
670.59198	0.13871		1006.79602	0.15806		1266.79602	1.33714		156.79601	5.97392		186.79601	-0.01831		406.79599	0.06616
670.59601	-0.06709		1006.79999	0.15784		1266.80005	1.00121		156.8	5.56738		186.8	-0.06108		406.79999	-8.44E-04
670.59998	-0.09329		1006.80402	-0.00534		1266.80396	1.18589		156.804	5.48438		186.804	0.04783		406.80399	0.09367
670.604	0.10544		1006.80798	-0.15034		1266.80798	1.50117		156.808	5.57009		186.808	0.159		406.80801	0.29016
670.60797	0.23318		1006.81201	-0.0501		1266.81201	1.50048		156.812	5.94505		186.812	0.09645		406.81201	0.32212
670.612	0.16453		1006.81598	0.08719		1266.81604	1.18409		156.81599	6.30368		186.81599	-0.0689		406.81601	0.11209
670.61603	-0.0248		1006.82001	0.13018		1266.81995	0.95167		156.82001	6.35555		186.82001	-0.13073		406.82001	0.06887
670.62	-0.07267		1006.82398	0.11181		1266.82397	0.9957		156.82401	6.24824		186.82401	-0.00654		406.82401	0.23965
670.62402	0.08793		1006.828	0.02409		1266.828	1.21743		156.828	6.31801		186.828	0.12631		406.828	0.34308
670.62799	0.24437		1006.83197	-0.00345		1266.83203	1.3978		156.832	6.54508		186.832	0.08441		406.832	0.26545
670.63202	0.14869		1006.836	0.04589		1266.83606	1.13771		156.836	6.8773		186.836	-0.07102		406.836	0.09104
670.63599	-0.03947		1006.84003	0.12277		1266.83997	1.05854		156.84	7.27419		186.84	-0.15624		406.84	-0.04075
670.64001	0.00659		1006.84399	0.17833		1266.84399	1.20348		156.84399	7.02949		186.84399	-0.0781		406.84399	0.14157
670.64398	0.1953		1006.84802	0.12067		1266.84802	1.4706		156.84801	6.74698		186.84801	0.06053		406.84799	0.2939
670.64801	0.33885		1006.85199	0.20915		1266.85205	1.65902		156.85201	6.46803		186.85201	0.09161		406.85199	0.19908
670.65198	0.25774		1006.85602	0.24001		1266.85596	1.40706		156.856	6.19938		186.856	-0.00567		406.85599	0.09401
670.65601	0.02218		1006.85999	0.10877		1266.85999	1.0988		156.86	6.12308		186.86	-0.08307		406.85999	0.06555
670.65997	-0.00235		1006.86401	-0.10133		1266.86401	1.31964		156.864	6.10291		186.864	-0.00675		406.86401	0.15524
670.664	0.12742		1006.86798	-0.15284		1266.86804	1.56835		156.868	6.16567		186.868	0.09504		406.86801	0.32506
670.66803	0.21637		1006.87201	-0.02899		1266.87195	1.91823		156.87199	6.41903		186.87199	0.05122		406.87201	0.27443
670.672	0.13384		1006.87598	0.09132		1266.87598	1.4373		156.87601	6.69931		186.87601	-0.06026		406.87601	0.02935
670.67603	-0.01825		1006.88001	0.0775		1266.88	1.29883		156.88	6.46643		186.88	-0.06348		406.88	0.00337
670.67999	-0.05723		1006.88397	-0.00363		1266.88403	1.42608		156.884	5.99643		186.884	0.09059		406.884	0.15171
670.68402	0.11807		1006.888	-0.04152		1266.88794	1.51652		156.888	5.80072		186.888	0.21671		406.888	0.30727
670.68799	0.31121		1006.89203	0.11654		1266.89197	1.70568		156.892	6.08808		186.892	0.14979		406.892	0.28511
670.69202	0.21555		1006.896	0.51901		1266.896	1.27102		156.896	6.52269		186.896	-0.02765		406.896	0.07322
670.69598	0.02574		1006.90002	0.48575		1266.90002	1.09714		156.89999	6.29707		186.89999	-0.10479		406.89999	-0.05667
670.70001	0.09342		1006.90399	0.40145		1266.90405	1.03394		156.90401	6.07593		186.90401	5.62E-04		406.90399	0.06103
670.70398	0.2302		1006.90802	0.20211		1266.90796	1.44501		156.908	5.84603		186.908	0.14179		406.90799	0.23236
670.70801	0.30281		1006.91199	0.13655		1266.91199	1.54753		156.912	5.53029		186.912	0.13909		406.91199	0.15182
670.71198	0.16103		1006.91602	0.3946		1266.91602	1.18863		156.916	5.68805		186.916	-0.00238		406.91599	-0.0156
670.716	-0.03299		1006.91998	0.30578		1266.92004	0.93059		156.92	5.58988		186.92	-0.06692		406.92001	-0.02135
670.71997	-0.01057		1006.92401	0.1812		1266.92395	1.11422		156.924	5.31511		186.924	0.04802		406.92401	0.15164
670.724	0.14204		1006.92798	0.1471		1266.92798	1.22253		156.92799	5.55895		186.92799	0.16477		406.92801	0.34531
670.72803	0.28512		1006.93201	0.12531		1266.93201	1.43784		156.93201	6.07392		186.93201	0.10087		406.93201	0.31514
670.73199	0.17127		1006.93597	0.23386		1266.93604	1.31839		156.936	6.37162		186.936	-0.06944		406.936	0.09544
670.73602	0.00449		1006.94	0.73582		1266.93994	1.07388		156.94	6.15446		186.94	-0.11724		406.94	0.00882
670.73999	-0.04279		1006.94397	0.92223		1266.94397	1.09299		156.944	5.62916		186.944	0.03059		406.944	0.17125
670.74402	0.13515		1006.948	0.2284		1266.948	1.24637		156.948	5.70388		186.948	0.1855		406.948	0.36009
670.74799	0.31117		1006.95203	-0.00745		1266.95203	1.46889		156.952	6.08795		186.952	0.11495		406.952	0.26285
670.75201	0.36037		1006.95599	0.15107		1266.95605	1.16849		156.95599	6.12332		186.95599	-0.10462		406.95599	0.04298
670.75598	0.2256		1006.96002	0.14255		1266.95996	1.10347		156.96001	6.2729		186.96001	-0.18246		406.95999	0.04789
670.76001	0.06449		1006.96399	0.09406		1266.96399	0.96047		156.964	6.68102		186.964	-0.02617		406.96399	0.23112
670.76398	0.12892		1006.96802	0.01343		1266.96802	1.24311		156.968	6.69603		186.968	0.15724		406.96799	0.34548
670.76801	0.24427		1006.97199	-6.01E-04		1266.97205	1.6249		156.972	6.40523		186.972	0.14905		406.97198	0.22932
670.77197	0.1735		1006.97601	0.19035		1266.97595	1.10489		156.976	6.22279		186.976	-0.0089		406.97601	0.03965
670.776	0.06162		1006.97998	0.21104		1266.97998	0.99546		156.98	6.46745		186.98	-0.08024		406.98001	0.03107
670.78003	0.06335		1006.98401	0.24419		1266.98401	1.00772		156.98399	6.28123		186.98399	0.01752		406.98401	0.23356
670.784	0.21825		1006.98798	0.29482		1266.98804	1.23824		156.98801	6.34423		186.98801	0.14036		406.98801	0.41162
670.78802	0.31211		1006.992	0.23829		1266.99194	1.29776		156.992	6.4387		186.992	0.09558		406.992	0.35731
670.79199	0.31138		1006.99597	0.21905		1266.99597	1.22709		156.996	6.6474		186.996	-0.09475		406.996	0.12587
670.79602	0.12213		1007	0.23911		1267	0.92496		157	6.86922		187	-0.1897		407	0.00915
670.79999	0.06555		1007.00403	0.09201		1267.00403	0.92586		157.004	6.53423		187.004	-0.07425		407.004	0.12596
670.80402	0.36791		1007.008	-0.09493		1267.00806	1.16221		157.008	5.76664		187.008	0.09225		407.008	0.29831
670.80798	0.43856		1007.01202	0.0251		1267.01196	1.36978		157.01199	5.64845		187.01199	0.09107		407.01199	0.30227
670.81201	0.27388		1007.01599	0.21475		1267.01599	1.1264		157.01601	5.55958		187.01601	-0.06964		407.01599	0.0928
670.81598	0.03822		1007.02002	0.21285		1267.02002	0.984		157.02	4.88549		187.02	-0.17017		407.01999	0.00648
670.82001	-0.0256		1007.02399	0.00763		1267.02405	1.03629		157.024	4.83282		187.024	-0.03869		407.02399	0.17138
670.82397	0.11252		1007.02802	-0.01691		1267.02795	1.1826		157.028	5.25465		187.028	0.16285		407.02802	0.3507
670.828	0.20985		1007.03198	0.12595		1267.03198	1.42828		157.032	5.62816		187.032	0.12719		407.03201	0.26368
670.83197	0.13601		1007.03601	0.29271		1267.03601	1.18083		157.036	5.86435		187.036	-0.07159		407.03601	0.11091
670.836	-0.04076		1007.03998	0.33157		1267.04004	0.9287		157.03999	5.62071		187.03999	-0.15952		407.04001	0.10179
670.84003	-0.00561		1007.04401	0.08475		1267.04395	0.91579		157.04401	5.3933		187.04401	-0.05892		407.04401	0.26774
670.84399	0.14245		1007.04797	-0.06591		1267.04797	1.24104		157.048	5.6536		187.048	0.10265		407.048	0.43182
670.84802	0.27718		1007.052	-0.00668		1267.052	1.40173		157.052	5.86773		187.052	0.1066		407.052	0.2633
670.85199	0.14838		1007.05603	0.12197		1267.05603	1.24889		157.056	5.93537		187.056	-0.04012		407.056	-0.03065
670.85602	-0.02249		1007.06	0.14749		1267.06006	1.03801		157.06	5.81969		187.06	-0.11501		407.06	-0.0782
670.85999	-0.00668		1007.06403	0.20672		1267.06396	1.09022		157.064	5.51145		187.064	-0.05332		407.064	0.10181
670.86401	0.11333		1007.06799	0.31403		1267.06799	1.15535		157.06799	5.33046		187.06799	0.05108		407.06799	0.2875
670.86798	0.27516		1007.07202	0.36163		1267.07202	1.36468		157.07201	5.50472		187.07201	0.06123		407.07199	0.26966
670.87201	0.225		1007.07599	0.42887		1267.07605	1.05203		157.076	5.86567		187.076	-0.06624		407.07599	0.14498
670.87598	0.0255		1007.08002	0.49845		1267.07996	0.87249		157.08	5.86206		187.08	-0.12693		407.07999	0.11244
670.88	-0.04029		1007.08398	0.28825		1267.08398	0.87366		157.084	5.51153		187.084	-0.03527		407.08401	0.23252
670.88397	0.10468		1007.08801	0.05961		1267.08801	1.33334		157.088	5.29139		187.088	0.06003		407.08801	0.3752
670.888	0.19599		1007.09198	0.14809		1267.09204	1.48194		157.092	5.73562		187.092	0.00458		407.09201	0.27565
670.89203	0.06104		1007.09601	0.38351		1267.09595	1.0618		157.09599	6.28145		187.09599	-0.15133		407.09601	0.08633
670.896	-0.0991		1007.09998	1.10267		1267.09998	1.03084		157.10001	6.16084		187.10001	-0.17969		407.10001	0.00996
670.90002	-0.05672		1007.104	2.3963		1267.104	0.97344		157.104	5.67972		187.104	-0.01116		407.104	0.10388
670.90399	0.13271		1007.10797	3.32714		1267.10803	1.22454		157.108	5.63248		187.108	0.14286		407.108	0.2421
670.90802	0.28092		1007.112	2.30264		1267.11206	1.34337		157.112	5.727		187.112	0.10218		407.112	0.17331
670.91199	0.16457		1007.11603	0.90519		1267.11597	1.20956		157.116	5.90753		187.116	-0.03888		407.116	0.01768
670.91602	-0.04275		1007.12	0.32737		1267.12	1.10793		157.12	6.12308		187.12	-0.06982		407.12	-0.05917
670.91998	-0.00896		1007.12402	0.29027		1267.12402	1.06733		157.12399	5.55726		187.12399	0.05519		407.12399	0.09985
670.92401	0.21888		1007.12799	0.30483		1267.12805	1.2807		157.12801	5.17953		187.12801	0.17392		407.12799	0.30934
670.92798	0.28558		1007.13202	0.34016		1267.13196	1.55687		157.132	5.34983		187.132	0.12024		407.13199	0.23861
670.93201	0.1436		1007.13599	0.30161		1267.13599	1.18044		157.136	5.60533		187.136	-0.08961		407.13599	0.03317
670.93597	-0.0339		1007.14002	0.24234		1267.14001	1.11501		157.14	5.32191		187.14	-0.19094		407.14001	0.00115
670.94	0.05502		1007.14398	0.29094		1267.14404	0.99572		157.144	5.02536		187.144	-0.02873		407.14401	0.22675
670.94397	0.28833		1007.14801	0.44352		1267.14795	1.26151		157.14799	5.09152		187.14799	0.16411		407.14801	0.366
670.948	0.42801		1007.15198	0.79328		1267.15198	1.48243		157.15199	5.33597		187.15199	0.1476		407.15201	0.31937
670.95203	0.29509		1007.15601	0.62533		1267.15601	1.3798		157.15601	5.54473		187.15601	-0.01934		407.15601	0.19264
670.95599	0.05682		1007.15997	0.15645		1267.16003	1.09983		157.16	5.60194		187.16	-0.09773		407.16	0.10506
670.96002	-0.03011		1007.164	-0.12871		1267.16394	1.12607		157.164	5.58998		187.164	0.00639		407.164	0.21551
670.96399	0.12387		1007.16803	-0.1929		1267.16797	1.30098		157.168	5.51339		187.168	0.13383		407.168	0.35217
670.96802	0.26333		1007.172	-0.02786		1267.172	1.58708		157.172	5.69575		187.172	0.1078		407.172	0.24481
670.97198	0.1278		1007.17603	0.20997		1267.17603	1.22201		157.17599	5.97934		187.17599	-0.0744		407.17599	0.07143
670.97601	-0.01383		1007.17999	0.47883		1267.18005	1.08376		157.17999	6.0103		187.17999	-0.17676		407.17999	0.05241
670.97998	0.06053		1007.18402	0.25319		1267.18396	1.10973		157.18401	5.57358		187.18401	-0.03854		407.18399	0.23018
670.98401	0.13755		1007.18799	-0.08134		1267.18799	1.34322		157.188	5.63036		187.188	0.13825		407.18799	0.36135
670.98798	0.20324		1007.19202	-0.12296		1267.19202	1.50193		157.192	5.89255		187.192	0.12055		407.19199	0.18786
670.992	0.15451		1007.19598	-0.03128		1267.19604	1.17664		157.196	5.836		187.196	-0.06055		407.19601	-0.04489
670.99597	0.01882		1007.20001	6.47E-05		1267.19995	1.01185		157.2	5.82896		187.2	-0.18237		407.20001	-0.07183
671	0.01022		1007.20398	-0.11162		1267.20398	1.05105		157.20399	5.93684		187.20399	-0.09495		407.20401	0.08863
671.00403	0.15626		1007.20801	-0.2359		1267.20801	1.36252		157.20799	5.74711		187.20799	0.06071		407.20801	0.2256
671.008	0.30261		1007.21198	-0.18448		1267.21204	1.50817		157.21201	5.95189		187.21201	0.04997		407.21201	0.21834
671.01202	0.24765		1007.216	0.14952		1267.21594	1.20211		157.216	6.10437		187.216	-0.08438		407.216	0.06613
671.01599	0.04167		1007.21997	0.19798		1267.21997	0.98807		157.22	5.73827		187.22	-0.13149		407.22	-0.0343
671.02002	0.04961		1007.224	-0.05016		1267.224	1.06819		157.224	5.25277		187.224	-0.02362		407.224	0.07802
671.02399	0.21433		1007.22803	-0.16528		1267.22803	1.34832		157.228	5.13928		187.228	0.12167		407.228	0.22391
671.02802	0.28914		1007.232	-0.08725		1267.23206	1.30832		157.23199	5.38121		187.23199	0.11596		407.23199	0.17017
671.03198	0.21851		1007.23602	0.12063		1267.23596	1.21861		157.23599	5.60558		187.23599	-0.0475		407.23599	0.03538
671.03601	0.01018		1007.23999	0.16571		1267.23999	1.0074		157.24001	5.33734		187.24001	-0.15041		407.23999	-0.00355
671.03998	0.03648		1007.24402	0.03037		1267.24402	1.08139		157.244	4.71172		187.244	-0.04681		407.24399	0.11936
671.04401	0.23018		1007.24799	0.00482		1267.24805	1.41358		157.248	5.23498		187.248	0.13635		407.24799	0.26014
671.04797	0.39483		1007.25201	-0.00996		1267.25195	1.53078		157.252	5.72268		187.252	0.18154		407.25201	0.19684
671.052	0.25465		1007.25598	0.01406		1267.25598	1.26136		157.256	5.45378		187.256	0.03502		407.25601	0.04025
671.05603	0.12744		1007.26001	-0.01116		1267.26001	0.92864		157.25999	5.44997		187.25999	-0.11041		407.26001	0.0594
671.06	0.14034		1007.26398	-0.10864		1267.26404	0.97154		157.26401	5.59446		187.26401	-0.05209		407.26401	0.2193
671.06403	0.20471		1007.26801	-0.13671		1267.26794	1.07369		157.26801	5.15186		187.26801	0.08562		407.26801	0.27943
671.06799	0.22995		1007.27197	-0.07776		1267.27197	1.03772		157.272	5.00736		187.272	0.06161		407.272	0.16641
671.07202	0.06509		1007.276	0.02562		1267.276	0.76216		157.276	5.50509		187.276	-0.05794		407.276	0.04982
671.07599	-0.11123		1007.28003	0.01742		1267.28003	0.43939		157.28	6.15651		187.28	-0.08696		407.28	0.12342
671.08002	0.01447		1007.284	-0.16113		1267.28406	0.38595		157.284	6.14581		187.284	0.03657		407.284	0.24156
671.08398	0.22595		1007.28803	-0.2468		1267.28796	0.88016		157.28799	5.98802		187.28799	0.1628		407.28799	0.28697
671.08801	0.27257		1007.29199	0.12702		1267.29199	0.98598		157.29201	6.20401		187.29201	0.12111		407.29199	0.17193
671.09198	0.12059		1007.29602	0.91708		1267.29602	0.72399		157.29601	6.57651		187.29601	-0.04873		407.29599	0.01749
671.09601	-0.07604		1007.29999	0.47725		1267.30005	0.88338		157.3	6.63739		187.3	-0.14616		407.29999	-0.03849
671.09998	-0.04827		1007.30402	-0.0748		1267.30396	1.14216		157.304	6.49988		187.304	-0.04961		407.30399	0.14173
671.104	0.24585		1007.30798	-0.14982		1267.30798	1.3801		157.308	6.35709		187.308	0.09077		407.30801	0.35681
671.10797	0.41382		1007.31201	-0.10188		1267.31201	1.48178		157.312	6.51526		187.312	0.08099		407.31201	0.25645
671.112	0.23937		1007.31598	0.09177		1267.31604	1.1422		157.31599	6.9124		187.31599	-0.05475		407.31601	0.11952
671.11603	-0.01305		1007.32001	0.27476		1267.31995	0.95244		157.32001	6.79272		187.32001	-0.13232		407.32001	0.15948
671.12	0.0318		1007.32398	0.14885		1267.32397	0.98734		157.32401	6.26584		187.32401	-0.04438		407.32401	0.31743
671.12402	0.23161		1007.328	0.0465		1267.328	1.31564		157.328	5.97906		187.328	0.11386		407.328	0.44173
671.12799	0.26893		1007.33197	0.19513		1267.33203	1.64773		157.332	6.05954		187.332	0.11398		407.332	0.34073
671.13202	0.0844		1007.336	0.15796		1267.33606	1.34657		157.336	6.43335		187.336	-0.03564		407.336	0.08979
671.13599	-0.11447		1007.34003	0.04972		1267.33997	1.16557		157.34	6.13654		187.34	-0.09805		407.34	0.03657
671.14001	-0.09633		1007.34399	-0.04102		1267.34399	0.98059		157.34399	5.81709		187.34399	0.01602		407.34399	0.18353
671.14398	0.16037		1007.34802	-0.06374		1267.34802	1.39922		157.34801	6.04542		187.34801	0.1505		407.34799	0.32228
671.14801	0.29554		1007.35199	-0.02781		1267.35205	1.53069		157.35201	6.43825		187.35201	0.13188		407.35199	0.24871
671.15198	0.17215		1007.35602	0.10887		1267.35596	1.32327		157.356	6.2518		187.356	9.63E-04		407.35599	0.07014
671.15601	-0.02659		1007.35999	0.19526		1267.35999	1.11689		157.36	5.48642		187.36	-0.04999		407.35999	0.04392
671.15997	-0.02932		1007.36401	0.11737		1267.36401	1.20021		157.364	4.83801		187.364	0.06189		407.36401	0.14725
671.164	0.15366		1007.36798	0.15872		1267.36804	1.35555		157.368	5.01419		187.368	0.17752		407.36801	0.26682
671.16803	0.20916		1007.37201	0.13826		1267.37195	1.48833		157.37199	5.67881		187.37199	0.10449		407.37201	0.216
671.172	-0.00359		1007.37598	0.09008		1267.37598	1.1508		157.37601	5.88838		187.37601	-0.07438		407.37601	0.11531
671.17603	-0.13951		1007.38001	0.16877		1267.38	1.30894		157.38	6.11336		187.38	-0.15282		407.38	0.06948
671.17999	-0.01411		1007.38397	0.17511		1267.38403	1.05681		157.384	5.89043		187.384	-0.05314		407.384	0.18402
671.18402	0.13129		1007.388	0.15801		1267.38794	1.39816		157.388	5.64644		187.388	0.10055		407.388	0.27819
671.18799	0.19575		1007.39203	0.10524		1267.39197	1.68542		157.392	5.63042		187.392	0.12011		407.392	0.07314
671.19202	0.11289		1007.396	0.1519		1267.396	1.4696		157.396	6.09346		187.396	0.00912		407.396	-0.13857
671.19598	-0.10845		1007.40002	0.11167		1267.40002	1.16597		157.39999	6.0114		187.39999	-0.07849		407.39999	-0.06431
671.20001	-0.11442		1007.40399	-0.0239		1267.40405	1.22507		157.40401	5.81733		187.40401	-0.02033		407.40399	0.10925
671.20398	0.07755		1007.40802	0.02135		1267.40796	1.56245		157.408	5.63111		187.408	0.08529		407.40799	0.18649
671.20801	0.12867		1007.41199	0.03549		1267.41199	1.69372		157.412	5.92691		187.412	0.06645		407.41199	0.1019
671.21198	0.02557		1007.41602	0.02536		1267.41602	1.51898		157.416	6.4678		187.416	-0.03437		407.41599	6.00E-04
671.216	-0.0875		1007.41998	0.04176		1267.42004	1.13349		157.42	6.5627		187.42	-0.06488		407.42001	-0.01877
671.21997	0.03503		1007.42401	-0.00869		1267.42395	1.12031		157.424	6.39338		187.424	0.02794		407.42401	0.09295
671.224	0.24185		1007.42798	-0.14105		1267.42798	1.41956		157.42799	6.15092		187.42799	0.13929		407.42801	0.26327
671.22803	0.33653		1007.43201	-0.06005		1267.43201	1.70504		157.43201	5.95016		187.43201	0.12552		407.43201	0.18114
671.23199	0.18767		1007.43597	0.19288		1267.43604	1.52026		157.436	5.78852		187.436	-0.02689		407.436	0.027
671.23602	0.00812		1007.44	0.2786		1267.43994	1.39042		157.44	5.7635		187.44	-0.13915		407.44	0.02136
671.23999	0.03419		1007.44397	0.11064		1267.44397	1.20768		157.444	5.52785		187.444	-0.0559		407.444	0.20182
671.24402	0.2212		1007.448	-0.07168		1267.448	1.43279		157.448	5.42759		187.448	0.11186		407.448	0.38761
671.24799	0.32923		1007.45203	-0.09372		1267.45203	1.55535		157.452	5.79257		187.452	0.11573		407.452	0.24083
671.25201	0.16973		1007.45599	0.07625		1267.45605	1.64411		157.45599	6.02692		187.45599	-0.04399		407.45599	0.07038
671.25598	-0.03921		1007.46002	0.23652		1267.45996	1.27217		157.46001	5.90708		187.46001	-0.14083		407.45999	0.1109
671.26001	0.05345		1007.46399	0.20254		1267.46399	1.16733		157.464	5.456		187.464	-0.05457		407.46399	0.25066
671.26398	0.25923		1007.46802	0.05309		1267.46802	1.43607		157.468	5.42354		187.468	0.09454		407.46799	0.28032
671.26801	0.34356		1007.47199	-0.0048		1267.47205	1.59652		157.472	5.72056		187.472	0.0761		407.47198	0.17519
671.27197	0.12947		1007.47601	0.0577		1267.47595	1.28629		157.476	5.75684		187.476	-0.09106		407.47601	0.02054
671.276	-0.04483		1007.47998	0.03495		1267.47998	1.25149		157.48	5.7314		187.48	-0.16547		407.48001	0.03227
671.28003	0.06579		1007.48401	-0.08705		1267.48401	1.15865		157.48399	5.75388		187.48399	-0.01641		407.48401	0.20901
671.284	0.21124		1007.48798	0.42152		1267.48804	1.36277		157.48801	5.83001		187.48801	0.15849		407.48801	0.30095
671.28802	0.19789		1007.492	0.69991		1267.49194	1.59635		157.492	5.69443		187.492	0.12491		407.492	0.15598
671.29199	0.01093		1007.49597	0.37445		1267.49597	1.22561		157.496	5.5022		187.496	-0.0323		407.496	0.01331
671.29602	-0.08947		1007.5	0.12102		1267.5	1.1659		157.5	5.45806		187.5	-0.0039		407.5	0.08508
671.29999	-0.03827		1007.50403	-0.07335		1267.50403	1.07352		157.504	5.28423		187.504	0.3074		407.504	0.24607
671.30402	0.18105		1007.508	-0.19998		1267.50806	1.37586		157.508	5.57321		187.508	0.43848		407.508	0.35921
671.30798	0.29251		1007.51202	-0.12145		1267.51196	1.5295		157.51199	5.92682		187.51199	0.22693		407.51199	0.29486
671.31201	0.09959		1007.51599	0.08443		1267.51599	1.3283		157.51601	5.93868		187.51601	-0.01875		407.51599	0.0964
671.31598	-0.03874		1007.52002	0.23918		1267.52002	0.98858		157.52	5.72893		187.52	-0.12622		407.51999	0.0083
671.32001	0.04875		1007.52399	0.14859		1267.52405	1.10866		157.524	5.39939		187.524	-0.04973		407.52399	0.15409
671.32397	0.20951		1007.52802	0.00391		1267.52795	1.39275		157.528	5.39058		187.528	0.12611		407.52802	0.26686
671.328	0.18468		1007.53198	0.13231		1267.53198	1.55035		157.532	5.49414		187.532	0.13072		407.53201	0.11413
671.33197	0.04838		1007.53601	0.2577		1267.53601	1.33432		157.536	5.78583		187.536	-0.09744		407.53601	-0.00337
671.336	-0.00463		1007.53998	0.14098		1267.54004	1.16204		157.53999	5.76965		187.53999	-0.24049		407.54001	0.06486
671.34003	0.10514		1007.54401	0.15571		1267.54395	1.16422		157.54401	5.35565		187.54401	-0.1218		407.54401	0.16247
671.34399	0.23481		1007.54797	0.00428		1267.54797	1.29805		157.548	5.2491		187.548	0.07115		407.548	0.26135
671.34802	0.26456		1007.552	-0.00229		1267.552	1.50149		157.552	5.77747		187.552	0.10899		407.552	0.17032
671.35199	0.10971		1007.55603	0.09597		1267.55603	1.22642		157.556	6.33131		187.556	-0.021		407.556	-0.00375
671.35602	-0.0773		1007.56	0.12092		1267.56006	1.16557		157.56	5.95846		187.56	-0.12284		407.56	-0.01363
671.35999	-0.00752		1007.56403	0.05308		1267.56396	1.1173		157.564	5.5007		187.564	-0.04977		407.564	0.2068
671.36401	0.20985		1007.56799	-0.07491		1267.56799	1.39692		157.56799	5.49659		187.56799	0.08403		407.56799	0.28255
671.36798	0.31457		1007.57202	-0.00824		1267.57202	1.6492		157.57201	5.55165		187.57201	0.06234		407.57199	0.11774
671.37201	0.13326		1007.57599	0.16362		1267.57605	1.57467		157.576	5.61642		187.576	-0.08167		407.57599	0.02393
671.37598	-0.07695		1007.58002	0.13123		1267.57996	1.41376		157.58	5.5576		187.58	-0.13421		407.57999	0.03177
671.38	-0.01996		1007.58398	-0.01488		1267.58398	1.11982		157.584	5.10979		187.584	-0.00595		407.58401	0.19159
671.38397	0.17627		1007.58801	-0.18557		1267.58801	1.4554		157.588	5.00398		187.588	0.15311		407.58801	0.32317
671.388	0.27202		1007.59198	-0.07401		1267.59204	1.73483		157.592	5.17133		187.592	0.10675		407.59201	0.26847
671.39203	0.12383		1007.59601	0.12649		1267.59595	1.56505		157.59599	5.36104		187.59599	-0.06266		407.59601	0.05686
671.396	-0.11422		1007.59998	0.09948		1267.59998	1.1638		157.60001	5.45841		187.60001	-0.0942		407.60001	0.05751
671.40002	-0.05479		1007.604	-0.00885		1267.604	1.03059		157.604	5.21782		187.604	0.01869		407.604	0.21169
671.40399	0.16052		1007.60797	0.0053		1267.60803	1.46115		157.608	4.94559		187.608	0.12016		407.608	0.29671
671.40802	0.18601		1007.612	-0.02655		1267.61206	1.66264		157.612	5.10793		187.612	0.07818		407.612	0.1821
671.41199	0.08289		1007.61603	-0.05075		1267.61597	1.49388		157.616	5.17935		187.616	-0.09575		407.616	-0.01055
671.41602	0.01261		1007.62	0.01099		1267.62	1.20307		157.62	5.07571		187.62	-0.1882		407.62	-0.02724
671.41998	0.13783		1007.62402	-0.05004		1267.62402	0.97576		157.62399	4.91104		187.62399	-0.0597		407.62399	0.15011
671.42401	0.28106		1007.62799	-0.13758		1267.62805	1.43367		157.62801	4.88949		187.62801	0.13059		407.62799	0.30381
671.42798	0.23104		1007.63202	-0.0363		1267.63196	1.62519		157.632	5.04275		187.632	0.16417		407.63199	0.16832
671.43201	0.04784		1007.63599	0.12303		1267.63599	1.34227		157.636	5.33546		187.636	0.0374		407.63599	-0.00609
671.43597	-0.07655		1007.64002	0.10992		1267.64001	1.17752		157.64	5.42794		187.64	-0.07437		407.64001	0.05298
671.44	0.04976		1007.64398	0.1013		1267.64404	1.1089		157.644	5.54812		187.644	-0.02741		407.64401	0.25222
671.44397	0.15056		1007.64801	-0.04621		1267.64795	1.3166		157.64799	5.81804		187.64799	0.09666		407.64801	0.24834
671.448	0.13991		1007.65198	-0.02664		1267.65198	1.61779		157.65199	5.8483		187.65199	0.10496		407.65201	0.06538
671.45203	0.01358		1007.65601	0.14689		1267.65601	1.49367		157.65601	5.82135		187.65601	-0.0338		407.65601	-0.02821
671.45599	-0.08582		1007.65997	0.17429		1267.66003	1.27349		157.66	5.76953		187.66	-0.12205		407.66	0.01532
671.46002	-0.04713		1007.664	0.02047		1267.66394	1.09304		157.664	5.69005		187.664	0.0016		407.664	0.15215
671.46399	0.19473		1007.66803	-0.1272		1267.66797	1.38239		157.668	5.61856		187.668	0.17772		407.668	0.2889
671.46802	0.29224		1007.672	-0.06995		1267.672	1.54747		157.672	5.54416		187.672	0.13376		407.672	0.19896
671.47198	0.11771		1007.67603	0.11397		1267.67603	1.42876		157.67599	5.37746		187.67599	-0.05982		407.67599	0.0343
671.47601	-0.07089		1007.67999	0.14041		1267.68005	1.16949		157.67999	5.22363		187.67999	-0.15352		407.67999	0.06723
671.47998	0.04187		1007.68402	-0.03813		1267.68396	1.11808		157.68401	5.29529		187.68401	-0.06336		407.68399	0.20255
671.48401	0.2347		1007.68799	-0.11387		1267.68799	1.39999		157.688	5.38417		187.688	0.07203		407.68799	0.26387
671.48798	0.22215		1007.69202	-0.03667		1267.69202	1.61161		157.692	5.33053		187.692	0.05123		407.69199	0.18426
671.492	0.12716		1007.69598	0.0496		1267.69604	1.52081		157.696	5.38655		187.696	-0.08658		407.69601	0.06098
671.49597	0.00347		1007.70001	0.10075		1267.69995	1.28186		157.7	5.98894		187.7	-0.11426		407.70001	0.07174
671.5	0.05937		1007.70398	-0.07382		1267.70398	1.2218		157.70399	6.32038		187.70399	0.02894		407.70401	0.24728
671.50403	0.23676		1007.70801	-0.17015		1267.70801	1.44954		157.70799	6.11851		187.70799	0.19166		407.70801	0.28203
671.508	0.21489		1007.71198	-0.01211		1267.71204	1.74629		157.71201	6.22199		187.71201	0.18968		407.71201	0.09855
671.51202	0.06453		1007.716	0.14871		1267.71594	1.43262		157.716	6.37103		187.716	0.00608		407.716	-0.01465
671.51599	-0.033		1007.71997	0.20572		1267.71997	1.2511		157.72	5.97218		187.72	-0.15338		407.72	0.075
671.52002	0.01707		1007.724	0.32721		1267.724	1.13723		157.724	5.48238		187.724	-0.08249		407.724	0.24487
671.52399	0.22811		1007.72803	0.1706		1267.72803	1.43554		157.728	5.38839		187.728	0.09793		407.728	0.27372
671.52802	0.36867		1007.732	0.01842		1267.73206	1.6469		157.73199	5.45222		187.73199	0.15403		407.73199	0.15143
671.53198	0.20103		1007.73602	0.14624		1267.73596	1.41923		157.73599	5.59744		187.73599	0.06609		407.73599	0.03872
671.53601	-0.08322		1007.73999	0.27479		1267.73999	1.19942		157.74001	5.64336		187.74001	-0.04484		407.73999	0.04332
671.53998	-0.01982		1007.74402	0.1447		1267.74402	0.972		157.744	5.26316		187.744	-0.01504		407.74399	0.20042
671.54401	0.20451		1007.74799	-0.02614		1267.74805	1.26537		157.748	5.3146		187.748	0.11336		407.74799	0.2985
671.54797	0.28551		1007.75201	0.0084		1267.75195	1.42186		157.752	5.56452		187.752	0.10255		407.75201	0.10757
671.552	0.13273		1007.75598	0.1214		1267.75598	1.25225		157.756	5.6536		187.756	-0.03658		407.75601	3.10E-05
671.55603	-0.03255		1007.76001	0.14124		1267.76001	1.17656		157.75999	5.74057		187.75999	-0.09357		407.76001	0.09092
671.56	0.11628		1007.76398	0.13433		1267.76404	1.12232		157.76401	5.57214		187.76401	-6.41E-04		407.76401	0.25554
671.56403	0.31		1007.76801	0.0679		1267.76794	1.3712		157.76801	5.46214		187.76801	0.14604		407.76801	0.3314
671.56799	0.27987		1007.77197	0.0937		1267.77197	1.52761		157.772	5.81213		187.772	0.16414		407.772	0.135
671.57202	0.05211		1007.776	0.12436		1267.776	1.26707		157.776	6.08191		187.776	0.04005		407.776	0.01212
671.57599	-0.04227		1007.78003	0.05919		1267.78003	1.30593		157.78	5.77759		187.78	-0.05292		407.78	0.08663
671.58002	0.09082		1007.784	0.15269		1267.78406	0.9159		157.784	5.52922		187.784	-0.00712		407.784	0.26663
671.58398	0.27861		1007.78803	0.35984		1267.78796	1.13803		157.78799	5.51094		187.78799	0.11719		407.78799	0.3064
671.58801	0.22242		1007.79199	0.13431		1267.79199	1.46639		157.79201	5.64961		187.79201	0.14977		407.79199	0.14306
671.59198	-0.0199		1007.79602	0.01382		1267.79602	1.32824		157.79601	5.93414		187.79601	0.00807		407.79599	-0.00381
671.59601	-0.07205		1007.79999	0.11426		1267.80005	1.23599		157.8	5.98887		187.8	-0.10756		407.79999	9.63E-04
671.59998	0.09785		1007.80402	0.0172		1267.80396	0.91985		157.804	5.55411		187.804	-0.01474		407.80399	0.1419
671.604	0.28744		1007.80798	-0.15572		1267.80798	1.32216		157.808	5.36722		187.808	0.15285		407.80801	0.19897
671.60797	0.215		1007.81201	-0.18882		1267.81201	1.60772		157.812	5.456		187.812	0.16416		407.81201	0.14284
671.612	-0.04218		1007.81598	-0.01187		1267.81604	1.42204		157.81599	5.73199		187.81599	0.00511		407.81601	0.10291
671.61603	-0.17376		1007.82001	0.11463		1267.81995	1.14589		157.82001	5.69995		187.82001	-0.08275		407.82001	0.16889
671.62	-0.02894		1007.82398	-0.01218		1267.82397	0.93086		157.82401	5.66514		187.82401	0.02107		407.82401	0.29193
671.62402	0.27718		1007.828	-0.14773		1267.828	1.3027		157.828	5.43117		187.828	0.14118		407.828	0.29377
671.62799	0.2996		1007.83197	-0.06311		1267.83203	1.54311		157.832	5.43404		187.832	0.09821		407.832	0.14911
671.63202	0.06775		1007.836	0.07212		1267.83606	1.54557		157.836	5.45595		187.836	-0.05444		407.836	0.04813
671.63599	0.02938		1007.84003	0.09794		1267.83997	1.22395		157.84	5.37529		187.84	-0.12635		407.84	0.0859
671.64001	0.15378		1007.84399	-0.03026		1267.84399	1.1885		157.84399	5.36899		187.84399	-0.02232		407.84399	0.20663
671.64398	0.33546		1007.84802	-0.02881		1267.84802	1.38725		157.84801	5.48929		187.84801	0.14156		407.84799	0.24077
671.64801	0.35772		1007.85199	0.37979		1267.85205	1.57025		157.85201	5.82181		187.85201	0.16415		407.85199	0.13972
671.65198	0.12662		1007.85602	0.70582		1267.85596	1.66434		157.856	6.18094		187.856	0.02359		407.85599	0.02968
671.65601	-0.03983		1007.85999	0.40562		1267.85999	1.3573		157.86	6.26705		187.86	-0.10541		407.85999	0.03475
671.65997	0.06386		1007.86401	0.13114		1267.86401	1.07468		157.864	5.78333		187.864	-0.06818		407.86401	0.16462
671.664	0.20998		1007.86798	-0.00385		1267.86804	1.39888		157.868	5.31816		187.868	0.07829		407.86801	0.34664
671.66803	0.1873		1007.87201	-0.04629		1267.87195	1.55435		157.87199	5.68222		187.87199	0.10514		407.87201	0.26687
671.672	0.0024		1007.87598	0.04164		1267.87598	1.41636		157.87601	6.0508		187.87601	-0.03285		407.87601	0.01158
671.67603	-0.15526		1007.88001	0.17129		1267.88	1.24448		157.88	5.75193		187.88	-0.12343		407.88	0.00988
671.67999	0.02276		1007.88397	0.15635		1267.88403	1.13502		157.884	5.71847		187.884	-0.05448		407.884	0.20728
671.68402	0.31728		1007.888	0.00623		1267.88794	1.41271		157.888	5.85917		187.888	0.09926		407.888	0.33723
671.68799	0.3395		1007.89203	0.01636		1267.89197	1.53199		157.892	5.99085		187.892	0.14635		407.892	0.19219
671.69202	0.09883		1007.896	0.13252		1267.896	1.49603		157.896	6.05763		187.896	0.01002		407.896	-0.008
671.69598	-0.00645		1007.90002	0.02331		1267.90002	1.28769		157.89999	5.98341		187.89999	-0.10819		407.89999	0.02906
671.70001	0.09041		1007.90399	-0.06181		1267.90405	1.12079		157.90401	5.8615		187.90401	-0.05653		407.90399	0.17794
671.70398	0.21348		1007.90802	-0.07565		1267.90796	1.22457		157.908	5.61198		187.908	0.06196		407.90799	0.25056
671.70801	0.19144		1007.91199	-0.07049		1267.91199	1.51928		157.912	5.9092		187.912	0.07284		407.91199	0.1783
671.71198	-0.05788		1007.91602	0.00957		1267.91602	1.37668		157.916	6.20889		187.916	-0.04075		407.91599	0.04469
671.716	-0.15086		1007.91998	0.08938		1267.92004	1.08357		157.92	5.96625		187.92	-0.10297		407.92001	0.06308
671.71997	-0.05232		1007.92401	-0.00318		1267.92395	1.04198		157.924	5.63559		187.924	-0.00605		407.92401	0.216
671.724	0.09131		1007.92798	-0.09617		1267.92798	1.36283		157.92799	5.49465		187.92799	0.1037		407.92801	0.28517
671.72803	0.164		1007.93201	0.0546		1267.93201	1.50305		157.93201	5.69218		187.93201	0.05337		407.93201	0.12224
671.73199	-0.03951		1007.93597	0.15646		1267.93604	1.30265		157.936	5.94829		187.936	-0.09231		407.936	-0.0452
671.73602	-0.10651		1007.94	0.07718		1267.93994	1.2405		157.94	6.33921		187.94	-0.17716		407.94	0.05553
671.73999	0.10805		1007.94397	-0.06891		1267.94397	1.00546		157.944	6.39083		187.944	-0.09693		407.944	0.25565
671.74402	0.28656		1007.948	-0.14085		1267.948	1.4184		157.948	6.15379		187.948	0.08661		407.948	0.31389
671.74799	0.24013		1007.95203	-0.0321		1267.95203	1.57279		157.952	6.06677		187.952	0.15038		407.952	0.1784
671.75201	0.04334		1007.95599	0.14989		1267.95605	1.34765		157.95599	6.0465		187.95599	0.04695		407.95599	0.03457
671.75598	-0.07937		1007.96002	0.09873		1267.95996	1.11705		157.96001	5.79449		187.96001	-0.0396		407.95999	0.07656
671.76001	0.07267		1007.96399	0.00645		1267.96399	1.06324		157.964	5.62492		187.964	0.03991		407.96399	0.19941
671.76398	0.19613		1007.96802	0.07055		1267.96802	1.45108		157.968	5.9334		187.968	0.16802		407.96799	0.2416
671.76801	0.16007		1007.97199	0.07158		1267.97205	1.63977		157.972	6.15598		187.972	0.13408		407.97198	0.13556
671.77197	0.00968		1007.97601	0.14997		1267.97595	1.53426		157.976	6.28891		187.976	-0.04794		407.97601	-0.0316
671.776	-0.12905		1007.97998	0.14711		1267.97998	1.43131		157.98	6.33738		187.98	-0.16231		407.98001	-0.00271
671.78003	0.01727		1007.98401	0.05697		1267.98401	1.06163		157.98399	5.78026		187.98399	-0.08178		407.98401	0.13194
671.784	0.25683		1007.98798	-0.064		1267.98804	1.43469		157.98801	5.18121		187.98801	0.08154		407.98801	0.24251
[truncated: 230,441 more rows]
