# Supplementary material for: A pleurocidin analogue with greater conformational flexibility, enhanced antimicrobial potency and in vivo therapeutic efficacy
Source: Commun Biol. 2020 Nov 27;3:697. doi: 10.1038/s42003-020-01420-3 (PMC7699649; doi:10.1038/s42003-020-01420-3)
Supplement: Supplementary file 4 — Supplementary Data 1 [file 42003_2020_1420_MOESM4_ESM.zip › Figure_3/Figure-3-mn.csv]

POPE:POPEd31:POPG
Chain number	POPE:POPEd31:POPG (2:1:1)	POPE:POPEd31:POPG + 2 mol% pleurocidin	POPE:POPEd31:POPG + 2 mol% pleurocidin VA	POPE:POPEd31:POPG + 2 mol% pleurocidin KR
2	0.22423	0.21173	0.21478	0.21835
3	0.22423	0.21173	0.21478	0.21835
4	0.22145	0.20867	0.21114	0.21183
5	0.22145	0.20867	0.21114	0.21183
6	0.21518	0.19208	0.19496	0.1938
7	0.21518	0.19208	0.19496	0.1938
8	0.19868	0.18375	0.18856	0.18773
9	0.19868	0.18375	0.18856	0.18773
10	0.17759	0.16289	0.16559	0.16679
11	0.16009	0.14678	0.15021	0.14985
12	0.13729	0.12628	0.12898	0.12915
13	0.11554	0.10206	0.10869	0.10822
14	0.11457	0.10497	0.10422	0.10611
15	0.08591	0.07892	0.08142	0.081
16	0.02481	0.02286	0.02393	0.02371
POPE:POPGd31
Chain number	POPE:POPGd31 (3:1)	POPE:POPGd31 + 2 mol% pleurocidin	POPE:POPGd31 + 2 mol% pleurocidin VA	POPE:POPGd31 + 2 mol% pleurocidin KR
2	0.23092	0.20959	0.21583	0.20655
3	0.23092	0.20959	0.21583	0.20655
4	0.23092	0.20959	0.21583	0.20655
5	0.22179	0.20294	0.20812	0.19673
6	0.22179	0.20294	0.20812	0.19673
7	0.22179	0.20294	0.20812	0.19673
8	0.20313	0.19255	0.19547	0.18047
9	0.20313	0.19255	0.19547	0.18047
10	0.18905	0.17967	0.18551	0.15544
11	0.18905	0.17967	0.18551	0.15544
12	0.17029	0.14742	0.16082	0.12945
13	0.14338	0.14742	0.15215	0.10998
14	0.122	0.12123	0.12726	0.09515
15	0.09135	0.10816	0.11021	0.07668
16	0.01396	0.00751	0.00854	0.01075
