# Supplementary material for: A pleurocidin analogue with greater conformational flexibility, enhanced antimicrobial potency and in vivo therapeutic efficacy
Source: Commun Biol. 2020 Nov 27;3:697. doi: 10.1038/s42003-020-01420-3 (PMC7699649; doi:10.1038/s42003-020-01420-3)
Supplement: Supplementary file 4 — Supplementary Data 1 [file 42003_2020_1420_MOESM4_ESM.zip › Figure_4/Fig_4C.txt]

metabolite	p	padj	fc	log2fc	log10padj
Lipid-CH₃	2.1824015650503312e-06	3.5613140253869666e-06	1.8611908308269327	0.8962259847754432	5.448389729925913
Leucine	1.2627889011305648e-09	4.0409244836178074e-09	0.42371159724220947	-1.2388454782109337	8.393519265532241
2-aminobutyrate	0.06071556726434041	0.07195919083181085	0.902232801799113	-0.1484283568985302	1.142913728862552
Isoleucine	1.7876172897930055e-07	3.575234579586011e-07	0.6727975332503625	-0.5717556787919167	6.4466954578412174
Valine	2.134328851670223e-13	2.2766174417815714e-12	0.36599227913552457	-1.4501148807233457	11.642709941225723
Lactate	3.407719328192057e-05	4.956682659188447e-05	1.4968485843862482	0.5819282911335913	4.304808884963124
Alanine	7.37719167288157e-09	1.6862152395157875e-08	1.372051112348006	0.4563342265234716	7.7730869899914
Unassigned 1.47ppm	1.6961625569397743e-07	3.575234579586011e-07	0.39332483292281156	-1.346206819861044	6.4466954578412174
Lysine	1.8590802549346612e-09	5.4082334689008325e-09	0.7739449360332762	-0.36969716848878736	8.266944568533368
Acetate	0.30387059266007	0.30387059266007	1.068188707568588	0.09516653787207031	0.517311327111314
N-acetyl-x (1)	7.553265970514924e-17	2.4170451105647757e-15	0.1586904761188787	-2.6557125481154227	14.616715244053857
N-acetyl-x (2)	2.2258212658668543e-06	3.5613140253869666e-06	0.8932430866400592	-0.1628752519415796	5.448389729925913
N-acetyl-x (3)	3.893957759487124e-05	5.4176803610255635e-05	0.8849011819676433	-0.17641173827376336	4.2661866215874165
Glutamate	2.4189539601805084e-05	3.686025082179822e-05	0.8538339653599198	-0.22797254101384296	4.433441713876785
Succinate	4.391639127545441e-10	1.7566556510181765e-09	0.5130451550899402	-0.9628422862920493	8.75531336287544
Aspartate	0.07537144685789242	0.0861387964090199	0.9447005329418523	-0.08207102281297389	1.0648012007946046
Citrulline	2.438406544000816e-07	4.589941729883889e-07	4.787955854128293	2.2594098504176308	6.338192827872438
Choline	2.7574871256495385e-15	4.4119794010392616e-14	0.24539178969190964	-2.026841114708542	13.355366523891835
Acetyl-Phosphocholine (1)	5.982405839495249e-10	2.1270776318205328e-09	0.47126083312004413	-1.0854023121369805	8.672216659389221
Acetyl-Phosphocholine (2)	0.00010842194833073005	0.00014456259777430674	1.180308142354152	0.2391635523085212	3.8399440561519547
Betaine	0.00023058772018045415	0.0002838002709913282	1.196020371363001	0.2582419626247177	3.546987194185161
Proline	4.683046228348103e-12	3.746436982678483e-11	0.27855338458332846	-1.8439742492144728	10.426381568098623
Glycerol (lipid headgroup) (1)	0.0001527682334276553	0.0001955433387873988	1.3238005248067284	0.40468574786035233	3.708756973765284
Glycerol (lipid headgroup) (2)	2.6656045306385404e-11	1.4216557496738881e-10	1.463590040423527	0.5495115034348445	9.847205554180665
Glycerol (lipid headgroup) (3)	0.1644003773081967	0.18140731289180326	0.9818626510377015	-0.026406869253236615	0.7413452096433898
Unassigned 3.4802ppm	6.865318157461194e-09	1.6862152395157875e-08	1.4514153344747687	0.5374604175753855	7.7730869899914
Lipid -CH=CH-	0.2584434271979368	0.26678031194625734	0.9654590783267715	-0.05071298407620858	0.5738462239631236
Uracil	2.1660986128015143e-09	5.776262967470705e-09	4.862587789626555	2.2817242968886613	8.238353043499052
Adenosine	6.478552519682699e-07	1.1517426701658132e-06	2.5978458351240965	1.3773158189685584	5.938644542970807
Unassigned 8.55ppm	0.2251588817123769	0.24016947382653536	1.1330981484574834	0.18027283217353407	0.6194821933992893
ᴅ-alanine (LTA)	1.465833038884323e-10	6.700951034899762e-10	1.470524359244156	0.5563306826742598	9.17386355552335
Unassigned 4.25ppm	1.6302529370907823e-11	1.0433618797381006e-10	1.5155814265857022	0.5998713648742169	9.981565034703756
