# Supplementary material for: A pleurocidin analogue with greater conformational flexibility, enhanced antimicrobial potency and in vivo therapeutic efficacy
Source: Commun Biol. 2020 Nov 27;3:697. doi: 10.1038/s42003-020-01420-3 (PMC7699649; doi:10.1038/s42003-020-01420-3)
Supplement: Supplementary file 4 — Supplementary Data 1 [file 42003_2020_1420_MOESM4_ESM.zip › Figure_4/Fig_4J.txt]

metabolite	p	padj	fc	log2fc	log10padj
Lipid-CH₃	0.5186483388716756	0.5927409587104864	0.9622893825019316	-0.05545728413565659	0.22713506174807316
Leucine	0.006359600164707653	0.015654400405434223	0.8296775010257215	-0.26937743081921545	1.8053635620680282
2-aminobutyrate	0.07658573523588566	0.1289865014499127	1.0892349403775659	0.12331516687456687	0.8894557366197876
Isoleucine	0.0014432971849987005	0.004618550991995841	0.8634914598516675	-0.21174618568044196	2.335494257103335
Valine	9.446459981439484e-05	0.0007557167985151588	0.8107621013792671	-0.3026494424787901	3.1216409239230836
Lactate	0.050808480190885304	0.09032618700601831	0.8326235817871744	-0.26426367543682333	1.0441863225163588
Alanine	0.9639153367411477	0.9639153367411477	0.9988361233815771	-0.001680096928137593	0.015961109666507996
Unassigned 1.47ppm	0.598858239788113	0.6608090921799868	0.9641725132227061	-0.05263679313757241	0.1799239901180142
Lysine	0.0008959760384591411	0.0031856925811880573	0.87060726437057	-0.19990603682486996	2.4967961358592166
Acetate	0.0001253205732422072	0.0007999195837025962	7.74189442850894	2.9526866346122613	3.096953670645106
N-acetyl-x (1)	0.15512836616878134	0.22344038679992853	1.103491413279868	0.1420754034582612	0.6508383254948013
N-acetyl-x (2)	0.16059777801244862	0.22344038679992853	1.060436823223301	0.0846586731669882	0.6508383254948013
N-acetyl-x (3)	0.0142057930743745	0.030305691891998932	0.8909469461575514	-0.1665885697554976	1.518475796410708
Glutamate	0.009931926421058489	0.022701546105276547	0.901721890113614	-0.1492455501218566	1.6439445638586736
Succinate	1.5196631254681466e-07	4.862922001498069e-06	0.6241080185578776	-0.6801323472885465	5.313102696212338
Aspartate	0.3657959643272095	0.43456851381176215	0.9698775555720323	-0.044125472452891466	0.3619417432091743
Citrulline	0.0004089172387305035	0.0018693359484823016	0.789292723972461	-0.3413676449620759	2.7283126421947417
Choline	0.00014998492194423678	0.0007999195837025962	0.8078755923369426	-0.3077949505951877	3.096953670645106
Acetyl-Phosphocholine (1)	0.0005342045576806932	0.002136818230722773	0.8504332173427798	-0.233730146231212	2.6702324196944116
Acetyl-Phosphocholine (2)	0.3061216258111413	0.39183568103826083	0.9674798306828689	-0.04769650957564755	0.40689601915175233
Betaine	0.006235986959054275	0.015654400405434223	1.128106163897183	0.17390284337577114	1.8053635620680282
Proline	0.8082492185215584	0.8343217739577377	0.9909968783206587	-0.013047582014850304	0.07866642214037896
Glycerol (lipid headgroup) (1)	0.005304937816323674	0.015432546374759777	1.107987806479207	0.14794200446582245	1.811562409305158
Glycerol (lipid headgroup) (2)	0.10871416640587882	0.1739426662494061	0.9647719227194317	-0.051740173079359165	0.7595938772041565
Glycerol (lipid headgroup) (3)	0.01840702307343945	0.0368140461468789	0.943891045037178	-0.08330775845329663	1.4339864476255153
Unassigned 3.4802ppm	0.7146278828457837	0.7622697417021693	1.010896894672296	0.015635858635107868	0.11789131920752617
Lipid -CH=CH-	0.28971643788937634	0.3862885838525018	1.0301075678836582	0.04279499716517141	0.41308812655133503
Uracil	0.02433330073002741	0.04580386019769865	0.43420444018782944	-1.2035536158154452	1.3390979195525885
Adenosine	0.36666718352867433	0.43456851381176215	0.7370162329348969	-0.44023169956054936	0.3619417432091743
Unassigned 8.55ppm	0.1361377209371944	0.20744795571382002	5.38283041226347	2.428364973519977	0.6830908405485868
ᴅ-alanine (LTA)	7.758785331220958e-05	0.0007557167985151588	1.1988425216101188	0.2616421606592403	3.1216409239230836
Unassigned 4.25ppm	4.1184317977987986e-05	0.0006589490876478078	0.7077798581298486	-0.4986273884924722	3.181148138983797
