# Supplementary material for: A pleurocidin analogue with greater conformational flexibility, enhanced antimicrobial potency and in vivo therapeutic efficacy
Source: Commun Biol. 2020 Nov 27;3:697. doi: 10.1038/s42003-020-01420-3 (PMC7699649; doi:10.1038/s42003-020-01420-3)
Supplement: Supplementary file 4 — Supplementary Data 1 [file 42003_2020_1420_MOESM4_ESM.zip › Figure_4/Fig_4K.txt]

metabolite	p	padj	fc	log2fc	log10padj
Lipid-CH₃	0.051858692545976214	0.08734095586690731	1.1160711948571564	0.15842906049258576	1.0587820594326354
Leucine	0.023455263249787327	0.046910526499574653	1.1716532930154644	0.22854572125627112	1.3287296927280317
2-aminobutyrate	0.875806444068549	0.875806444068549	0.9910242061498895	-0.013007798660353335	0.05759186365049768
Isoleucine	0.006147441524490259	0.01639317739864069	1.1482066720393753	0.19938234400883756	1.7853368613803215
Valine	0.5974793099527229	0.701811931774237	1.0291975897994714	0.04151998364915661	0.15377925245053511
Lactate	0.002813818369555042	0.010867286563252436	1.293062389191115	0.37079188567034216	1.9638788807264485
Alanine	0.0021932610239251697	0.010867286563252436	0.9478259970146348	-0.07730586306885118	1.9638788807264485
Unassigned 1.47ppm	0.11889588879824196	0.18184031997042138	0.8868389978898441	-0.17325588216384036	0.7403098130878254
Lysine	0.11933270998058904	0.18184031997042138	1.0265482562783106	0.037801447667701056	0.7403098130878254
Acetate	0.03634219088012507	0.06460833934244457	1.148649556155186	0.1999387103304592	1.189711421685128
N-acetyl-x (1)	0.0030564243459147477	0.010867286563252436	0.894100593540004	-0.16149093949992077	1.9638788807264485
N-acetyl-x (2)	0.011447270094547598	0.028177895617347935	1.035652946098476	0.05054062770981611	1.550091444012309
N-acetyl-x (3)	0.0030290784168994517	0.010867286563252436	0.9489229455555028	-0.07563715261282798	1.9638788807264485
Glutamate	0.001048608796864467	0.010867286563252436	0.8959873358071355	-0.15844975400778993	1.9638788807264485
Succinate	0.0018622439625355666	0.010867286563252436	0.8784939293494639	-0.18689577806484792	1.9638788807264485
Aspartate	0.00020297291405520253	0.004713698209411876	0.8483355900882754	-0.23729300653629615	2.3266382262628444
Citrulline	0.2547458431352071	0.3396611241802761	0.9363452298788427	-0.0948875462694701	0.4689541573400101
Choline	0.16058435709742494	0.22342171422250426	1.0511612449658443	0.07198399134530095	0.6508746203487369
Acetyl-Phosphocholine (1)	0.8212280202402806	0.875806444068549	0.9923431951361937	-0.011088941721574657	0.05759186365049768
Acetyl-Phosphocholine (2)	0.8616780373712993	0.875806444068549	1.0029570224510223	0.004259786582983267	0.05759186365049768
Betaine	0.6453747601599678	0.7121376663834127	0.9779130947429777	-0.03222183354851334	0.14743604292020238
Proline	0.28439726103025254	0.36402849411872323	1.0561061054030394	0.07875478739406813	0.43886462087237554
Glycerol (lipid headgroup) (1)	0.020591540940484637	0.043928620673033894	0.9027789902021318	-0.1475552508856294	1.3572524330537017
Glycerol (lipid headgroup) (2)	0.15698604618280576	0.22342171422250426	1.0313443725570983	0.044526138355526504	0.6508746203487369
Glycerol (lipid headgroup) (3)	0.026279403467273012	0.04946711240898449	0.9777267758155724	-0.03249673221206725	1.3056834403826487
Unassigned 3.4802ppm	0.00389833203796056	0.012474662521473792	0.9292507359721536	-0.10586016917675577	1.9039711945658306
Lipid -CH=CH-	0.0018560146696661398	0.010867286563252436	1.134029534313667	0.18145821387186206	1.9638788807264485
Uracil	0.00435355184558015	0.012664878096233163	1.7378279083666868	0.7972852236721423	1.897398986085676
Adenosine	0.38179164400702015	0.46989740800864016	1.1251169584879401	0.17007498069566324	0.3279969505732376
Unassigned 8.55ppm	0.6140854403024574	0.701811931774237	0.9284877946779267	-0.10704514937218328	0.15377925245053511
ᴅ-alanine (LTA)	0.0002946061380882423	0.004713698209411876	1.157035159451586	0.21043270506402112	2.3266382262628444
Unassigned 4.25ppm	0.017688246223661237	0.04043027708265425	1.0519003562628608	0.07299804841918717	1.3932932822860284
