# Supplementary material for: A pleurocidin analogue with greater conformational flexibility, enhanced antimicrobial potency and in vivo therapeutic efficacy
Source: Commun Biol. 2020 Nov 27;3:697. doi: 10.1038/s42003-020-01420-3 (PMC7699649; doi:10.1038/s42003-020-01420-3)
Supplement: Supplementary file 4 — Supplementary Data 1 [file 42003_2020_1420_MOESM4_ESM.zip › Figure_4/Figure_4A.txt]

metabolite	p	padj	fc	log2fc	log10padj
Isoleucine	0.000273084374090171	0.00044113629660719926	0.9412160246157748	-0.08740221160000641	3.3554272070873936
Leucine	0.01697516493703244	0.025462747405548658	1.0301340598250972	0.04283209940796239	1.5940947382041477
2-aminobutyrate	3.4752257777583497e-10	1.042567733327505e-09	1.4089167897216157	0.4945864089499761	8.981895720282452
Valine	0.04924977940686068	0.06464033547150465	1.0239950309562282	0.0342087145252165	1.1894963983187852
Ethanol	2.6879282256535793e-15	1.1289298547745033e-14	2.6532562218924833	1.407764001689767	13.947333041804674
Lactate	5.094915563437172e-19	5.349661341609031e-18	2.762348109244415	1.465895138507929	17.271673709964883
Alanine	0.31004781841665563	0.34268443088156675	0.9842046557008047	-0.02296975385054727	0.4651056263428795
Lysine	4.617781049769712e-05	8.815763822287633e-05	0.941657478210213	-0.08672571057942005	4.054740053253085
Acetate	0.0002247422917890339	0.00039329901063080933	0.7264176113376675	-0.46112891499873354	3.405277146084839
Proline	6.59042951476924e-07	1.3839901981015406e-06	0.9417912164673233	-0.08652082735517318	5.858866985692474
Glutamate	1.1757630805520131e-09	3.0863780864490346e-09	0.8954438133212511	-0.15932518505010396	8.510550873217573
Methionine	0.5419505900519623	0.5419505900519623	1.0099246964016533	0.014247724483908117	0.26604030653531163
Aspartate	1.0123642916337407e-08	2.362183347145395e-08	0.8573735594960389	-0.22200416825279656	7.626686396492521
Tyrosine	0.1402299057287788	0.1636015566835753	0.9860035520858986	-0.02033525095407401	0.7862125682938497
Phenylalanine	0.0997623757335899	0.12323587590619928	1.019744404549952	0.028207590925304178	0.909262843795127
Glycine	1.584073738308387e-16	8.3163871261190315e-16	0.4970551805615431	-1.0085220734751559	15.080065302550754
Pyroglutamate	0.3675619799860472	0.3859400789853496	1.010147404144699	0.014565831305614535	0.4134801186082986
Uracil	1.1173748073872601e-10	3.910811825855411e-10	1.1377179829776451	0.18614298736142487	9.407733080227544
Uridine	6.660339899380651e-22	1.3986713788699368e-20	0.3266146556745932	-1.6143385667107313	19.854284312032917
Adenosine	0.03548238472685026	0.04967533861759036	0.6408279103262208	-0.6419911112912541	1.3038591637903718
Formate	1.2059164788791933e-17	8.441415352154353e-17	9.376500569891059	3.2290495909229575	16.07358473014013
