# Supplementary material for: A pleurocidin analogue with greater conformational flexibility, enhanced antimicrobial potency and in vivo therapeutic efficacy
Source: Commun Biol. 2020 Nov 27;3:697. doi: 10.1038/s42003-020-01420-3 (PMC7699649; doi:10.1038/s42003-020-01420-3)
Supplement: Supplementary file 4 — Supplementary Data 1 [file 42003_2020_1420_MOESM4_ESM.zip › Figure_4/Figure_4B.txt]

metabolite	p	padj	fc	log2fc	log10padj
Isoleucine	2.2225207337298909e-10	8.001074641427607e-10	0.7696266921505701	-0.37776925944173423	9.096851678070786
2-aminobutyrate	1.5899371173379136e-05	2.601715282916586e-05	0.8015937608504526	-0.31905681542752107	4.584740231918868
Valine	1.1152146178688073e-11	5.018465780409633e-11	0.7242797663883175	-0.465381022415021	10.299429032843253
Ethanol	6.197640841542706e-07	1.394469189347109e-06	7.939009005066393	2.9889589327202923	5.8555910769837025
Lactate	3.0494517625376555e-18	5.4890131725677805e-17	9.985654899133916	3.319857048475415	16.26050572699455
Arginine	0.26390731123232647	0.31668877347879176	0.9026600750294551	-0.14774529698960379	0.49936733196320093
Alanine	0.0002328715712275093	0.0003224375601611667	1.3970843230156442	0.48241909929080984	3.491554373750912
Acetate	0.5487303454336943	0.581008601047441	0.9305974392044765	-0.10377087776005721	0.23581743841897496
Glutamine	3.061008432225846e-07	7.871164540009318e-07	0.3743575314519156	-1.4175113155186296	6.1039610089516065
Unassigned 2.37ppm	1.2777476358686678e-06	2.5554952717373356e-06	5.006298021151985	2.323744176132195	5.59252491825415
Asparagine	0.6589280521760932	0.6589280521760932	0.97509399388458	-0.03638680117878593	0.18116200308237562
Glucose	7.586807795612054e-13	6.828127016050849e-12	0.6085155556466892	-0.7166339514759054	11.165698408785053
Tyrosine	8.538047522392428e-08	2.561414256717729e-07	0.8527743984517914	-0.2297639679781947	6.591520177541929
Phenylalanine	2.582355587134904e-12	1.5494133522809426e-11	0.710390966757476	-0.4933148582120829	10.809832705761222
Formate	0.20996167428351914	0.2699507240788103	0.7202254606429611	-0.47347949384004095	0.5687155032992027
(t) Acetoin	4.058506638328966e-06	7.305311948992139e-06	2.287171877104595	1.193564785919715	5.136361234235733
Myo-inositol	0.4458356599977147	0.501565117497429	1.0133190399882572	0.019088473194258194	0.2996726751381954
Unassigned 1.85ppm	0.0002149625286136566	0.0003224375601611667	2.070522715629958	1.0499950305498207	3.491554373750912
