# Supplementary material for: A pleurocidin analogue with greater conformational flexibility, enhanced antimicrobial potency and in vivo therapeutic efficacy
Source: Commun Biol. 2020 Nov 27;3:697. doi: 10.1038/s42003-020-01420-3 (PMC7699649; doi:10.1038/s42003-020-01420-3)
Supplement: Supplementary file 4 — Supplementary Data 1 [file 42003_2020_1420_MOESM4_ESM.zip › Figure_4/Figure_4G.txt]

metabolite	p	padj	fc	log2fc	log10padj
Isoleucine	0.5725586383182476	0.5725586383182476	0.9906510858412577	-0.013551075177404032	0.24218002864931606
2-aminobutyrate	2.757646794758006e-07	8.272940384274018e-07	0.8274145299426036	-0.2733178024193626	6.082340105235555
Valine	2.9446460322567867e-05	5.8892920645135734e-05	1.1108680127709702	0.15168741381746093	4.229936907412145
Ethanol	0.03159380480781171	0.03554303040878817	1.0340056485974511	0.04824406687264628	1.4492455468822107
Lactate	5.413475863843719e-17	9.744256554918695e-16	0.36926703048838444	-1.4372636356859196	15.011251290093107
Arginine	0.0034774019380365236	0.004814864221896725	1.1800647896954624	0.23886607077892438	2.3174159553748455
Alanine	0.37485841688400745	0.3969089119948314	1.0274613240885877	0.03908408870427735	0.4013091495515785
Acetate	5.6135174967237825e-11	3.3681104980342696e-10	0.7612161131023131	-0.3936219945907654	9.472613668983746
Glutamine	0.013840169873416535	0.017794504122964117	1.0618333950501777	0.08655742057659106	1.7497141099170062
Unassigned 2.37ppm	0.0017447794103455927	0.002617169115518389	1.04640944897379	0.06544747340092719	2.582168213331294
Asparagine	5.017876858062394e-07	1.2903111920731871e-06	1.2347658110016506	0.3042374423406778	5.88930553566855
Glucose	2.724809788843065e-09	1.2261644049793793e-08	1.666907309730594	0.7371738838624982	7.911451295406156
Tyrosine	0.017035303817471516	0.020442364580965818	0.9586656395073246	-0.06090037071426825	1.6894688705201681
Phenylalanine	0.0015517682157000336	0.0025392570802364183	0.9312078907401528	-0.10282481168041016	2.5952933279265475
Formate	4.939593928149924e-14	4.445634535334932e-13	0.037124552034024004	-4.751482572135832	12.352066242449252
(t) Acetoin	9.030635834538676e-05	0.00016255144502169615	0.9195301821748458	-0.12103116521008607	3.7890091654347913
Myo-inositol	3.972330469348157e-09	1.4300389689653364e-08	0.7068285081860158	-0.5005678662751841	7.844652127726535
Unassigned 1.85ppm	8.739210247667679e-06	1.9663223057252276e-05	0.8853884599663968	-0.17561752522134796	4.706345294171524
