# Supplementary material for: A pleurocidin analogue with greater conformational flexibility, enhanced antimicrobial potency and in vivo therapeutic efficacy
Source: Commun Biol. 2020 Nov 27;3:697. doi: 10.1038/s42003-020-01420-3 (PMC7699649; doi:10.1038/s42003-020-01420-3)
Supplement: Supplementary file 4 — Supplementary Data 1 [file 42003_2020_1420_MOESM4_ESM.zip › Figure_4/Figure_4H.txt]

metabolite	p	padj	fc	log2fc	log10padj
Isoleucine	0.00437742169116143	0.026264530146968577	1.049529324372302	0.06974247681154867	1.5806303639986619
2-aminobutyrate	0.31604060402468825	0.4014393309222608	0.9786786380776783	-0.031092885071025086	0.3963800798661831
Valine	0.06839078376491771	0.12310341077685187	1.0295654078203997	0.04203548663906109	0.9097299140788792
Ethanol	0.11693689897175126	0.19135128922650205	1.0248510052201356	0.03541418323854231	0.7181686073769286
Lactate	7.400719860355882e-06	0.0001332129574864059	1.1169104322747339	0.15951349728576328	3.8754535297366446
Arginine	0.026490215044260086	0.06811769582809736	0.8696286760705311	-0.20152858076105828	1.166740051051
Alanine	0.981052049166755	0.981052049166755	1.0008400646654863	0.0012114483506605563	0.008307950758420677
Acetate	0.33453277576855067	0.4014393309222608	0.9765859488480971	-0.03418107430805589	0.3963800798661831
Glutamine	0.00018914604715087894	0.0017023144243579105	1.0978667322427023	0.1347029392234399	2.7689602208954285
Unassigned 2.37ppm	0.04881345930537165	0.10250889856091615	1.024449466976995	0.03484882228012843	0.9892384328700846
Asparagine	0.007077953098166803	0.026624410303657482	1.0454375510617495	0.06410688549099006	1.5747200025092132
Glucose	0.051254449280458074	0.10250889856091615	1.2522227574909337	0.32449122564233174	0.9892384328700846
Tyrosine	0.0073956695287937455	0.026624410303657482	1.0474179307645393	0.06683720763109906	1.5747200025092132
Phenylalanine	0.5771766319306108	0.6111281985147643	1.0110653493486732	0.015876247621108782	0.2138676767173863
Formate	0.020192690104424576	0.06057807031327373	0.8798503215835334	-0.1846699787235577	1.2176845650349353
(t) Acetoin	0.1799001222472018	0.24909247695766404	1.0222763187195387	0.031785205830662105	0.6036393887425422
Myo-inositol	0.1564151037411649	0.23462265561174736	1.0166641567759975	0.02384318030391737	0.6296300538909737
Unassigned 1.85ppm	0.4900280438919715	0.551281549378468	0.9822152477679359	-0.025888875990426764	0.25862654250569295
