# Supplementary material for: A pleurocidin analogue with greater conformational flexibility, enhanced antimicrobial potency and in vivo therapeutic efficacy
Source: Commun Biol. 2020 Nov 27;3:697. doi: 10.1038/s42003-020-01420-3 (PMC7699649; doi:10.1038/s42003-020-01420-3)
Supplement: Supplementary file 4 — Supplementary Data 1 [file 42003_2020_1420_MOESM4_ESM.zip › Figure_4/Figure-4-de.xlsx]

## Sheet: MHB
Control	D-PL	D-PL-KR	D-PL-VA
1	1.21576	1.07873	0.91305
1	1.35008	0.95686	0.85081
1	1.1477	0.79993	0.91459

## Sheet: RPMI
Control	D-PL	D-PL-KR	D-PL-VA
1	1.47775	1.30547	1.12144
1	0.90445	1.33629	1.49314
1	1.50981	1.13261	1.52233
