# Supplementary material for: A pleurocidin analogue with greater conformational flexibility, enhanced antimicrobial potency and in vivo therapeutic efficacy
Source: Commun Biol. 2020 Nov 27;3:697. doi: 10.1038/s42003-020-01420-3 (PMC7699649; doi:10.1038/s42003-020-01420-3)
Supplement: Supplementary file 4 — Supplementary Data 1 [file 42003_2020_1420_MOESM4_ESM.zip › Figure-5.xlsx]

## Sheet: Figure 5
	Figure 5A								Figure 5B								Figure 5C
	Lung Cfu								Weight Loss								Total Cell Counts
		Sham	1x106 cfu/mouse EMSRA-15							Sham	1x106 cfu/mouse EMSRA-15							Sham	1x106 cfu/mouse EMSRA-15
		Vehicle	Vehicle	600mg/kg Vancomycin	D-Pleurocidin-KR (mg/kg)					Vehicle	Vehicle	600mg/kg Vancomycin	D-Pleurocidin-KR (mg/kg)					Vehicle	Vehicle	600mg/kg Vancomycin	D-Pleurocidin-KR (mg/kg)
					0.15	1.5	15						0.15	1.5	15						0.15	1.5	15
		0	3.57978	3	3.66276	3.41386	3.41497			1.3468	2.89855	2.21402	6.71642	2.26415	1.59363			0.45	3.9	3.35	3.8	2.55	0.2
		0	4.17319	1.8653	4.18469	2.94448	2.92771			1.8797	8.30189	1.72414	6.97674	3.27869	1.88679			1.85	9.5	2.4	4.7	4.2	2.9
		0	3.80754	2.79239	4.11394	2.74299	2.73772			1.14504	2.25564	0	4.83271	2.83688	2.60223			2.35	12.35	1.8	1.8	3.15	4.7
		0	3.22185	1.77815	5.30103	3.26007	2.63009			-0.355872	3.20285	2.7027	2.55474	0.760456	1.85185			1.05	4.2	6.4	2.1	3.55	5.35
		0	4.4183	3.07918	5.0103	3.58508	3.56585			-0.787402	4.13534	2.4	2.85714	2.1978	3.30882			1.3	1.85	2.65	1.6	2.6	2.3
		0	4.52375	3.34242	4.32015	4.40711	3.52288			0.823045	4.92424	0.393701	3.06122	1.14068	2.57353			1.35	2.95	3.2	2.1	2.5	3.75
		0	3.74612	2.53148	4.07918	3.716	3.9762			2.5	4.87805	-0.404858	3.53357	2.55474	4.6595			1.3	3.55	1.6	1.3	1.95	3.05
		0	3.95424	3.17802		4.52114	3.59329			-1.13636	6.82927			1.90114	2.97398			1.15	4.25	1.25		2.2	3.35
		0	5.14613	3.4624														1.4	6.5	3.2
		0	4.91212	4.06446														1	5.65	5.25
		0	6.92523	4.74819														0.25	10.75	3.75
		0	4.78466	4.30535														0.8	7.8
	Figure 5D								Figure 5E								Figure 5F
	Neutrophils								Macrophages								BAL IL-6 pg/ug
		Sham	1x106 cfu/mouse EMSRA-15							Sham	1x106 cfu/mouse EMSRA-15							Sham	1x106 cfu/mouse EMSRA-15
		Vehicle	Vehicle	600mg/kg Vancomycin	D-Pleurocidin-KR (mg/kg)					Vehicle	Vehicle	600mg/kg Vancomycin	D-Pleurocidin-KR (mg/kg)					Vehicle	Vehicle	600mg/kg Vancomycin	D-Pleurocidin-KR (mg/kg)
					0.15	1.5	15						0.15	1.5	15						0.15	1.5	15
		0	25.7214	11.6075	15.4815	8.1194	0.72			4.5	21.045	21.599	22.519	17.381	1.28			186.078	389.57	107.869	101.356	181.239	187.387
		4.44	69.825	7.44	33.605	13.65	13.34			14.06	25.175	16.32	13.395	27.72	15.515			186.218	384.439	269.997	160.241	146.895	148.453
		0	87.9561	3.76119	4.5	8.3475	21.15			23.5	34.339	14.149	13.5	23.153	25.85			222.625	539.691	213.461	185.516	81.2045	186.015
		0	17.1343	17.9704	10.08	11.1825	17.12			10.5	24.448	45.399	10.92	24.14	35.845			154.56	140.855	133.133	121.06	173.639	61.3741
		0	10.175	5.3	6.08	12.48	8.28			13	8.325	21.2	9.92	13.52	14.72			58.3224	78.046	92.8814	152.091	120.244	75.7304
		0.133663	17.7	6.72	9.03	8.25	15.375			13.366	11.8	25.28	11.97	16.75	22.125			130.358	171.674	88.8504	75.8835	61.4052	106.596
		0	18.105	3.2	5.2	6.24	8.54			13	17.395	12.8	7.8	13.26	21.96			98.3949	87.5852	218.079	144.703	142.5	100.133
		0	25.5	2.75		7.92	16.75			11.5	17	9.75		14.08	16.75			52.5844	479.265	148.068		37.922
		0.262911	43.55	8.61538						13.737	21.775	23.231						42.9064	376.002
		0.2	35.2452	27.5625						9.8	20.717	24.15						183.292	425.248
		0	78.4179	16.5						2.5	29.082	20.813						64.7184	203.6
		0.04	48.75							7.96	27.69
	Figure 5G								Figure 5G								Figure 5I
	BAL TNFalpha pg/ug								BAL KC pg/ug								BAL MCP-1 pg/ug
		Sham	1x106 cfu/mouse EMSRA-15							Sham	1x106 cfu/mouse EMSRA-15							Sham	1x106 cfu/mouse EMSRA-15
		Vehicle	Vehicle	600mg/kg Vancomycin	D-Pleurocidin-KR (mg/kg)					Vehicle	Vehicle	600mg/kg Vancomycin	D-Pleurocidin-KR (mg/kg)					Vehicle	Vehicle	600mg/kg Vancomycin	D-Pleurocidin-KR (mg/kg)
					0.15	1.5	15						0.15	1.5	15						0.15	1.5	15
		737.426	1088.21	240.103	168.96	232.297	298.507			443.484	581.342	370.095	210.41	284.134	223.631			152.86	107.354	183.204	61.0687	112.117	54.5873
		657.853	209.467	363.825	243.081	143.872	126.901			351.51	399.959	274.335	651.513	253.53	182.225			97.2464	80.3543	64.4781	109.805	113.474	37.8962
		472.163	617.867	338.66	392.062	153.603	234.9			330.631	1068.83	307.865	389.233	171.293	330.156			85.5488	109.71	99.557	83.71	41.3221	54.2619
		523.346	1215.88	170.654	351.327	180.061	139.7			387.604	271.991	230.921	268.735	265.222	166.442			46.6128	52.5331	77.9937	58.2171	76.7038	29.661
		168.042	163.584	221.682	369.016	318.148	151.595			148.247	187.37	206.282	599.806	240.881	174.202			121.516	35.5788	297.752	87.3279	31.6372	30.7011
		343.795	460.011	485.298	173.344	177.099	281.173			272.778	280.151	92.5721	209.736	124.059	204.21			27.404	59.9022	115.109	38.7989	57.25	45.0042
		199.624	127.461	668.53	200.934	353.498	193.815			186.163	179.793	493.103	615.932	269.43	158.617			41.836	30.1379	72.5434	39.1585	19.273	33.5294
		181.058	127.304	377.424		107.514				224.046	728.455	344.727		73.3772				60.5713	329.087
		150.081	115.401							516.128	780.422							31.7611	204.53
		485.768	275.931							257.768	725.498							90.9445	729.779
		256.361	104.823								583.961							44.8698	525.428
